# Supplementary material for: The genomic loci of specific human tRNA genes exhibit ageing-related DNA hypermethylation
Source: Nat Commun. 2021 May 11;12:2655. doi: 10.1038/s41467-021-22639-6 (PMC8113476; doi:10.1038/s41467-021-22639-6)
Supplement: Supplementary file 5 — Supplementary Data 2 [file 41467_2021_22639_MOESM5_ESM.xlsx]

## Sheet: nSigWinProps_WGfishers_BB_sws_h
feature	estimate	p.value	method	alternative	nSig	nWins	nRemWins	prop	model	thresh	dir
tRNAs	0.0346241	1.04619e-27	Fisher's Exact Test for Count Data	less	25	1096	1071	0.0228102	BloodBatch	sws	+
tRNAsNoPolyBivP	0.0492455	4.65562e-15	Fisher's Exact Test for Count Data	less	15	929	914	0.0161464	BloodBatch	sws	+
exons	0.272163	0	Fisher's Exact Test for Count Data	less	2098	708516	706418	0.00296112	BloodBatch	sws	+
CGI	0.0489889	0	Fisher's Exact Test for Count Data	less	2095	129132	127037	0.0162237	BloodBatch	sws	+
promoters	0.174613	0	Fisher's Exact Test for Count Data	less	1814	393666	391852	0.00460797	BloodBatch	sws	+
WholeGenome	NA	NA	NA	NA	8556	10593776	10585220	0.000807644	BloodBatch	sws	+
