# Supplementary material for: The genomic loci of specific human tRNA genes exhibit ageing-related DNA hypermethylation
Source: Nat Commun. 2021 May 11;12:2655. doi: 10.1038/s41467-021-22639-6 (PMC8113476; doi:10.1038/s41467-021-22639-6)
Supplement: Supplementary file 7 — Supplementary Data 4 [file 41467_2021_22639_MOESM7_ESM.xlsx]

## Sheet: 450k blood tRNA Age Model
seqnames

## Sheet: Cell type corrected
seqnames
