# Supplementary material for: The genomic loci of specific human tRNA genes exhibit ageing-related DNA hypermethylation
Source: Nat Commun. 2021 May 11;12:2655. doi: 10.1038/s41467-021-22639-6 (PMC8113476; doi:10.1038/s41467-021-22639-6)
Supplement: Supplementary file 10 — Supplementary Data 7 [file 41467_2021_22639_MOESM10_ESM.txt]

>tRNA-Ile-AAT-11-1::chr12:129716197-129716272(+)
Primer            Start Size  Tm      GC%   'C's  Sequence
Left  primer        85   26   57.98   53.85   5  GTTAAGAAAGTAGTTGTGGTTGATGA
Right primer       232   36   63.32   47.22   9  TAAACTATTAACCATAATTAAAATCACCATTTCAAC
Product size: 148, Tm: 66.4, CpGs in product: 2

>tRNA-Ile-AAT-5-4::chr14:102783428-102783502(+)
Primer            Start Size  Tm      GC%   'C's  Sequence
Left  primer       105   21   47.96   47.62   2  GGTTAGTTTAGTTGGTTAGAG
Right primer       230   25   52.07   36.00   5  TTACAATATCAAAAAAAAACATTAC
Product size: 126, Tm: 77.6, CpGs in product: 8

>tRNA-Ile-AAT-5-5::chr17:8090910-8090984(+)
Primer            Start Size  Tm      GC%   'C's  Sequence
Left  primer        63   28   50.67   17.86   3  TAATTAAATAGATTTATTTTAAGTTTTT
Right primer       187   19   50.89   47.37   3  AAAATTTCAATCCTAACCC
Product size: 125, Tm: 64.3, CpGs in product: 9

>tRNA-Ile-AAT-4-1::chr17:8130308-8130382(-)
Primer            Start Size  Tm      GC%   'C's  Sequence
Left  primer        73   28   48.32   39.29  10  AAAATATATATAAAAAAAAGTTATTTAT
Right primer       210   25   50.06   32.00   4  CTATATTAAAATTTAAAATAAACCC
Product size: 138, Tm: 67.4, CpGs in product: 9

>tRNA-Ile-TAT-1-1::chr19:39902807-39902900(-)
Primer            Start Size  Tm      GC%   'C's  Sequence
Left  primer        83   18   52.48   38.89   1  ATTGATGGGGAAAAAAAG
Right primer       232   19   53.35   52.63   3  AACCACTAAAAAAAACCCC
Product size: 150, Tm: 66.6, CpGs in product: 13

>tRNA-Ile-AAT-5-1::chr6:26554349-26554423(+)
Primer            Start Size  Tm      GC%   'C's  Sequence
Left  primer        79   22   52.04   36.36   3  TTAAAATTTTTTGGAGATAGGT
Right primer       228   25   53.23   36.00   4  AATTAATTTTTCCTTATCTTTAACC
Product size: 150, Tm: 68.5, CpGs in product: 10

>tRNA-Ile-AAT-6-1::chr6:26745254-26745328(-)
Primer            Start Size  Tm      GC%   'C's  Sequence
Left  primer        58   30   52.17   36.67   6  GTATATAATTGTTATTGTAAGATGAATATT
Right primer       202   26   51.32   50.00  12  AAAATTTAAAAAAAATTTTAATAAAC
Product size: 145, Tm: 64.8, CpGs in product: 9

>tRNA-Ile-AAT-7-2::chr6:26780831-26780905(+)
Primer            Start Size  Tm      GC%   'C's  Sequence
Left  primer        62   19   43.66   36.84   3  TAAATTTTTTAAGAGAGGT
Right primer       217   18   44.50   55.56   5  TAAAAAAACCTATAACCC
Product size: 156, Tm: 70.5, CpGs in product: 13

>tRNA-Ile-AAT-5-2::chr6:27144993-27145067(-)
Primer            Start Size  Tm      GC%   'C's  Sequence
Left  primer        63   18   44.77   16.67   0  GAAAAAGAAGAAAAAAAA
Right primer       199   25   64.49   48.00   4  TAAAAAAAAACCCTCCCACCAAAAA
Product size: 137, Tm: 70.2, CpGs in product: 9

>tRNA-Ile-AAT-5-3::chr6:27205349-27205423(-)
Primer            Start Size  Tm      GC%   'C's  Sequence
Left  primer        77   22   55.82   54.55   3  GGAGAGAGAAGGTGAGAATTTT
Right primer       203   25   53.97   28.00   3  AAAATTAAAAAAACAACTATTTTCC
Product size: 127, Tm: 70.4, CpGs in product: 10

>tRNA-Ile-AAT-chr6-37::chr6:27228709-27228784(+)
Primer            Start Size  Tm      GC%   'C's  Sequence
Left  primer        49   25   47.79   28.00   4  TTATTTTGTTATTTTTTGTATATAG
Right primer       198   23   49.28   34.78   3  ATAAAAAACTAATTCTCCTCATA
Product size: 150, Tm: 67.7, CpGs in product: 9

>tRNA-Ile-AAT-9-1::chr6:27241738-27241812(+)
Primer            Start Size  Tm      GC%   'C's  Sequence
Left  primer        77   24   60.75   50.00   3  GTGGGGGAAGAGATTTAAAATGTT
Right primer       198   24   47.00   29.17   6  AAAAAAAATACTAAAAAAAATATA
Product size: 122, Tm: 68.8, CpGs in product: 5

>tRNA-Ile-AAT-3-1::chr6:27242989-27243063(-)
Primer            Start Size  Tm      GC%   'C's  Sequence
Left  primer        74   25   54.86   32.00   4  TTATAAAAAATTATTGGGGAAAATA
Right primer       200   23   55.83   73.91  11  AAAAAAAAAAAACTACACCCAAC
Product size: 127, Tm: 69.1, CpGs in product: 9

>tRNA-Ile-AAT-10-1::chr6:27251863-27251937(+)
Primer            Start Size  Tm      GC%   'C's  Sequence
Left  primer        68   25   57.91   36.00   2  ATTTTGTTAAGAGGGAAGTGAATTT
Right primer       217   36   57.79   27.78   6  TCACAAATAATTAATATAAATAATAAAAAACTAACA
Product size: 150, Tm: 68.5, CpGs in product: 8

>tRNA-Ile-AAT-8-1::chr6:27636361-27636435(+)
Primer            Start Size  Tm      GC%   'C's  Sequence
Left  primer        65   25   49.17   32.00   4  TATATGGTTTTTTTTAAAATAGTAG
Right primer       194   20   54.44   65.00   5  AACCCCACTATAACATCCAA
Product size: 130, Tm: 66.6, CpGs in product: 11

>tRNA-Ile-AAT-2-1::chr6:27655966-27656040(+)
Primer            Start Size  Tm      GC%   'C's  Sequence
Left  primer       105   21   47.96   47.62   2  GGTTAGTTTAGTTGGTTAGAG
Right primer       253   21   48.20   47.62   5  TAAAAAAACACACAAATACAC
Product size: 149, Tm: 68.3, CpGs in product: 8

>tRNA-Ile-AAT-1-1::chr6:58149253-58149327(+)
Primer            Start Size  Tm      GC%   'C's  Sequence
Left  primer        64   22   52.56   54.55   5  ATTTTTTAAGAGAGGTAGGGTT
Right primer       213   36   56.45   25.00   5  ACATAATTATTACTATAAAATAAACATTAAAAAAAC
Product size: 150, Tm: 69.0, CpGs in product: 12

>tRNA-Ile-AAT-chr6-83::chr6:152230276-152230340(+)
Primer            Start Size  Tm      GC%   'C's  Sequence
Left  primer        66   25   54.50   40.00   7  TTGTGATTTTAAATTTTTATTGAAA
Right primer       185   21   52.20   57.14   4  TTCCCTTAAACTTAACTACCC
Product size: 120, Tm: 63.8, CpGs in product: 3

>tRNA-Ser-AGA-2-6::chr17:8129927-8130009(-)
Primer            Start Size  Tm      GC%   'C's  Sequence
Left  primer       105   26   53.68   46.15  10  ATTTATTGTTTTTTATTTTTTGAATT
Right primer       250   25   56.98   48.00   4  AACAAACATCTACCTCCATAAAAAC
Product size: 146, Tm: 65.9, CpGs in product: 8

>tRNA-Ser-TGA-1-1::chr10:69524260-69524342(+)
Primer            Start Size  Tm      GC%   'C's  Sequence
Left  primer       126   25   62.26   48.00   4  GTTGGATTTGAAATTTAATGGGGTT
Right primer       254   36   61.29   30.56   9  ACAAAAAAAAATAAAAATTTTCATTTAAAAATATTT
Product size: 129, Tm: 74.0, CpGs in product: 6

>tRNA-Ser-GCT-3-1::chr11:66115590-66115672(+)
Primer            Start Size  Tm      GC%   'C's  Sequence
Left  primer        71   25   54.98   40.00   4  TAAGTGAATGTGGATAAATTTGTTA
Right primer       204   22   54.76   50.00   3  CCCAACCTCTATAAAACAAAAC
Product size: 134, Tm: 73.8, CpGs in product: 9

>tRNA-Ser-AGA-chr11-8::chr11:103274965-103275035(+)
Primer            Start Size  Tm      GC%   'C's  Sequence
Left  primer        76   25   47.11   20.00   2  TGTAATGATTTTATTAGTATTTTAT
Right primer       223   25   62.82   52.00   1  CTATCCACCACCTTACCACACATTC
Product size: 148, Tm: 63.6, CpGs in product: 2

>tRNA-Ser-AGA-6-1::chr11:109036040-109036118(+)
Primer            Start Size  Tm      GC%   'C's  Sequence
Left  primer        73   28   62.60   46.43   4  AAGTGTGGGATTTAAAATGGTTTTAGTG
Right primer       221   36   60.50   30.56   7  TATCAATAAAACAAATAAATTTACTAACAAAAAAAA
Product size: 149, Tm: 68.5, CpGs in product: 2

>tRNA-Ser-CGA-1-1::chr17:8042198-8042280(-)
Primer            Start Size  Tm      GC%   'C's  Sequence
Left  primer        74   27   49.83   33.33   5  GAGATATTTAAATATTAAAATTAGTGA
Right primer       220   25   51.96   56.00   8  TAAACAACTATAATTACACAAAACC
Product size: 147, Tm: 67.0, CpGs in product: 11

>tRNA-Ser-AGA-2-1::chr6:26327816-26327898(+)
Primer            Start Size  Tm      GC%   'C's  Sequence
Left  primer        56   36   60.87   27.78   2  GATGTATGGAAATATGTAAGATATTTAATAAGGTTT
Right primer       204   22   50.91   45.45   4  TAAAAATACAAAAACCCACTAC
Product size: 149, Tm: 66.9, CpGs in product: 8

>tRNA-Ser-ACT-1-1::chr6:27261670-27261744(+)
Primer            Start Size  Tm      GC%   'C's  Sequence
Left  primer        66   30   57.64   36.67   3  GGTGAGATGAATAATAAAAGTATAGATTTG
Right primer       190   22   57.70   63.64   9  AAAAAAAAAAAACCAAAAACCC
Product size: 125, Tm: 70.2, CpGs in product: 8

>tRNA-Ser-AGA-2-2::chr6:27446590-27446672(+)
Primer            Start Size  Tm      GC%   'C's  Sequence
Left  primer        79   19   48.03   52.63   5  GAAGGGAGTTTTTTTTATT
Right primer       228   20   44.78   40.00   3  ATATAAAATCCTATTTCCTC
Product size: 150, Tm: 68.5, CpGs in product: 10

>tRNA-Ser-AGA-2-3::chr6:27463592-27463674(+)
Primer            Start Size  Tm      GC%   'C's  Sequence
Left  primer        63   36   59.17   41.67   9  TATTTTATTAATTTATTAAAGGGTGAAGTTTTATAG
Right primer       207   25   60.84   56.00   5  AACTCACTAAAAACAAAAACCACCC
Product size: 145, Tm: 65.7, CpGs in product: 8

>tRNA-Ser-AGA-2-4::chr6:27470817-27470899(+)
Primer            Start Size  Tm      GC%   'C's  Sequence
Left  primer        56   19   37.15   31.58   5  TATTTTTTTATGTTTATAT
Right primer       205   18   38.87   22.22   0  TTAATTATCTAAAACCTC
Product size: 150, Tm: 66.6, CpGs in product: 11

>tRNA-Ser-AGA-3-1::chr6:27499986-27500068(+)
Primer            Start Size  Tm      GC%   'C's  Sequence
Left  primer        59   36   60.56   38.89   6  TTTAGTATAGTGATTTATGTTAATGGATAAAGTGTT
Right primer       205   23   60.54   47.83   4  TCCCTTTCCAACAAAAAAAAAAC
Product size: 147, Tm: 67.8, CpGs in product: 8

>tRNA-Ser-AGA-1-1::chr6:27509553-27509635(-)
Primer            Start Size  Tm      GC%   'C's  Sequence
Left  primer        70   25   54.62   36.00   4  GTTATATTTTTTTTGTAAAGGGAAA
Right primer       207   25   49.14   40.00   6  TACTAATAAACAAAACATTCTTTAT
Product size: 138, Tm: 68.0, CpGs in product: 9

>tRNA-Ser-AGA-4-1::chr6:27521191-27521273(-)
Primer            Start Size  Tm      GC%   'C's  Sequence
Left  primer        76   25   52.74   32.00   5  TTTTATTTTAGGGTAAAATTTTAAA
Right primer       210   28   49.59   42.86   6  TCATATCTATAATCATACTATCATATCT
Product size: 135, Tm: 67.0, CpGs in product: 7

>tRNA-Ser-AGA-2-5::chr8:96281884-96281966(-)
Primer            Start Size  Tm      GC%   'C's  Sequence
Left  primer        56   25   50.01   28.00   3  TTAAAATATAAAAAGTAAGTGTTGA
Right primer       200   18   50.74   38.89   1  CAAAAATTCACACAACCA
Product size: 145, Tm: 69.1, CpGs in product: 9

>tRNA-Leu-CAA-chr1-1::chr1:4627147-4627212(+)
Primer            Start Size  Tm      GC%   'C's  Sequence
Left  primer        37   36   66.90   47.22  10  GTTTTTTGTAGATTTTTTTGGTTTTTGTTTTTTTTG
Right primer       153   33   64.55   51.52   7  AATTTAAACCTAAACTTTCTAACTCCCAAATCC
Product size: 117, Tm: 66.0, CpGs in product: 1

>tRNA-Leu-TAA-chr1-9::chr1:55839110-55839179(+)
Primer            Start Size  Tm      GC%   'C's  Sequence
Left  primer        21   36   62.04   33.33   5  TTTGAAGATAGAAAGGGTTTTAATATGTAAATTAAT
Right primer       150   25   60.34   48.00   4  ACCTCCCAAAACTAAATTTAAACCA
Product size: 130, Tm: 64.1, CpGs in product: 3

>tRNA-Leu-CAG-1-6::chr1:161500131-161500214(-)
Primer            Start Size  Tm      GC%   'C's  Sequence
Left  primer        63   24   55.02   37.50   2  TTAAATTAGGAGGAAAAGTAAGGA
Right primer       212   29   53.79   34.48   8  AAAAAATTAAAAAACATAATAAAACATAT
Product size: 150, Tm: 68.5, CpGs in product: 8

>tRNA-Leu-CAA-6-1::chr1:161581735-161581819(-)
Primer            Start Size  Tm      GC%   'C's  Sequence
Left  primer        73   25   56.00   32.00   1  AGGAAAAGTAAGGATGGAAAATATA
Right primer       215   27   54.75   33.33   7  AAAAAAAATTAAAAAATTTAACAAAAC
Product size: 143, Tm: 68.6, CpGs in product: 9

>tRNA-Leu-CAA-5-1::chr11:9296789-9296863(+)
Primer            Start Size  Tm      GC%   'C's  Sequence
Left  primer        56   36   55.68   30.56   5  AATTTATAGAATTGTATATTATAGGAAGTAAAGTAT
Right primer       194   20   46.00   45.00   4  CCAACTTAATAAAATAACCT
Product size: 139, Tm: 63.3, CpGs in product: 1

>tRNA-Leu-AAG-2-3::chr14:21078290-21078372(+)
Primer            Start Size  Tm      GC%   'C's  Sequence
Left  primer        72   29   54.19   44.83   6  GAGAATAGGTTTTTAATTGTTAGTTAGTA
Right primer       211   24   58.45   45.83   7  AATAATTTCCCCAAAAAAAAAAAA
Product size: 140, Tm: 71.1, CpGs in product: 8

>tRNA-Leu-TAG-2-1::chr14:21093528-21093610(+)
Primer            Start Size  Tm      GC%   'C's  Sequence
Left  primer        69   25   50.55   32.00   4  AGAAGGTAATTGTAAATTTTTATAA
Right primer       214   25   50.78   40.00   5  TTCAAAATCCTTATTATACTAAAAC
Product size: 146, Tm: 69.3, CpGs in product: 8

>tRNA-Leu-CAA-3-1::chr6:27570347-27570454(-)
Primer            Start Size  Tm      GC%   'C's  Sequence
Left  primer        83   18   46.76   44.44   2  AAAGGGGTAAAATAGTTG
Right primer       232   23   45.91   39.13   6  TAAAACTTAAAAAATAACAATAC
Product size: 150, Tm: 67.4, CpGs in product: 6

>tRNA-Leu-CAA-2-1::chr6:27573416-27573524(-)
Primer            Start Size  Tm      GC%   'C's  Sequence
Left  primer        80   21   48.26   38.10   3  GAAAAATAAAAGATTAGGTTG
Right primer       229   21   49.59   33.33   4  TTCAAAAATTTTTATCACAAT
Product size: 150, Tm: 69.6, CpGs in product: 6

>tRNA-Leu-CAA-1-1::chr6:28863999-28864105(-)
Primer            Start Size  Tm      GC%   'C's  Sequence
Left  primer        81   20   48.17   30.00   0  AGAGGAAAAAGAAAAGTATG
Right primer       230   24   46.68   41.67   7  AAAATCAAAACTATTATACAATAT
Product size: 150, Tm: 66.0, CpGs in product: 6

>tRNA-Leu-CAA-1-2::chr6:28908829-28908934(+)
Primer            Start Size  Tm      GC%   'C's  Sequence
Left  primer        88   18   41.83   55.56   4  AAGTGTTTTAGGTGTTAG
Right primer       223   18   37.31   33.33   6  AAAAAAATAAAATAATTA
Product size: 136, Tm: 67.9, CpGs in product: 5

>tRNA-iMet-CAT-1-4::chr6:26330528-26330600(-)
Primer            Start Size  Tm      GC%   'C's  Sequence
Left  primer        68   24   56.24   41.67   4  GAAGGGGGAAAAATAAATTTATAA
Right primer       203   27   50.34   48.15   6  AACTATTAACTCTAAAACCTATAACTC
Product size: 136, Tm: 65.1, CpGs in product: 8

>tRNA-Ala-AGC-15-1::chr14:89445441-89445514(+)
Primer            Start Size  Tm      GC%   'C's  Sequence
Left  primer        53   36   60.93   44.44   9  GTAAAATAGGTTTTTGTTTTTTATATAGGATGATTA
Right primer       199   23   53.63   39.13   4  AAACCCAAAATTCAAATAATAAC
Product size: 147, Tm: 66.4, CpGs in product: 6

>tRNA-Met-CAT-4-2::chr6:26758549-26758622(-)
Primer            Start Size  Tm      GC%   'C's  Sequence
Left  primer        91   25   57.63   56.00   8  TTGTAAAAGTTGTTTTTTTTGAGGT
Right primer       224   30   56.93   36.67   8  AAAAAAAATTAAAAAATTCCTATAAAAACT
Product size: 134, Tm: 65.2, CpGs in product: 9

>tRNA-Asp-GTC-6-1::chr3:184366094-184366165(-)
Primer            Start Size  Tm      GC%   'C's  Sequence
Left  primer        96   25   54.23   52.00   8  ATAGTTTTTTTATTAGGGAATTGAA
Right primer       243   27   57.89   51.85   5  AATACTCAATATTCTTTCCCTATCCTC
Product size: 148, Tm: 67.5, CpGs in product: 3

>tRNA-Asn-GTT-5-1::chr1:16847079-16847153(-)
Primer            Start Size  Tm      GC%   'C's  Sequence
Left  primer        80   21   44.65   33.33   4  TGTTTTAAAAGTTTTAATAAG
Right primer       229   19   41.60   52.63   8  AAAAAAATTCAATAAATAC
Product size: 150, Tm: 66.3, CpGs in product: 9

>tRNA-Leu-AAG-3-1::chr6:28956778-28956860(+)
Primer            Start Size  Tm      GC%   'C's  Sequence
Left  primer        78   22   45.66   36.36   3  GGAAGAATATAGTTGTAATTAA
Right primer       207   25   51.06   40.00   6  ATCCCTAATAAAAATAAAAAATACT
Product size: 130, Tm: 70.4, CpGs in product: 8
>tRNA-iMet-CAT-1-1::chr1:153643725-153643797(+)
Primer            Start Size  Tm      GC%   'C's  Sequence
Left  primer        68   33   54.97   24.24   4  TTATAATAATTATGAGAAATTTTAGTTTTAGAT
Right primer       244   31   59.93   32.26   4  TTAACAAAATATTTTCCTTCACTAAAAAAAC
Product size: 177, Tm: 69.0, CpGs in product: 9

>tRNA-iMet-CAT-1-2::chr6:26286753-26286825(+)
Primer            Start Size  Tm      GC%   'C's  Sequence
Left  primer        53   31   57.30   41.94   5  TTTTTGTAAGTAGTTAAGAGTATTGTGAGAT
Right primer       182   27   56.32   44.44   8  AAAAAAAACCTAACAAAAAATAATTTC
Product size: 130, Tm: 70.4, CpGs in product: 6

>tRNA-iMet-CAT-1-3::chr6:26313351-26313423(-)
Primer            Start Size  Tm      GC%   'C's  Sequence
Left  primer        57   30   58.84   36.67   5  TTTTTGTAGGGTTTTAGTTTTTAAGTAAAA
Right primer       236   30   51.94   30.00   4  CTCTAATACATACTTAACAAAAATAATATT
Product size: 180, Tm: 68.9, CpGs in product: 9

>tRNA-iMet-CAT-1-5::chr6:27300763-27300835(-)
Primer            Start Size  Tm      GC%   'C's  Sequence
Left  primer        30   27   59.83   40.74   4  AATTGTTGAATGTATGAAAATTTAGGG
Right primer       208   32   59.98   34.38   6  ATTAAAATTAAAATCAATAATCTTCAAAAACC
Product size: 179, Tm: 69.6, CpGs in product: 8

>tRNA-iMet-CAT-1-6::chr6:27560599-27560671(-)
Primer            Start Size  Tm      GC%   'C's  Sequence
Left  primer        37   34   58.80   41.18   6  AGAGGTGTTAAAGTATTTTTAATAAGTGTAAGAT
Right primer       202   30   58.10   53.33  11  TAAAAATAAAACACAACAACTAAAAAAAAC
Product size: 166, Tm: 68.4, CpGs in product: 5

>tRNA-iMet-CAT-1-8::chr17:80452596-80452668(-)
Primer            Start Size  Tm      GC%   'C's  Sequence
Left  primer        63   30   58.25   56.67   8  GTTATAGGTTGTTTAGTTAGGAAAGAAAAG
Right primer       215   31   59.37   54.84   7  ACTCCTATAATCATAATCTAACTCAAACTCC
Product size: 153, Tm: 69.9, CpGs in product: 5

>tRNA-iMet-CAT-2-1::chr6:27745663-27745735(+)
Primer            Start Size  Tm      GC%   'C's  Sequence
Left  primer        33   36   59.47   41.67  10  TAATAATAATAATAAAATGGTTGATTATTTGTATGA
Right primer       181   30   59.21   43.33   7  ACCCTTCTTTAACAAAAAATAATTTAAATC
Product size: 149, Tm: 68.0, CpGs in product: 6

>tRNA-Ser-AGA-2-6::chr17:8129927-8130009(-)
Primer            Start Size  Tm      GC%   'C's  Sequence
Left  primer        62   32   61.62   34.38   2  GAGAGAAATATGGTTAGTATGTTGAAGAAAAA
Right primer       229   32   58.91   40.62  10  CAAAAAAAATAAAAAAAACATTAAATAAAAAC
Product size: 168, Tm: 69.5, CpGs in product: 10

>tRNA-Ser-AGA-chr11-8::chr11:103274965-103275035(+)
Primer            Start Size  Tm      GC%   'C's  Sequence
Left  primer        69   32   53.81   18.75   2  AAAGTTATGTAATGATTTTATTAGTATTTTAT
Right primer       224   26   63.43   53.85   2  ACTATCCACCACCTTACCACACATTC
Product size: 156, Tm: 64.5, CpGs in product: 2

>tRNA-Ser-GCT-3-1::chr11:66115590-66115672(+)
Primer            Start Size  Tm      GC%   'C's  Sequence
Left  primer        56   34   64.79   41.18   2  GGAGTAGATGAGAGATAAGTGAATGTGGATAAAT
Right primer       235   32   60.61   50.00   9  AAACAAAATATAAAAATATAAATACTTCCCCC
Product size: 180, Tm: 73.4, CpGs in product: 9

>tRNA-Ile-AAT-2-1::chr6:27655966-27656040(+)
Primer            Start Size  Tm      GC%   'C's  Sequence
Left  primer        56   32   59.62   34.38   1  GTTTGATAGTAGTTTATAATGTGGAAGTAAGG
Right primer       205   31   58.29   38.71   6  CATTCTAATAATAAAAACCACAAAAAATACT
Product size: 150, Tm: 68.5, CpGs in product: 8

>tRNA-Ile-AAT-4-1::chr17:8130308-8130382(-)
Primer            Start Size  Tm      GC%   'C's  Sequence
Left  primer        58   31   55.38   35.48   6  AGAGGGTTAGAAAATAAAATATATATAAAAA
Right primer       222   35   57.66   34.29   7  AATAACAATACCCTATATTAAAATTTAAAATAAAC
Product size: 165, Tm: 67.4, CpGs in product: 9

>tRNA-Ile-AAT-5-3::chr6:27205349-27205423(-)
Primer            Start Size  Tm      GC%   'C's  Sequence
Left  primer        40   27   60.08   44.44   2  GATGTATAGTTGGATGTGAAGTGATTG
Right primer       208   30   58.39   23.33   3  TTTTTAAAATTAAAAAAACAACTATTTTCC
Product size: 169, Tm: 69.9, CpGs in product: 12

>tRNA-Ile-AAT-6-1::chr6:26745254-26745328(-)
Primer            Start Size  Tm      GC%   'C's  Sequence
Left  primer        48   36   58.76   36.11   7  TGATATTATTGTATATAATTGTTATTGTAAGATGAA
Right primer       208   32   58.72   46.88  12  TCTCAAAAAATTTAAAAAAAATTTTAATAAAC
Product size: 161, Tm: 64.8, CpGs in product: 9

>tRNA-Ile-AAT-7-2::chr6:26780831-26780905(+)
Primer            Start Size  Tm      GC%   'C's  Sequence
Left  primer        59   28   58.79   42.86   5  TTTTAAATTTTTTAAGAGAGGTAGGGTT
Right primer       238   36   56.85   33.33   8  TTATTACTATAAAATAAACATTAAAAAAACCTATAA
Product size: 180, Tm: 71.4, CpGs in product: 13

>tRNA-Ile-AAT-9-1::chr6:27241738-27241812(+)
Primer            Start Size  Tm      GC%   'C's  Sequence
Left  primer        87   32   62.89   43.75   5  AGATTTAAAATGTTGGTTGGTTAGTTTAGTTG
Right primer       265   36   57.30   38.89   8  AATTACATTATTAATTATCCTTAACTCTTTAATAAC
Product size: 179, Tm: 70.8, CpGs in product: 8

>tRNA-Ile-AAT-chr6-83::chr6:152230276-152230340(+)
Primer            Start Size  Tm      GC%   'C's  Sequence
Left  primer        42   32   64.45   46.88   8  AAATGGAAAAGGGTAATTTAATTTTTGTGATT
Right primer       201   32   64.57   46.88   7  CCAAAAAACAAAATTTTTCCCTTAAACTTAAC
Product size: 160, Tm: 65.4, CpGs in product: 3

>tRNA-Ile-TAT-2-1::chr2:43037675-43037768(+)
Primer            Start Size  Tm      GC%   'C's  Sequence
Left  primer        87   24   48.90   62.50   8  GTTTATTTAGTAGAGTTTTAGTGG
Right primer       286   19   46.22   42.11   6  CAATTAAAAACAAAAAAAA
Product size: 200, Tm: 74.1, CpGs in product: 9

>tRNA-Ile-TAT-2-2::chr6:26988124-26988218(+)
Primer            Start Size  Tm      GC%   'C's  Sequence
Left  primer        51   30   64.89   50.00   3  GATGTTTTTGTGTAGGTTGTGTAAGGAGTG
Right primer       233   36   59.48   36.11   9  AAAACACTTCAAATAATACTATTTTAAATTAAAAAA
Product size: 183, Tm: 75.7, CpGs in product: 9

>tRNA-Ile-TAT-2-3::chr6:27599199-27599293(+)
Primer            Start Size  Tm      GC%   'C's  Sequence
Left  primer        77   24   50.33   50.00   5  GTATGGTTAAGTAAAGGAAAGTAT
Right primer       270   31   56.32   22.58   5  TTTTAACTTTTTACTTTAAAAATAAAAAAAA
Product size: 194, Tm: 75.0, CpGs in product: 10

>tRNA-Ile-TAT-3-1::chr6:28505366-28505460(+)
Primer            Start Size  Tm      GC%   'C's  Sequence
Left  primer        69   32   56.33   28.12   7  TTATATTTTTTTAAATTTTTATTATTTTTGTG
Right primer       239   30   59.36   43.33   5  ACTCTCCCTATTTTTAAATTTCTACAAATC
Product size: 171, Tm: 65.7, CpGs in product: 7

>tRNA-Met-CAT-5-1::chr6:26701711-26701784(+)
Primer            Start Size  Tm      GC%   'C's  Sequence
Left  primer         8   29   59.46   31.03   1  AGTAGGATTGATTGTAGTTTTTGAAAGTT
Right primer       191   31   59.50   51.61   8  CTTCTTTAACAAAAATAATACCCTCTCTAAA
Product size: 184, Tm: 68.5, CpGs in product: 7

>tRNA-Met-CAT-1-1::chr8:124169469-124169542(-)
Primer            Start Size  Tm      GC%   'C's  Sequence
Left  primer        80   26   51.95   42.31   6  GGATAGTAAATAAAATTATTGTGTTT
Right primer       226   31   59.75   48.39   7  AACAAACCAACTATATAACCTCAAAATAATC
Product size: 147, Tm: 67.5, CpGs in product: 9

>tRNA-Met-CAT-2-1::chr16:71460395-71460468(+)
Primer            Start Size  Tm      GC%   'C's  Sequence
Left  primer        78   28   54.11   53.57   7  GTAGTAAGTTTGTTTAAGTAGAGGTTTT
Right primer       188   26   59.59   53.85   4  ACACAACAAAACAACTACCCTCTCTA
Product size: 111, Tm: 68.9, CpGs in product: 4

>tRNA-Met-CAT-4-1::chr6:26735573-26735646(-)
Primer            Start Size  Tm      GC%   'C's  Sequence
Left  primer        91   25   57.63   56.00   8  TTGTAAAAGTTGTTTTTTTTGAGGT
Right primer       224   30   56.93   36.67   8  AAAAAAAATTAAAAAATTCCTATAAAAACT
Product size: 134, Tm: 66.7, CpGs in product: 9

>tRNA-Met-CAT-4-3::chr6:26766443-26766516(+)
Primer            Start Size  Tm      GC%   'C's  Sequence
Left  primer        43   24   59.97   41.67   2  GTTTGGGGAAAGAAATTAGGAAAT
Right primer       186   29   59.31   55.17   6  CACTTACAAAAACTACCCTCTCTAAAACT
Product size: 144, Tm: 70.3, CpGs in product: 9

>tRNA-Arg-CCG-1-2::chr6:28849164-28849237(+)
Primer            Start Size  Tm      GC%   'C's  Sequence
Left  primer        48   35   57.16   40.00   9  TTATTATGTTATATTTTTTTTGTGTGTTATATAAG
Right primer       225   31   57.81   32.26   4  AAAAAATACTCTAAATCAACAAATATCTTTC
Product size: 178, Tm: 68.7, CpGs in product: 11

>tRNA-Ser-TGA-4-1::chr6:27473606-27473688(-)
Primer            Start Size  Tm      GC%   'C's  Sequence
Left  primer        72   29   59.53   41.38   5  ATTTGGGAGAAGTTAGGTTAAAATTAAAT
Right primer       212   30   59.63   46.67   6  AAACTTAAACCAAAAACACTACACAAATAC
Product size: 141, Tm: 67.9, CpGs in product: 9

>tRNA-Ser-TGA-2-1::chr6:27513467-27513549(+)
Primer            Start Size  Tm      GC%   'C's  Sequence
Left  primer       126   22   57.39   45.45   3  GATGGATTTGAAATTTATTGGG
Right primer       278   35   56.91   51.43  15  AAATATACAATAAAAAAATTATATAAAAAAACAAC
Product size: 153, Tm: 70.5, CpGs in product: 6

>tRNA-Phe-GAA-1-1::chr6:28758498-28758571(-)
Primer            Start Size  Tm      GC%   'C's  Sequence
Left  primer        60   30   59.82   26.67   2  ATTAGGTAAAATTGAAAGAAAGAAAGAAAA
Right primer       210   30   59.24   23.33   2  TATTTTAAAAAAACACCTAAAACAACAAAT
Product size: 151, Tm: 64.9, CpGs in product: 6

>tRNA-Phe-GAA-5-1::chr6:28732163-28732233(+)
Primer            Start Size  Tm      GC%   'C's  Sequence
Left  primer        52   31   58.42   19.35   1  GAAGATTTTTATATTTTGAAGAAATTGTTAA
Right primer       189   26   59.18   38.46   3  AAAAACCAAACAAACCTAATAAAACC
Product size: 138, Tm: 65.7, CpGs in product: 5

>tRNA-Val-TAC-4-1::chr6:27258404-27258477(+)
Primer            Start Size  Tm      GC%   'C's  Sequence
Left  primer        40   33   59.32   33.33   8  TTAAAGTTGAAATAGAAAAATTTAATTTTTTTT
Right primer       214   26   59.27   46.15   6  AAAAATCTTAAAAAACAAAAACACCC
Product size: 175, Tm: 68.0, CpGs in product: 11

>tRNA-Lys-TTT-13-1::chr6:28660986-28661060(-)
Primer            Start Size  Tm      GC%   'C's  Sequence
Left  primer        41   30   59.36   30.00   3  GGTGAATTAAAATTTTTGTTTGGTATATAA
Right primer       154   31   59.69   41.94   7  AAAACTATCAAACTTTTAACCTAAAAATTCA
Product size: 114, Tm: 63.3, CpGs in product: 1

>tRNA-Asp-GTC-6-1::chr3:184366094-184366165(-)
Primer            Start Size  Tm      GC%   'C's  Sequence
Left  primer        36   27   59.18   55.56   6  GGTTTTTTAAAGTGTTGAGATTAGAGG
Right primer       196   32   59.20   43.75  10  AATCAAAAAAAACCTAAATAAAAAATTCTTAT
Product size: 161, Tm: 66.9, CpGs in product: 5

>tRNA-Phe-GAA-4-1::chr6:28791092-28791166(-)
Primer            Start Size  Tm      GC%   'C's  Sequence
Left  primer        53   35   58.38   31.43   4  TAAGTGTTGTATAAAGGAAAGATAATTATGTAATA
Right primer       222   31   57.60   29.03   5  ACAATTTTTATATTTTAAAAAAATAACCAAC
Product size: 170, Tm: 66.3, CpGs in product: 6

>tRNA-Val-CAC-7-1::chr6:27696326-27696399(-)
Primer            Start Size  Tm      GC%   'C's  Sequence
Left  primer        71   30   57.08   33.33   4  TTTAGGAAGATAAAATTGAGGATAATATAA
Right primer       221   30   59.99   46.67   8  CAACAAAATAATTCCTTCTCTTAAAAATTT
Product size: 151, Tm: 70.3, CpGs in product: 7

>tRNA-Val-TAC-chr17-24::chr17:38238932-38239005(-)
Primer            Start Size  Tm      GC%   'C's  Sequence
Left  primer        35   26   57.83   57.69   7  GGTTTTTTAAAGTGTTGGGATTATAG
Right primer       152   30   59.06   43.33   5  TCACATCTACTTTACATACAAAAAATCCTA
Product size: 118, Tm: 70.1, CpGs in product: 7

>tRNA-Leu-CAA-1-2::chr6:28908829-28908934(+)
Primer            Start Size  Tm      GC%   'C's  Sequence
Left  primer        82   27   59.27   51.85   4  GATGGTAAGTGTTTTAGGTGTTAGGAT
Right primer       249   31   55.63   38.71  11  AAAAATAACTAAAAAAATAAAATAAAAAAAA
Product size: 168, Tm: 69.0, CpGs in product: 5

>tRNA-Leu-TAA-1-1::chr6:144537683-144537766(+)
Primer            Start Size  Tm      GC%   'C's  Sequence
Left  primer        44   24   58.32   58.33   3  GTAGGAGGAGGTAGAGGATGTTTT
Right primer       197   30   58.92   46.67   9  AAAAAACCTAAAACTACCAAAAATAAAATT
Product size: 154, Tm: 73.0, CpGs in product: 7

>tRNA-Leu-TAA-3-1::chr11:59319227-59319310(+)
Primer            Start Size  Tm      GC%   'C's  Sequence
Left  primer        80   31   55.27   29.03   4  TAAAATATTGTTTTATTAGTTATTAGAATGG
Right primer       192   26   56.90   50.00   6  ACTCCTCTTTACCAAAAATAAAATTC
Product size: 113, Tm: 62.6, CpGs in product: 5

>tRNA-Asp-GTC-1-1::chr12:98897280-98897352(+)
Primer            Start Size  Tm      GC%   'C's  Sequence
Left  primer        67   30   58.66   43.33   6  AAGGGTTGTTTGAGAAAATATATAGTTTAA
Right primer       236   35   57.92   31.43   6  CAATATCCTATCATTAAATAATACAAAAAATAATA
Product size: 170, Tm: 72.3, CpGs in product: 9

>tRNA-Ser-GCT-4-2::chr15:40886022-40886104(-)
Primer            Start Size  Tm      GC%   'C's  Sequence
Left  primer        62   35   57.61   34.29   7  AAATTTATTTTGGTTATAAGTAAAAGTAAGTTATT
Right primer       231   29   59.68   44.83   3  ACCCCTTAATATTACTCCCTATAACAATC
Product size: 170, Tm: 65.1, CpGs in product: 9

>tRNA-Leu-CAG-2-2::chr16:57334391-57334474(-)
Primer            Start Size  Tm      GC%   'C's  Sequence
Left  primer        73   26   59.08   38.46   1  GTGTTGATGAGGAAAAGTAATTGAGT
Right primer       232   32   54.54   40.62   8  CATATTACAAAACTTATAAAAAAACTTTATAC
Product size: 160, Tm: 66.7, CpGs in product: 8

>tRNA-Thr-AGT-1-2::chr17:8129552-8129626(-)
Primer            Start Size  Tm      GC%   'C's  Sequence
Left  primer        33   31   57.81   29.03   3  TTGATATAAAAATAATATATGAAAGGATGTG
Right primer       202   28   58.01   42.86   6  AAATTTCAAAAACCTTTATAACAACTTC
Product size: 170, Tm: 67.0, CpGs in product: 8

>tRNA-Trp-CCA-3-2::chr6:26331671-26331743(-)
Primer            Start Size  Tm      GC%   'C's  Sequence
Left  primer       124   24   53.93   50.00   6  GTAATTTTTTGATTTGGAGTTAGA
Right primer       270   35   54.58   37.14   6  ACTATTTTATATCTATTAATAACTACCTAATCTTC
Product size: 147, Tm: 65.6, CpGs in product: 8

>tRNA-Ala-AGC-19-1::chr6:58142588-58142661(-)
Primer            Start Size  Tm      GC%   'C's  Sequence
Left  primer        71   30   58.95   43.33   5  ATTATTGGTAGTTTAGGGATTAAAAGAAGT
Right primer       205   32   55.34   31.25   8  ATAAAAATTAACAAAAAAAACAAATATAATAT
Product size: 135, Tm: 65.2, CpGs in product: 3

>tRNA-Ala-AGC-13-2::chr6:58164627-58164700(-)
Primer            Start Size  Tm      GC%   'C's  Sequence
Left  primer        67   31   59.83   38.71   5  GTGTTTGGAGATTTAAGGTTTAAATAATAAA
Right primer       211   28   59.91   42.86   5  AAAACACCCACTAAAAATCAATAAAACT
Product size: 145, Tm: 65.1, CpGs in product: 4
