# Supplementary material for: The genomic loci of specific human tRNA genes exhibit ageing-related DNA hypermethylation
Source: Nat Commun. 2021 May 11;12:2655. doi: 10.1038/s41467-021-22639-6 (PMC8113476; doi:10.1038/s41467-021-22639-6)
Supplement: Supplementary file 11 — Supplementary Data 8 [file 41467_2021_22639_MOESM11_ESM.txt]

file_id	file_name	sample_id	case_id	sample_type	primary_site	age
a8b0aac4-22fb-4565-a16a-b60e83c67e7b	jhu-usc.edu_PCPG.HumanMethylation450.1.lvl-3.TCGA-P8-A5KD-01A-11D-A35E-05.gdc_hg38.txt	900c51fa-f50e-4463-b51e-f541dc818d91	1a2e36dd-3e3b-493c-a075-4ca3acfe2207	Primary Tumor	Adrenal Gland	35.466895921060555
a887a756-8bda-4bef-9ebd-dc06244bff97	jhu-usc.edu_PCPG.HumanMethylation450.1.lvl-3.TCGA-P8-A5KC-01A-11D-A35E-05.gdc_hg38.txt	17892371-c314-4149-bee3-3e6e52ffb41a	6ad83e51-2703-474c-83db-ee86bf13ac36	Primary Tumor	Adrenal Gland	48.70743233253569
be14ac88-eeee-44e4-84bd-253f3d122ccd	jhu-usc.edu_PCPG.HumanMethylation450.1.lvl-3.TCGA-SQ-A6I4-01A-11D-A35J-05.gdc_hg38.txt	501332a1-a540-4362-bab8-8118206085e2	634c7876-21c1-43ea-aa2e-83e9f627409f	Primary Tumor	Adrenal Gland	53.11273073742888
126ad3e0-440f-4cc6-9d41-907dbe7bf976	jhu-usc.edu_CHOL.HumanMethylation450.1.lvl-3.TCGA-ZU-A8S4-01A-11D-A418-05.gdc_hg38.txt	d6684baf-8c43-46b8-8305-259fa44a9d46	e76cf9a0-061e-4a7d-ba28-5a40b8da54b8	Primary Tumor	Bile Duct	52.74311278549564
78f2720b-e6cf-4473-b5bf-23fd72e54771	jhu-usc.edu_CHOL.HumanMethylation450.1.lvl-3.TCGA-W5-AA2I-01A-32D-A418-05.gdc_hg38.txt	f6667bb9-cbf0-4c24-b032-5dcf966f7c37	3c8ca064-a4a7-416f-a069-4324d4a72038	Primary Tumor	Bile Duct	66.77216749442834
dc0f5865-59c7-4b02-a509-247b79d19780	jhu-usc.edu_CHOL.HumanMethylation450.1.lvl-3.TCGA-W5-AA2X-01A-11D-A418-05.gdc_hg38.txt	ca1d5a74-0687-4d12-abcc-7f21c2e9fbb6	6e534dd3-81ac-4575-ab1e-02c21e10916d	Primary Tumor	Bile Duct	67.8919729932483
ee511be2-af21-40f9-849b-6f8d6f0d6963	jhu-usc.edu_CHOL.HumanMethylation450.1.lvl-3.TCGA-W5-AA2Q-01A-11D-A418-05.gdc_hg38.txt	9652df1d-041f-4e14-9dfa-c3b89563debb	f47dbd99-920b-4b39-a1b0-6c152ad24884	Primary Tumor	Bile Duct	68.6366847186249
f9b11b82-d02f-4787-a752-2a6d2fdbcab1	jhu-usc.edu_CHOL.HumanMethylation450.1.lvl-3.TCGA-W5-AA31-01A-11D-A418-05.gdc_hg38.txt	a7919c8d-b6f4-4404-b7c0-9ae43dc73ce7	2d6e20b2-82c7-4c12-92d0-93282b0a9031	Primary Tumor	Bile Duct	71.56624922654021
1fcfec9c-02ab-458f-86e2-b136e6fc5404	jhu-usc.edu_CHOL.HumanMethylation450.1.lvl-3.TCGA-W5-AA34-01A-11D-A418-05.gdc_hg38.txt	3e5bea84-fede-4764-8922-fb4296feb2fe	adc9a685-5b4a-4c29-881a-da1895c47520	Primary Tumor	Bile Duct	75.3883726406054
b873c59d-33ca-4f3d-80bb-a0b80b20c492	jhu-usc.edu_CHOL.HumanMethylation450.1.lvl-3.TCGA-W5-AA2R-01A-11D-A418-05.gdc_hg38.txt	7a195a13-d4bb-417f-ae78-30cbd8039aac	20bf79af-3b0f-477d-b619-5597d42f5d5e	Primary Tumor	Bile Duct	77.66631438881618
5e754fbc-86d7-446f-ab7a-c709cca97fbe	jhu-usc.edu_CHOL.HumanMethylation450.1.lvl-3.TCGA-W5-AA2U-01A-11D-A418-05.gdc_hg38.txt	fc94b207-8fbe-4267-9b40-b66ad66c565e	aaacf22c-2362-4613-b024-88fb7dd1cca1	Primary Tumor	Bile Duct	78.17282787850247
048f43d3-6ace-476d-ac45-9e010618f455	jhu-usc.edu_CHOL.HumanMethylation450.1.lvl-3.TCGA-W5-AA30-01A-31D-A418-05.gdc_hg38.txt	89e6b4b4-2151-4167-a762-3948a475f3f2	b4f7f9e4-5fc5-4461-8e0b-0b6c384863c6	Primary Tumor	Bile Duct	82.24410117127822
bb439835-8a45-450c-adfd-a997a56ccc92	jhu-usc.edu_BLCA.HumanMethylation450.11.lvl-3.TCGA-GD-A3OQ-01A-32D-A223-05.gdc_hg38.txt	e3d22638-c0ae-48aa-a523-8c9a6cfbf063	2e85c30c-c4c4-4096-9eef-4eb2c7d991a3	Primary Tumor	Bladder	48.411737970989094
d9f1a924-4c5a-49c4-9695-289f8b016cd9	jhu-usc.edu_BLCA.HumanMethylation450.5.lvl-3.TCGA-GD-A2C5-01A-12D-A17Y-05.gdc_hg38.txt	2cd62676-762c-461d-b111-1f81e7cd5877	5d54c742-5a8e-4c40-8d62-95e75e210ab8	Primary Tumor	Bladder	53.38378390217992
053b8b70-9cb6-412e-8507-6182dd86367a	jhu-usc.edu_BLCA.HumanMethylation450.6.lvl-3.TCGA-BT-A2LA-01A-11D-A18G-05.gdc_hg38.txt	6ed52558-8039-4658-a245-78a29968ce2f	797a71ee-372d-41e5-aeee-5ab3c4661110	Primary Tumor	Bladder	54.84582824538251
9263d6f7-427b-461d-b7f1-8be41b0cbd2e	jhu-usc.edu_BLCA.HumanMethylation450.4.lvl-3.TCGA-BT-A20X-01A-11D-A16P-05.gdc_hg38.txt	4d7d3354-6588-4e02-9354-ab5044ba1ab3	be8b3f36-aaa1-4302-b28e-de1996faceaf	Primary Tumor	Bladder	56.17919078309723
9eee23de-465a-4d9a-b8a8-1ca7655daca2	jhu-usc.edu_BLCA.HumanMethylation450.3.lvl-3.TCGA-BT-A20V-01A-11D-A14Z-05.gdc_hg38.txt	967443e3-35c3-4f41-9bb5-dc899d290806	24f21425-b001-4986-aedf-5b4dd851c6ad	Primary Tumor	Bladder	59.00471468232021
cba90d70-6d73-4fb4-8e8f-a749c6ff0ad1	jhu-usc.edu_BLCA.HumanMethylation450.14.lvl-3.TCGA-K4-A54R-01A-11D-A26N-05.gdc_hg38.txt	89b2a25d-6626-4ca8-9dfb-4b8ac8dda1de	52fddd92-fa5e-4fac-8e44-e64c98c84f86	Primary Tumor	Bladder	59.14161022007326
d13be9ea-39dd-46a8-a497-d372b669e03c	jhu-usc.edu_BLCA.HumanMethylation450.1.lvl-3.TCGA-CU-A0YN-01A-21D-A10W-05.gdc_hg38.txt	dbcc2fcb-a103-46da-9893-6ec689d2f98e	679a6869-2ce9-4472-8db1-8869e2c1a440	Primary Tumor	Bladder	60.03416912622316
cf119c4a-09a7-43ba-8264-7ff34bda6287	jhu-usc.edu_BLCA.HumanMethylation450.1.lvl-3.TCGA-BL-A13J-01A-11D-A10W-05.gdc_hg38.txt	cf23846d-a7d2-40a9-8b51-49a27967d101	556fcbc8-172a-4af1-8822-ae036e8d68e8	Primary Tumor	Bladder	65.50999063634521
ec0334f7-076e-4382-ba6f-d5860388d634	jhu-usc.edu_BLCA.HumanMethylation450.1.lvl-3.TCGA-BL-A13J-01A-11D-A276-05.gdc_hg38.txt	cf23846d-a7d2-40a9-8b51-49a27967d101	556fcbc8-172a-4af1-8822-ae036e8d68e8	Primary Tumor	Bladder	65.50999063634521
8e2df3f9-f647-4438-b4a9-ac044f961d8c	jhu-usc.edu_BLCA.HumanMethylation450.1.lvl-3.TCGA-BL-A13J-01B-04D-A276-05.gdc_hg38.txt	a696305c-e8c6-40d3-aa4c-1738d0987885	556fcbc8-172a-4af1-8822-ae036e8d68e8	Primary Tumor	Bladder	65.50999063634521
c8b0e8bf-bb9a-46ed-abb7-f2d84df82748	jhu-usc.edu_BLCA.HumanMethylation450.15.lvl-3.TCGA-K4-A5RI-01A-11D-A28N-05.gdc_hg38.txt	6e3f1eb8-b294-4058-b8dd-fc853d13b3f0	32efe5e2-e037-4547-8ead-619f61647639	Primary Tumor	Bladder	67.39093532507214
339069fa-dda6-4dfe-99a3-5847f7ed76fa	jhu-usc.edu_BLCA.HumanMethylation450.9.lvl-3.TCGA-GC-A3BM-01A-11D-A231-05.gdc_hg38.txt	5c631ce8-f96a-4c35-a459-556fc4ab21e1	7840aea9-40c4-473e-be33-8fa0b9f332c9	Primary Tumor	Bladder	70.11515652635786
7a1e16eb-1236-44d8-a220-a9657eacdc68	jhu-usc.edu_BLCA.HumanMethylation450.3.lvl-3.TCGA-BT-A20U-01A-11D-A14Z-05.gdc_hg38.txt	d29e555f-8467-45c8-9124-0e6a757b1adf	83b41d35-69b1-4218-be1a-8821d8a6899c	Primary Tumor	Bladder	70.53131896112714
9bbf07fe-f9fc-425b-8ac6-b7a723c4b497	jhu-usc.edu_BLCA.HumanMethylation450.3.lvl-3.TCGA-BT-A20W-01A-21D-A14Z-05.gdc_hg38.txt	ca14f475-1be4-450c-80c3-7094d23d0b3d	4dc5cffe-ed8c-47ab-b5fc-f9615b5414f7	Primary Tumor	Bladder	71.39923667048149
05d338b1-87a4-48fd-8d24-553825a7f05e	jhu-usc.edu_BLCA.HumanMethylation450.3.lvl-3.TCGA-BT-A20N-01A-11D-A14Z-05.gdc_hg38.txt	89ec2dfd-7a0c-4631-958d-d5492bc89f8d	ebedab7c-dd7c-448e-8324-78c86f13be8b	Primary Tumor	Bladder	72.43416693589455
11faf878-1ca6-488b-a60c-15efccd92098	jhu-usc.edu_BLCA.HumanMethylation450.3.lvl-3.TCGA-BT-A20J-01A-11D-A14Z-05.gdc_hg38.txt	ad4e36cd-0036-4f63-bb06-d32b51acac7a	74b1e72d-fdd0-4d84-8858-3bb32d58ff7e	Primary Tumor	Bladder	75.69228073441718
55c164dc-f908-4d3a-8107-6ae07c46e5fd	jhu-usc.edu_BLCA.HumanMethylation450.9.lvl-3.TCGA-K4-A3WV-01A-11D-A231-05.gdc_hg38.txt	3adfa409-a9f8-4edb-aaf7-c5285ae5f895	d53eade8-a845-4252-aece-92f3573486a7	Primary Tumor	Bladder	77.87713351695588
5101e423-7f20-4088-890d-d4d42db9e67d	jhu-usc.edu_BLCA.HumanMethylation450.4.lvl-3.TCGA-BT-A20R-01A-12D-A16P-05.gdc_hg38.txt	20231b7f-cb6a-4cd0-9c46-10d4e959d483	f8780a4b-7f55-41d1-bf92-8513955d150e	Primary Tumor	Bladder	79.36381905695401
e84b6a76-68a7-4c36-b78a-da5f276f46eb	jhu-usc.edu_BLCA.HumanMethylation450.9.lvl-3.TCGA-GC-A3WC-01A-31D-A231-05.gdc_hg38.txt	24f9d01b-1210-4716-9466-8fe9f3612b8b	db52c68a-ed44-4ec4-9381-d75f9bcbc29a	Primary Tumor	Bladder	80.20709556951282
149718fe-9029-4438-98e4-5e3068a0d08c	jhu-usc.edu_BLCA.HumanMethylation450.3.lvl-3.TCGA-BT-A20P-01A-11D-A14Z-05.gdc_hg38.txt	6b43eeec-4feb-4062-827a-e63ed8ce3820	f48937ed-e294-41f0-8872-7010391167a9	Primary Tumor	Bladder	81.1352473154785
17c3c2dd-195a-417d-938b-77edc93c53c2	jhu-usc.edu_BLCA.HumanMethylation450.1.lvl-3.TCGA-CU-A0YR-01A-12D-A10W-05.gdc_hg38.txt	b362fcfa-4e31-4321-9e17-11a8bae839c3	811b3950-36e7-485f-bc48-aca1eee2ddef	Primary Tumor	Bladder	83.98267450074196
fe538ecd-e50b-489e-8f04-0279da73bc61	jhu-usc.edu_BLCA.HumanMethylation450.11.lvl-3.TCGA-GD-A3OP-01A-21D-A223-05.gdc_hg38.txt	c0773229-5a20-4451-9db5-f757e34921ae	31da07bb-6752-49a3-a7ea-5427c04a9458	Primary Tumor	Bladder	84.75476533366918
28f5af9f-a3c4-4860-a433-379d7731d554	jhu-usc.edu_BLCA.HumanMethylation450.17.lvl-3.TCGA-GC-A6I3-01A-11D-A31M-05.gdc_hg38.txt	e1a1b0fa-4cae-4542-9dfb-0a7569bd60f3	acf6bdf3-6349-49dc-b99a-4eda648eeac5	Primary Tumor	Bladder	90.00060234036611
95a3dafa-2c3c-44c7-a8f6-4e2727136938	jhu-usc.edu_GBM.HumanMethylation450.8.lvl-3.TCGA-74-6573-01A-12D-1844-05.gdc_hg38.txt	7ad4d5c0-6365-45c1-aeed-4a083891a4e5	8d0d7a7e-8fae-437d-9b39-f2f17d0f5e4f	Primary Tumor	Brain	67.44021771866323
f28d8b24-714c-41d1-89b1-571f00559424	jhu-usc.edu_BRCA.HumanMethylation450.13.lvl-3.TCGA-E9-A1NE-01A-21D-A14N-05.gdc_hg38.txt	0ca24149-4cc4-4ad1-b448-4cc33fef851e	3d676bba-154b-4d22-ab59-d4d4da051b94	Primary Tumor	Breast	28.9232892164647
a5c94298-8413-4627-a7fb-8e070116cad0	jhu-usc.edu_BRCA.HumanMethylation450.8.lvl-3.TCGA-BH-A0DG-01A-21D-A12R-05.gdc_hg38.txt	3f104cf7-8de8-4e77-8baa-bad1bbb493ac	0bc5744c-5fa3-45bb-87d0-70a02068b392	Primary Tumor	Breast	30.675552099703758
1e73b04a-8e33-4722-9e11-d91a43de4b05	jhu-usc.edu_BRCA.HumanMethylation450.8.lvl-3.TCGA-BH-A0HA-01A-11D-A12R-05.gdc_hg38.txt	63baef92-6733-4791-b897-0abe9131a5f5	e666081b-caaf-4e8b-9446-807be71201a5	Primary Tumor	Breast	31.154686481839438
827d329e-f99e-4d40-a4ce-b8ceb5131756	jhu-usc.edu_BRCA.HumanMethylation450.10.lvl-3.TCGA-BH-A1FE-01A-11D-A13K-05.gdc_hg38.txt	3de73049-e6e7-4ed7-be98-bf174fd37c89	4aa68586-6331-4795-b40c-859386640df6	Primary Tumor	Breast	31.896660296460976
624fcdac-6e9f-4e14-9e6e-498ccd627fc4	jhu-usc.edu_BRCA.HumanMethylation450.10.lvl-3.TCGA-BH-A1FN-01A-11D-A13K-05.gdc_hg38.txt	ae08dbd6-548a-469c-ba12-b6a87515bce7	6dd0dd7b-62ff-4fd1-a99a-b265f1a91dca	Primary Tumor	Breast	34.292332207139374
5739caec-dce6-4310-8683-c25039fbe0b6	jhu-usc.edu_BRCA.HumanMethylation450.9.lvl-3.TCGA-BH-A1ES-01A-11D-A138-05.gdc_hg38.txt	aa1037f4-1414-4e05-b11a-c558a23b7e62	51ccbf1b-7cae-44ba-991a-11eda8b8c404	Primary Tumor	Breast	35.97067149999179
7634f144-398c-4b8a-bec3-11367480afc5	jhu-usc.edu_BRCA.HumanMethylation450.11.lvl-3.TCGA-E2-A1IO-01A-11D-A145-05.gdc_hg38.txt	de6d4267-c1cb-4761-a539-5f83368735af	71fc8941-4cfb-47ea-a533-873d38f8c95c	Primary Tumor	Breast	37.429977932439314
4588f497-3986-4dfd-b1bc-0c388edb843c	jhu-usc.edu_BRCA.HumanMethylation450.3.lvl-3.TCGA-A7-A0D9-01A-31D-A10P-05.gdc_hg38.txt	c144ae50-ed29-4e27-bbee-fa81e79ac7db	17baef7c-d97d-4b98-ab53-503ef856523d	Primary Tumor	Breast	37.88173320702438
20f16532-5461-4967-b5f8-a0492b113b88	jhu-usc.edu_BRCA.HumanMethylation450.9.lvl-3.TCGA-BH-A1EW-01A-11D-A138-05.gdc_hg38.txt	50463a25-4292-4bc7-926a-341493e68242	9d166970-07c8-4ca3-9cfa-ed0049df9ecc	Primary Tumor	Breast	38.57716253880988
abd3492a-2168-489e-85b3-4a8803c66493	jhu-usc.edu_BRCA.HumanMethylation450.3.lvl-3.TCGA-BH-A0E0-01A-11D-A10P-05.gdc_hg38.txt	662cc11c-da31-4e31-8e77-46011b38ea96	20e8106b-1290-4735-abe4-7621e08e3dc8	Primary Tumor	Breast	38.80988495299007
b3f37651-31bc-4e05-9836-033839f002c7	jhu-usc.edu_BRCA.HumanMethylation450.14.lvl-3.TCGA-E9-A1RB-01A-11D-A161-05.gdc_hg38.txt	43993e01-588a-40de-80ec-72c1a66fe70b	94b95984-b2fb-4e42-8887-45e7086c3179	Primary Tumor	Breast	40.397873190925466
38aa6723-68c7-40e4-b200-2b33adc66043	jhu-usc.edu_BRCA.HumanMethylation450.11.lvl-3.TCGA-E2-A1L7-01A-11D-A145-05.gdc_hg38.txt	09b414c4-a314-43c5-823a-d91442b6b02b	791c5768-f0f5-4ab6-86eb-998e5c4b49e3	Primary Tumor	Breast	40.66892635567651
8c3ec474-7d86-48a3-a813-66e8e8ffba0f	jhu-usc.edu_BRCA.HumanMethylation450.3.lvl-3.TCGA-BH-A0BJ-01A-11D-A10P-05.gdc_hg38.txt	d1991ebd-1cd1-4c2d-ac99-2a6ecd3f90f1	d6f911b5-e895-43f8-8f86-0ac2f1bc6fae	Primary Tumor	Breast	41.14258491630206
39dbece3-c83e-4e71-9fed-b4422f33d118	jhu-usc.edu_BRCA.HumanMethylation450.13.lvl-3.TCGA-E9-A1N4-01A-11D-A14N-05.gdc_hg38.txt	8d122839-4167-48b2-9f3a-7ff7c3f134d8	69a68fbc-e43d-4652-85ee-693211bded47	Primary Tumor	Breast	41.21924641744378
8a51b543-c4e8-49cb-891f-4a95639a9f54	jhu-usc.edu_BRCA.HumanMethylation450.11.lvl-3.TCGA-E2-A1LB-01A-11D-A145-05.gdc_hg38.txt	26f9a1ab-fa60-47f3-ac29-96acaa68fb4a	fa176764-a76f-44c7-b97a-cd6d21e052be	Primary Tumor	Breast	41.84349006959769
5b0e6504-fbd4-42f6-8fa0-a130b01293bd	jhu-usc.edu_BRCA.HumanMethylation450.4.lvl-3.TCGA-BH-A0DQ-01A-11D-A10P-05.gdc_hg38.txt	10285a0d-d8cc-4c20-a8a2-8891d9807599	a851ca14-7bbf-455b-a054-ec03979a4247	Primary Tumor	Breast	42.52796775836295
7e3ce6a9-57a2-495d-bfb1-8b365a5045e0	jhu-usc.edu_BRCA.HumanMethylation450.15.lvl-3.TCGA-E9-A1RI-01A-11D-A16A-05.gdc_hg38.txt	7423f6fa-4f31-46b1-a391-b5fc45833c2b	dd3bfb26-b534-4917-9c4d-9fe7b6477762	Primary Tumor	Breast	43.647773257182905
a4e5a520-afc4-4fc3-905e-7b56c0420f49	jhu-usc.edu_BRCA.HumanMethylation450.9.lvl-3.TCGA-E2-A15I-01A-21D-A138-05.gdc_hg38.txt	c2f00c0c-9ad9-4c1d-912c-52eacedcba12	64089c20-939f-48b4-ae8b-904ad0597145	Primary Tumor	Breast	44.252851534051395
305b4164-01fa-4d3c-bcc8-dac3003a73b0	jhu-usc.edu_BRCA.HumanMethylation450.10.lvl-3.TCGA-BH-A1FM-01A-11D-A13K-05.gdc_hg38.txt	cf2b65de-c6a1-4ebc-a62a-c652ce17d2d0	7eb18190-5a41-4637-9783-f81bbde499e4	Primary Tumor	Breast	44.59782828918908
031d0a76-fa51-4c53-b381-f3807abb7c49	jhu-usc.edu_BRCA.HumanMethylation450.8.lvl-3.TCGA-A7-A13F-01A-11D-A12R-05.gdc_hg38.txt	b36c8878-bab6-4f61-9a4e-4dcfca21391e	2cf68894-168b-458b-af4f-53cad72989a8	Primary Tumor	Breast	44.8004336850636
00e6c633-7b4d-4c88-96f0-14b3f63670d7	jhu-usc.edu_BRCA.HumanMethylation450.9.lvl-3.TCGA-BH-A1EV-01A-11D-A138-05.gdc_hg38.txt	29ac24fb-0065-47f8-b044-f4a66fad2394	417dea5f-f68e-4dab-940e-43ae8c67e5e6	Primary Tumor	Breast	45.186479101527205
95230485-7a38-44f3-bab8-b65502a1ca79	jhu-usc.edu_BRCA.HumanMethylation450.8.lvl-3.TCGA-BH-A0AU-01A-11D-A12R-05.gdc_hg38.txt	9df5fb66-44da-4d92-899a-99c07cd23fff	360d1d6d-cf3e-4c78-b36f-ef5e3160aa6b	Primary Tumor	Breast	45.69025468045843
885f1298-17ee-4ef6-b2e4-a0fcca18a7f9	jhu-usc.edu_BRCA.HumanMethylation450.12.lvl-3.TCGA-E9-A1N5-01A-11D-A14H-05.gdc_hg38.txt	cc07e1f1-e1e7-4335-ab8b-b7bebef1669f	f954de05-1b44-4087-8933-6cc72d81028d	Primary Tumor	Breast	45.82167439670136
b50a921e-1a3b-42f0-ba51-d4623897c950	jhu-usc.edu_BRCA.HumanMethylation450.14.lvl-3.TCGA-E2-A1LS-01A-12D-A161-05.gdc_hg38.txt	529056f9-7bdf-4675-bff7-a82abddf5734	91a2f2af-e4b1-4a0b-ab20-6a36ce63c533	Primary Tumor	Breast	46.23509892071558
bca95404-88e7-4699-a4c9-cfda16554e09	jhu-usc.edu_BRCA.HumanMethylation450.8.lvl-3.TCGA-E2-A1B5-01A-21D-A12R-05.gdc_hg38.txt	5b01ed81-2119-4797-9be9-67bc21abc7d9	7241b3d4-31ee-4fd2-a4a5-35a9d5f37d6a	Primary Tumor	Breast	46.651261355484856
febdeec0-c670-46d4-9c93-6cfba5a5e8b0	jhu-usc.edu_BRCA.HumanMethylation450.10.lvl-3.TCGA-BH-A1FH-01A-12D-A13K-05.gdc_hg38.txt	f0785dc2-a43e-4b59-a21c-ab55c490d441	1783cac1-253a-40af-a9ac-48dfb20e1ab8	Primary Tumor	Breast	47.015403485907974
8e4f5b76-4483-43be-a73c-dd86c41b8617	jhu-usc.edu_BRCA.HumanMethylation450.8.lvl-3.TCGA-BH-A0C3-01A-21D-A12R-05.gdc_hg38.txt	21ba28ff-89f6-4f02-a135-821efc4f42f8	7bcf6d42-eb8f-4aa2-825b-38671d4f9e3a	Primary Tumor	Breast	47.149561112905964
893720c5-f8a2-4175-b88d-e31afa010092	jhu-usc.edu_BRCA.HumanMethylation450.8.lvl-3.TCGA-BH-A0AZ-01A-21D-A12R-05.gdc_hg38.txt	aafc7bc4-1e57-4df9-9bad-a04a4d9edebd	518f231c-f5f9-4a39-a97b-7fd5666d3e50	Primary Tumor	Breast	47.81761133714085
ca435718-1da4-4491-8148-781cde3fb0d4	jhu-usc.edu_BRCA.HumanMethylation450.11.lvl-3.TCGA-E9-A1N8-01A-11D-A145-05.gdc_hg38.txt	28e05d2f-0559-425a-accf-d5b4c1152548	ac075bc0-1b59-4557-beea-541694faee03	Primary Tumor	Breast	48.32960064833726
650643ef-dfb9-4822-be02-a65e648da6d4	jhu-usc.edu_BRCA.HumanMethylation450.14.lvl-3.TCGA-BH-A208-01A-11D-A161-05.gdc_hg38.txt	723e0934-327e-46f2-94f0-20a65da1ea0e	ddcbdac6-9e43-4146-a611-d033125eba14	Primary Tumor	Breast	48.50208902590611
1ef4aecd-3aa4-43f7-a7ca-76b34e16fdb1	jhu-usc.edu_BRCA.HumanMethylation450.3.lvl-3.TCGA-BH-A0DK-01A-21D-A10P-05.gdc_hg38.txt	1acae6e0-3100-4de8-a436-e15cdbe1322b	f2bbfa9d-9a9d-4f46-9fde-378e4c44e2ad	Primary Tumor	Breast	49.93127844004797
4b1849e3-c291-4b54-ba9b-17fc8d7e0540	jhu-usc.edu_BRCA.HumanMethylation450.10.lvl-3.TCGA-BH-A1F6-01A-11D-A13K-05.gdc_hg38.txt	e5a9fa79-2d0f-4cda-9fea-baab86f78b8e	ad18820b-a804-49c0-ba8a-86c09fa6bce2	Primary Tumor	Breast	51.174289922845674
fca4cce5-cf17-41ff-9677-07c03225212f	jhu-usc.edu_BRCA.HumanMethylation450.11.lvl-3.TCGA-E2-A1II-01A-11D-A145-05.gdc_hg38.txt	e70a8d1b-f29d-412f-8c90-85862a2b75ad	0fe1419e-a005-407c-8ae7-15c4c1579539	Primary Tumor	Breast	51.439867266086594
db3e01bc-ddb3-46d3-ad45-0672e67416a2	jhu-usc.edu_BRCA.HumanMethylation450.3.lvl-3.TCGA-BH-A0BA-01A-11D-A10P-05.gdc_hg38.txt	992d3519-cd51-4f48-880c-81fef52be1bf	49dc3e68-6206-4f16-969f-a758cc7be8ed	Primary Tumor	Breast	51.5795007145947
84e8801e-e5c3-435a-a407-2681e48d41e5	jhu-usc.edu_BRCA.HumanMethylation450.3.lvl-3.TCGA-BH-A0E1-01A-11D-A10P-05.gdc_hg38.txt	dcf7829e-abaa-435f-b41d-a2bcfde5d66a	606fbc6a-b41b-441d-9401-51e54912bf5e	Primary Tumor	Breast	52.54598321113125
95085e44-52c5-45f6-a2e0-ec6158763070	jhu-usc.edu_BRCA.HumanMethylation450.11.lvl-3.TCGA-E9-A1N6-01A-11D-A145-05.gdc_hg38.txt	50a70e24-2ce8-43fd-87d7-eab2c1fa9a86	955d4263-61f7-42e8-8a6e-772a0d6c209d	Primary Tumor	Breast	52.91560116306449
f012a06c-5046-425c-b8c8-ed6de96b9d5d	jhu-usc.edu_BRCA.HumanMethylation450.3.lvl-3.TCGA-BH-A0B3-01A-11D-A10P-05.gdc_hg38.txt	fc1f0ad4-8412-4143-8ebf-fa6592f396e9	18eb4dfc-556f-4bf3-a411-4780209ed1e0	Primary Tumor	Breast	53.33176359783376
a480f0f6-ca0d-4a7f-a4a4-b912a9303e19	jhu-usc.edu_BRCA.HumanMethylation450.10.lvl-3.TCGA-BH-A1F2-01A-31D-A13K-05.gdc_hg38.txt	e5c171ac-f700-439c-9e44-6cfed2c9cea7	6a2972e3-cca9-47e5-aac0-b770f2399eeb	Primary Tumor	Breast	53.93957978545731
7d8a55db-93fd-4340-a108-52d46a359d6f	jhu-usc.edu_BRCA.HumanMethylation450.8.lvl-3.TCGA-BH-A0DV-01A-21D-A12R-05.gdc_hg38.txt	b4c19f4e-c5bf-4c4f-bad8-9c18128c112d	96b9c7db-1be1-4b60-b47c-26b654c3d64c	Primary Tumor	Breast	54.15861264586219
1d77f7af-c337-492a-8148-eca6a1cc9b0a	jhu-usc.edu_BRCA.HumanMethylation450.3.lvl-3.TCGA-BH-A0BM-01A-11D-A10P-05.gdc_hg38.txt	5423b7f8-d2bb-47c8-9af8-3d3e1276888c	c2aeee6c-ba10-4cf9-b560-c739580f7bf3	Primary Tumor	Breast	54.89237272821855
fa27c1c5-9cff-4f8b-92e5-e68769930514	jhu-usc.edu_BRCA.HumanMethylation450.8.lvl-3.TCGA-BH-A0BS-01A-11D-A12R-05.gdc_hg38.txt	2f125802-32af-40b6-b4c8-4018740ccee9	2b22db1d-54a1-4b9e-a86e-a174cf51d95c	Primary Tumor	Breast	55.78219372361338
86176164-8a08-431b-be14-9e8ce72d5a0e	jhu-usc.edu_BRCA.HumanMethylation450.9.lvl-3.TCGA-BH-A1ET-01A-11D-A138-05.gdc_hg38.txt	2190d984-3941-41d4-b6de-d0aa76f3570d	8986a141-eae7-4157-b695-02cc6fc3b071	Primary Tumor	Breast	55.921827172121496
4dea3e1b-c054-41a3-8fe5-d1a7f9e7758a	jhu-usc.edu_BRCA.HumanMethylation450.8.lvl-3.TCGA-BH-A0BT-01A-11D-A12R-05.gdc_hg38.txt	7f7d8229-3daf-48be-bd16-ffe4314528b1	a32cb96a-78bf-456e-a6ab-2d47b2c67ad4	Primary Tumor	Breast	56.469409323133704
31b9bddb-6c5d-4e37-93cf-aa23f56d75a5	jhu-usc.edu_BRCA.HumanMethylation450.8.lvl-3.TCGA-BH-A0BF-01A-21D-A12R-05.gdc_hg38.txt	4dc7d403-3ea7-4d02-94a7-fb33511bab09	e6b79d7a-ed6b-459a-b040-d142616e7ab4	Primary Tumor	Breast	56.650111432967726
b41a0da8-8f86-4b67-a238-8b32915a2f39	jhu-usc.edu_BRCA.HumanMethylation450.14.lvl-3.TCGA-E9-A1RC-01A-11D-A161-05.gdc_hg38.txt	9eaa7f15-8a97-4a49-9e93-b5790a1fade0	5cdae21d-eee5-478f-932a-0f51fcf5f031	Primary Tumor	Breast	56.93485415149407
2670d1c1-5e43-4f04-85ec-43643cc081ff	jhu-usc.edu_BRCA.HumanMethylation450.14.lvl-3.TCGA-E2-A1LI-01A-12D-A161-05.gdc_hg38.txt	55a21e0c-e8a7-43bf-8b28-0e06211114d7	3558dec7-eae3-4a41-a217-266c6a4535fb	Primary Tumor	Breast	57.67135214460549
7073597d-5028-4c31-b325-7c6684ea0ac0	jhu-usc.edu_BRCA.HumanMethylation450.11.lvl-3.TCGA-E9-A1NA-01A-11D-A145-05.gdc_hg38.txt	e2ef6df2-c375-4c59-ae1b-c8cca22a8387	af577366-0258-49e7-b6af-e70056c081a4	Primary Tumor	Breast	58.58307642604081
b3c17258-b004-4a50-b97f-48e0ecdad7d6	jhu-usc.edu_BRCA.HumanMethylation450.8.lvl-3.TCGA-E2-A15K-01A-11D-A12R-05.gdc_hg38.txt	3a36b403-ea38-49f9-9c28-710c5d141164	17c1d42c-cb84-4655-a4cd-b54bae17ecaf	Primary Tumor	Breast	58.903411984382956
859f58d8-4a9d-42c1-96df-5bd299e3a8b3	jhu-usc.edu_BRCA.HumanMethylation450.8.lvl-3.TCGA-BH-A0BZ-01A-31D-A12R-05.gdc_hg38.txt	55906ee0-a385-4ec9-8515-90ab613eca35	4a032bad-e726-48f2-8f39-e3acc109cc91	Primary Tumor	Breast	59.839777462613824
68fbf27b-b36d-41f8-93d6-a7b56bf0e5a1	jhu-usc.edu_BRCA.HumanMethylation450.10.lvl-3.TCGA-BH-A1FB-01A-11D-A13K-05.gdc_hg38.txt	1fc22273-7e02-4193-9fbb-476e0eab6afb	ecab16bc-28d5-4c3a-8735-3c785bd047c4	Primary Tumor	Breast	60.05059659075352
5182a7e4-4e85-4e56-803d-846d42543e19	jhu-usc.edu_BRCA.HumanMethylation450.4.lvl-3.TCGA-BH-A0BC-01A-22D-A10P-05.gdc_hg38.txt	e586a2b3-1132-45db-9283-dc318653a09f	327a2395-85c8-42e1-9638-8e037a1723ed	Primary Tumor	Breast	60.0944031628345
7a99e0b7-acba-4d42-87b1-44cec74bbd63	jhu-usc.edu_BRCA.HumanMethylation450.12.lvl-3.TCGA-E9-A1NF-01A-11D-A14H-05.gdc_hg38.txt	0c30cd0e-a2d2-42b0-9ca9-8297de64e4a8	a8b1f6e7-2bcf-460d-b1c6-1792a9801119	Primary Tumor	Breast	60.18201630699645
854e4d53-0bd5-4284-9fb9-5d05549679be	jhu-usc.edu_BRCA.HumanMethylation450.3.lvl-3.TCGA-BH-A0DP-01A-21D-A10P-05.gdc_hg38.txt	ffb838b0-db61-4dc9-aadc-41562f677f54	14267783-5624-4fe5-ba81-9d67f1017474	Primary Tumor	Breast	60.77888085159976
cff83587-9054-4f29-bf4e-2632337b0790	jhu-usc.edu_BRCA.HumanMethylation450.8.lvl-3.TCGA-A7-A13E-01A-11D-A12R-05.gdc_hg38.txt	8a790c78-8ad4-4e0b-9728-0e24cadc1f98	8c7e74e0-71ef-49b8-9217-94b8ef740ef9	Primary Tumor	Breast	62.12319503233472
365d10f7-f2d7-4211-98af-466dd1bad663	jhu-usc.edu_BRCA.HumanMethylation450.10.lvl-3.TCGA-BH-A1F5-01A-12D-A13K-05.gdc_hg38.txt	5cd62b0e-902e-492c-843d-5d8aa6964dc5	e663954c-05a8-479a-a623-400c1eb5efc6	Primary Tumor	Breast	62.539357467104
84313a47-cedd-4078-947e-394e49e21288	jhu-usc.edu_BRCA.HumanMethylation450.13.lvl-3.TCGA-E9-A1NG-01A-21D-A14N-05.gdc_hg38.txt	7adf414b-c3f7-4e2c-aa80-81d3edd9764e	659b0170-e914-45ff-aa55-fcb8d3dc7b8a	Primary Tumor	Breast	62.687204647877294
245aa455-97ba-4611-afae-a48117652f05	jhu-usc.edu_BRCA.HumanMethylation450.3.lvl-3.TCGA-BH-A0C0-01A-21D-A10P-05.gdc_hg38.txt	c1898b32-a9c5-410b-a197-572b2a6a2d7a	7875018b-91dc-4ab1-83b0-ee3883e2816e	Primary Tumor	Breast	62.988374830934006
be3e582b-d9f9-46f2-86a4-b9ecb215faa4	jhu-usc.edu_BRCA.HumanMethylation450.8.lvl-3.TCGA-E2-A1BC-01A-11D-A12R-05.gdc_hg38.txt	83ec5738-3a27-4100-83f2-8b30ae3b2fb7	d8492ebd-3d94-4a4b-8de7-386526691cc2	Primary Tumor	Breast	63.43191637325389
b7edaffa-24ca-49ac-8635-e60213ad5af7	jhu-usc.edu_BRCA.HumanMethylation450.15.lvl-3.TCGA-E9-A1RH-01A-21D-A16A-05.gdc_hg38.txt	6b1bb382-0103-4207-a0e8-871aa6aae81c	408cb583-6dc3-4698-8bd2-e284042bd5ef	Primary Tumor	Breast	63.58523937553731
ab55441f-ef37-4d56-b60b-1ab593a4ff0a	jhu-usc.edu_BRCA.HumanMethylation450.8.lvl-3.TCGA-BH-A0DI-01A-21D-A12R-05.gdc_hg38.txt	3f33a14d-7797-4ade-85f7-1dbec18f774f	27ba717a-5cd8-440a-9345-4ae086f6efca	Primary Tumor	Breast	63.8672441833086
f4078e54-2dd2-4834-b70a-4cf00d503580	jhu-usc.edu_BRCA.HumanMethylation450.4.lvl-3.TCGA-BH-A0DH-01A-11D-A10P-05.gdc_hg38.txt	700477dc-5eb4-4efb-a301-12172a7469f7	491b6364-1223-474f-816f-e248c8c841e2	Primary Tumor	Breast	63.97402270275598
4ade7c25-31f4-48c4-8019-7af3f8601386	jhu-usc.edu_BRCA.HumanMethylation450.3.lvl-3.TCGA-BH-A0B8-01A-21D-A10P-05.gdc_hg38.txt	3f6f1066-37f9-464d-872a-f1390eb36f6e	d3a75976-67d3-40fa-9f6f-cf2a3d7b773c	Primary Tumor	Breast	64.01235345332684
81df3547-0d46-4fa9-8e11-2f206084fa06	jhu-usc.edu_BRCA.HumanMethylation450.13.lvl-3.TCGA-E9-A1R7-01A-11D-A14N-05.gdc_hg38.txt	8d9f2037-1c1f-4c73-a993-dc4c2aa67d30	2680da86-c977-4611-b75f-df015283c023	Primary Tumor	Breast	64.05889793616286
86bec208-e5f3-4218-8d94-a88efdc7e691	jhu-usc.edu_BRCA.HumanMethylation450.17.lvl-3.TCGA-AC-A2FB-01A-11D-A17F-05.gdc_hg38.txt	7e2ed541-38ee-473f-ac5d-3cae6f5d9a56	02bbb632-0f7f-439d-b8f0-c86a06237424	Primary Tumor	Breast	65.30190941896058
019ad531-bde6-4ca2-bdfd-0dcd5f5d50ee	jhu-usc.edu_BRCA.HumanMethylation450.3.lvl-3.TCGA-BH-A0H7-01A-13D-A10P-05.gdc_hg38.txt	69bfa6ce-ed46-4321-a107-347c49d68951	2021ed1f-dc75-4701-b8b8-1386466e4802	Primary Tumor	Breast	65.63319662032296
1fdca5b8-e560-45e9-91e0-51d2d8065678	jhu-usc.edu_BRCA.HumanMethylation450.10.lvl-3.TCGA-BH-A1FJ-01A-11D-A13K-05.gdc_hg38.txt	72367269-4151-4e1f-8636-ff91396ba46c	f6581eee-61b9-43d4-ab0d-ce5ce3ba1c74	Primary Tumor	Breast	66.42719073929067
83b1fbd6-ffd7-4f75-98b3-ad0e49c4d28d	jhu-usc.edu_BRCA.HumanMethylation450.14.lvl-3.TCGA-E9-A1RD-01A-11D-A161-05.gdc_hg38.txt	d19fe184-84a8-4a49-a4d4-75891670da4d	5fe3c51f-65e2-4da6-8924-a6fae17c022d	Primary Tumor	Breast	67.67841595435355
93710121-9147-449b-88d3-ba7ab3757ca7	jhu-usc.edu_BRCA.HumanMethylation450.10.lvl-3.TCGA-BH-A1FD-01A-11D-A13K-05.gdc_hg38.txt	a0e467f8-79c1-499e-b881-669b4bd55b8c	3c8b5af9-c34d-43c2-b8c9-39ea11e44fa6	Primary Tumor	Breast	68.28349423122204
b8e6f25a-0983-402e-985e-0516f957c844	jhu-usc.edu_BRCA.HumanMethylation450.14.lvl-3.TCGA-E9-A1RF-01A-11D-A161-05.gdc_hg38.txt	ca0d78dc-c860-4835-ad07-052f176804a4	c694615c-b1c6-499c-8058-995633ebf948	Primary Tumor	Breast	68.77358025637795
2116a9ba-e1b3-4cc2-8842-98d11a17c3f2	jhu-usc.edu_BRCA.HumanMethylation450.9.lvl-3.TCGA-BH-A1EO-01A-11D-A138-05.gdc_hg38.txt	9d501ca9-f50d-45fc-bcc3-fee15f9771cd	4510295e-8aa7-4ef1-b2b7-91cc902f8200	Primary Tumor	Breast	68.820124739214
091b8b2c-4b16-446d-8a5e-22786492f711	jhu-usc.edu_BRCA.HumanMethylation450.3.lvl-3.TCGA-BH-A0H9-01A-11D-A10P-05.gdc_hg38.txt	4a7c76a9-c3a2-4b57-a57a-de055152dcf8	0f64edec-0f1f-4025-8a53-75f9534f7828	Primary Tumor	Breast	69.23902508473833
2d61f071-3baf-4d07-b06a-3160dfee4c42	jhu-usc.edu_BRCA.HumanMethylation450.10.lvl-3.TCGA-BH-A1FR-01A-11D-A13K-05.gdc_hg38.txt	0fc347ae-7ad9-4987-887a-d37fe871d6c2	bf3b1481-ae31-4406-b084-b6cc1d7163e3	Primary Tumor	Breast	73.05841058804847
00fbb7bf-b569-4df9-993e-c81d65b11438	jhu-usc.edu_BRCA.HumanMethylation450.11.lvl-3.TCGA-E2-A1IF-01A-11D-A145-05.gdc_hg38.txt	5b62628a-b301-4d60-9213-396e3fc5a3ed	718db047-9f32-48c4-98c9-515218441bca	Primary Tumor	Breast	74.85721795412357
35d512a5-7ac3-4116-a400-d68c0ef1a66d	jhu-usc.edu_BRCA.HumanMethylation450.11.lvl-3.TCGA-E9-A1ND-01A-11D-A145-05.gdc_hg38.txt	b41b1f04-226e-466c-b5e1-f61e45ad3210	f06f09f3-8133-4a92-ac86-fbe64295e0d8	Primary Tumor	Breast	75.01875468867216
e089403b-7abc-44b7-8f14-065f29508799	jhu-usc.edu_BRCA.HumanMethylation450.14.lvl-3.TCGA-BH-A209-01A-11D-A161-05.gdc_hg38.txt	fbf64fdd-6787-4647-b0cd-860acc8abce6	5258294f-ef5b-4091-9183-6bcc545d54b2	Primary Tumor	Breast	77.76487917599837
9245ce19-aa72-49ad-b3ad-4cceea2570ab	jhu-usc.edu_BRCA.HumanMethylation450.15.lvl-3.TCGA-BH-A203-01A-12D-A16A-05.gdc_hg38.txt	002997ef-3b93-443a-80a3-bae63e129d99	b3264748-947a-43aa-b227-b294fbcc8447	Primary Tumor	Breast	78.32888879154095
a5ad8159-2928-410b-97ba-bd43dadeb0c0	jhu-usc.edu_BRCA.HumanMethylation450.10.lvl-3.TCGA-BH-A1FC-01A-11D-A13K-05.gdc_hg38.txt	3ad0093a-e57a-450a-b0ef-942c9b67a586	b97bf89a-7a85-4eef-ae7e-f787aead1f0a	Primary Tumor	Breast	78.59446613478187
0941212a-d416-4605-bf1a-67d65f182bca	jhu-usc.edu_BRCA.HumanMethylation450.10.lvl-3.TCGA-BH-A1EN-01A-11D-A13K-05.gdc_hg38.txt	bea52276-596c-479e-981d-ca9132742098	858652b8-c4c2-41d8-be32-fdc88e1a7bb0	Primary Tumor	Breast	78.64374852837297
5c2dde4e-cbbd-4579-88d5-b70cf7b6276d	jhu-usc.edu_BRCA.HumanMethylation450.10.lvl-3.TCGA-BH-A1EY-01A-11D-A13K-05.gdc_hg38.txt	14193a12-5601-4f0c-90aa-ecd24d6ac41b	0741b5db-4405-42ba-b63a-c6ee4f341480	Primary Tumor	Breast	79.23513725146614
79e3a96e-b5c4-4f43-84a7-6ff7deda6175	jhu-usc.edu_BRCA.HumanMethylation450.10.lvl-3.TCGA-A7-A13G-01B-04D-A22R-05.gdc_hg38.txt	b4bb06b0-bb68-4f58-bff9-c072f09976c3	6cd9baf5-bbe0-4c1e-a87f-c53b3af22890	Primary Tumor	Breast	79.31453666336292
5e956cb3-3420-47ee-82ec-f0226b0cc899	jhu-usc.edu_BRCA.HumanMethylation450.10.lvl-3.TCGA-A7-A13G-01A-11D-A13K-05.gdc_hg38.txt	6a1c2fdb-18ce-40ec-af79-191b489f39a7	6cd9baf5-bbe0-4c1e-a87f-c53b3af22890	Primary Tumor	Breast	79.31453666336292
b84992ef-9251-408d-a58e-8133538efae6	jhu-usc.edu_BRCA.HumanMethylation450.17.lvl-3.TCGA-AC-A2FG-01A-11D-A17F-05.gdc_hg38.txt	891365b0-3bb1-4f7c-b351-6191b18ee9d7	39cda4c9-e1c8-44c2-bab7-f5849c12f879	Primary Tumor	Breast	79.97711106608769
8eaceee8-384c-4cd8-88c4-01676c2fcfd8	jhu-usc.edu_BRCA.HumanMethylation450.9.lvl-3.TCGA-BH-A1F0-01A-11D-A138-05.gdc_hg38.txt	f754aa5f-49c8-4e8b-a1fe-f370f807499a	21ef1730-e5a7-47ce-b419-d000bb59ae15	Primary Tumor	Breast	80.31661199971525
4bbc4056-6e0f-4d21-a1b1-b32a28a6d84f	jhu-usc.edu_BRCA.HumanMethylation450.14.lvl-3.TCGA-BH-A204-01A-11D-A161-05.gdc_hg38.txt	a28d9c46-4774-4167-8c1e-ee95436c7b2e	05135396-df5c-49db-b34e-f4add5b65a2b	Primary Tumor	Breast	80.84776668619709
4c5b8219-036c-46f1-87e9-6080a5020b42	jhu-usc.edu_BRCA.HumanMethylation450.3.lvl-3.TCGA-BH-A0HK-01A-11D-A10P-05.gdc_hg38.txt	8835b20e-9343-4266-a356-e0343c657130	24334ac1-28a3-4b61-b590-3f51e375b247	Primary Tumor	Breast	81.45558287382065
52b2ce86-1a95-4cb9-b9a4-97af82cfa3d3	jhu-usc.edu_BRCA.HumanMethylation450.9.lvl-3.TCGA-BH-A1EU-01A-11D-A138-05.gdc_hg38.txt	73af0f78-cc37-43ff-8f46-524a9ba80eda	a1093598-d3a8-4ffe-83fc-bc7d1faff7e5	Primary Tumor	Breast	83.06547439779652
2481e53b-8cc7-4b21-b542-c6536d90a2eb	jhu-usc.edu_BRCA.HumanMethylation450.20.lvl-3.TCGA-AC-A2FM-01A-11D-A19Z-05.gdc_hg38.txt	8e391bec-541c-49dc-a0a8-5ece5f268f1f	b6b1dc9a-91f4-4b0a-afd5-62c9a90c0d5e	Primary Tumor	Breast	87.07925156471599
c544160e-c7f3-48a3-9cfb-ab6718a28044	jhu-usc.edu_BRCA.HumanMethylation450.10.lvl-3.TCGA-BH-A1FG-01A-11D-A13K-05.gdc_hg38.txt	33f49b4e-924e-4590-8afa-e17403602137	d4e7426c-9739-4585-9114-e564b13c7c02	Primary Tumor	Breast	88.4208278346959
d0a02b08-c92e-4c9c-87b3-e381cc533d55	jhu-usc.edu_BRCA.HumanMethylation450.10.lvl-3.TCGA-BH-A1F8-01A-11D-A13K-05.gdc_hg38.txt	7e598a8a-9fb8-4c2d-94e7-ae1921addcd1	ee554215-bea2-4268-aaf9-784e68cdb969	Primary Tumor	Breast	89.99786442961104
4253a295-12ea-497c-ad0a-7f8ceecdd1ce	jhu-usc.edu_BRCA.HumanMethylation450.14.lvl-3.TCGA-AC-A23H-01A-11D-A161-05.gdc_hg38.txt	d7e3b628-d5fd-4e79-9c4a-6409330fb8a7	7dcf550c-90ce-4f63-aecd-0e46897e2a3e	Primary Tumor	Breast	90.00060234036611
42d8bc29-916b-427c-abf1-3ae0287ecd6b	jhu-usc.edu_CESC.HumanMethylation450.8.lvl-3.TCGA-HM-A3JJ-01A-21D-A21R-05.gdc_hg38.txt	5ccb1fce-2ed1-4d92-87d7-b5855275e3bb	f150d999-cdec-427e-b8b2-00731c648989	Primary Tumor	Cervix	40.34585288657931
d70e6420-43d0-4172-9e56-9b9e021e4a41	jhu-usc.edu_CESC.HumanMethylation450.6.lvl-3.TCGA-FU-A3EO-01A-11D-A212-05.gdc_hg38.txt	59f1684e-5631-4e1e-a1dc-91739f7c159c	b7f2958f-256e-4c30-9c61-11e76ddb36ba	Primary Tumor	Cervix	55.32496262751819
adb8ef52-40a1-45d4-a192-6c95a88b2910	jhu-usc.edu_CESC.HumanMethylation450.11.lvl-3.TCGA-MY-A5BF-01A-11D-A26S-05.gdc_hg38.txt	73a23ceb-31f6-46b5-8007-8462f17e2780	4f4e8834-a716-42e6-bd51-60d80a619202	Primary Tumor	Cervix	68.6722775584407
739bc3f6-2105-4786-b0ed-2604cafcb33f	jhu-usc.edu_COAD.HumanMethylation450.3.lvl-3.TCGA-A6-5667-01A-21D-1721-05.gdc_hg38.txt	74e9942c-3adb-47d1-bd92-f97095865ee1	28d03569-8717-40da-8989-70baf2b18f9f	Primary Tumor	Colorectal	40.400611101680525
4a8edf70-f1e5-459e-8942-fb0f2d4c601b	jhu-usc.edu_COAD.HumanMethylation450.3.lvl-3.TCGA-AA-3663-01A-01D-1721-05.gdc_hg38.txt	41411fc2-420a-425f-94bd-01a52a0402e0	c21d2c68-920f-4526-b754-286579c049f3	Primary Tumor	Colorectal	42.91675108558161
7586ec1c-5ec5-48d3-8921-482dcd5010dd	jhu-usc.edu_COAD.HumanMethylation450.1.lvl-3.TCGA-A6-2685-01A-01D-1407-05.gdc_hg38.txt	91bec9df-1d87-41e0-81f0-7b7b33a8a72a	e5921d6b-51cf-44be-b295-610cf7c3a69a	Primary Tumor	Colorectal	48.617081277618674
9f08765d-b008-4d19-86ca-b8635810efd8	jhu-usc.edu_READ.HumanMethylation450.1.lvl-3.TCGA-AG-A01Y-01A-41D-A081-05.gdc_hg38.txt	28b76abf-6a5f-4d3b-87fe-18ea7139dedf	a91f7a8c-e0fe-403a-9ef0-f7679b2761cc	Primary Tumor	Colorectal	49.58903959566534
b111be24-db9f-4863-af94-b7ee8696a88c	jhu-usc.edu_COAD.HumanMethylation450.3.lvl-3.TCGA-AA-3660-01A-01D-1721-05.gdc_hg38.txt	87cf1a20-2dc5-4c06-b0c4-16103be40ef0	f9b5e6a5-c2da-4a0d-9251-bb6f557b7b58	Primary Tumor	Colorectal	51.83412641481538
bd317b81-dc95-441e-857b-15132eb06cf9	jhu-usc.edu_COAD.HumanMethylation450.1.lvl-3.TCGA-AA-3509-01A-01D-1407-05.gdc_hg38.txt	ba6e3333-3651-450e-a6ea-4e47cf0d18bf	80e677b1-5ebe-4069-a1a5-1538ffee6642	Primary Tumor	Colorectal	54.1723021996375
59fd8cc9-4073-481e-b54d-2d10f47b70a8	jhu-usc.edu_COAD.HumanMethylation450.1.lvl-3.TCGA-AA-3494-01A-01D-1407-05.gdc_hg38.txt	f409f2bd-ffb1-4c13-a913-5cf348542135	67ba29e7-f294-4dcd-9630-ad768c22c588	Primary Tumor	Colorectal	55.00188915842099
f72b7619-e7fd-42de-9faa-668e62ec8d1d	jhu-usc.edu_COAD.HumanMethylation450.3.lvl-3.TCGA-G4-6297-01A-11D-1721-05.gdc_hg38.txt	fe13b56a-9379-4a6f-ba76-3ea8aa5721ce	622cc1c4-d721-4b5c-a88b-216d6368660b	Primary Tumor	Colorectal	55.040219908991844
b9dcc900-e78d-4a43-ae26-1b7080e2de70	jhu-usc.edu_READ.HumanMethylation450.1.lvl-3.TCGA-AG-A020-01A-21D-A081-05.gdc_hg38.txt	eec9c9e3-6cb3-4589-b3a8-ea2337878599	19e46a3d-18c5-4927-8501-2265e2d617b8	Primary Tumor	Colorectal	57.088177153777494
cea5b2bf-787f-4a76-ad4a-e0c48d5d508f	jhu-usc.edu_COAD.HumanMethylation450.1.lvl-3.TCGA-A6-4107-01A-02D-1407-05.gdc_hg38.txt	45dc6d68-be3d-4955-954c-46bf948054f4	b079a153-62f9-4026-a2f8-a1390168bbb9	Primary Tumor	Colorectal	57.67135214460549
575d8e56-eb04-4fa0-b3ea-540182817209	jhu-usc.edu_COAD.HumanMethylation450.1.lvl-3.TCGA-AA-3488-01A-01D-1407-05.gdc_hg38.txt	9f1e23db-fbf0-42ba-adf3-8a04c6e472e4	6e9e0c2f-2ddb-40f1-8e8c-618119e62ec1	Primary Tumor	Colorectal	58.917101538158256
82f18be8-b191-4f85-b7b9-49b3e269eff8	jhu-usc.edu_COAD.HumanMethylation450.12.lvl-3.TCGA-A6-3810-01A-01D-A27A-05.gdc_hg38.txt	f2bd44d3-a53c-4a10-9ae1-a93e762f174c	b728e6e8-a0e4-496b-904c-6f07c12e901f	Primary Tumor	Colorectal	62.96920945564858
9560152c-e335-4c30-a17d-3a0155c73549	jhu-usc.edu_COAD.HumanMethylation450.12.lvl-3.TCGA-A6-3810-01B-04D-A27A-05.gdc_hg38.txt	996d2576-2f47-42b3-84dd-80448843abd6	b728e6e8-a0e4-496b-904c-6f07c12e901f	Primary Tumor	Colorectal	62.96920945564858
a29f3f9d-da92-46cd-9821-3f3b18b6a5eb	jhu-usc.edu_COAD.HumanMethylation450.4.lvl-3.TCGA-AZ-6600-01A-11D-1772-05.gdc_hg38.txt	41a03a2c-133a-4d97-a7a5-f32ff8b2b697	aee20b98-df51-4ead-86cc-0d5f60a74b90	Primary Tumor	Colorectal	64.5626735150941
fbf00f62-9304-476f-80ff-3968313ff6d6	jhu-usc.edu_COAD.HumanMethylation450.3.lvl-3.TCGA-G4-6322-01A-11D-1721-05.gdc_hg38.txt	bb39734c-9d9c-4249-9d1b-176b28aba41c	b3fea9bb-53f9-4ddb-922d-b570562d7a7d	Primary Tumor	Colorectal	65.230723739329
388c9923-518e-4845-97bb-d3a966368e28	jhu-usc.edu_COAD.HumanMethylation450.3.lvl-3.TCGA-AA-3712-01A-21D-1721-05.gdc_hg38.txt	a34342d8-c1b5-4043-aaad-23d2c63a5241	2b94070a-21ec-457b-88af-3d2a89b97ac6	Primary Tumor	Colorectal	65.24715120385936
86dcade4-107c-4922-9969-dc4f996376d3	jhu-usc.edu_READ.HumanMethylation450.3.lvl-3.TCGA-AG-3731-01A-11D-1734-05.gdc_hg38.txt	2b007105-28b0-4b4a-9f0c-c77ef40492e6	72756208-a5ed-47d2-8c4c-19a8d39f7b9d	Primary Tumor	Colorectal	65.49903899332497
9ec5071b-6d47-4a8b-8be5-c9e8b7152a81	jhu-usc.edu_READ.HumanMethylation450.1.lvl-3.TCGA-AG-A02N-01A-11D-A081-05.gdc_hg38.txt	f5999244-1a53-468a-8d94-a07a62617751	8ad1c98b-5395-477e-87a8-19dff3a59c26	Primary Tumor	Colorectal	67.59080281019159
491a00d3-b6b1-481a-a4f6-8e011fb2448a	jhu-usc.edu_READ.HumanMethylation450.1.lvl-3.TCGA-AG-A01W-01A-21D-A081-05.gdc_hg38.txt	c481abbb-21eb-4393-ab8d-c27e3da1b8f7	74543fa4-ce73-46e4-9c59-224e8242b4a2	Primary Tumor	Colorectal	67.74960163398514
3e110deb-d608-466a-910a-0cc15de5a005	jhu-usc.edu_COAD.HumanMethylation450.3.lvl-3.TCGA-AA-3655-01A-02D-1721-05.gdc_hg38.txt	41192387-8da9-4bd2-be0f-f74157e7bab9	31a3877d-3e82-450e-811f-3448b06f3950	Primary Tumor	Colorectal	68.16302615799935
d5692f39-3259-45d3-b084-71b99b6aabfd	jhu-usc.edu_COAD.HumanMethylation450.3.lvl-3.TCGA-AA-3713-01A-21D-1721-05.gdc_hg38.txt	5bd478fc-a97d-413f-a4f8-7d24c305334f	57a2044d-20cc-4d02-b268-ce570a0fabe3	Primary Tumor	Colorectal	68.24790139140624
2343cccf-e76e-480f-9432-aecd62ff40ec	jhu-usc.edu_COAD.HumanMethylation450.4.lvl-3.TCGA-AZ-6601-01A-11D-1772-05.gdc_hg38.txt	dc23bafb-2cfb-4c1b-9e66-b9cab22ae855	7ad0617e-bc4a-4869-8419-744f04d9b7a3	Primary Tumor	Colorectal	68.6722775584407
fea847f9-69a9-4fd2-88a0-bf12ffe11275	jhu-usc.edu_COAD.HumanMethylation450.11.lvl-3.TCGA-A6-2677-01A-01D-A27A-05.gdc_hg38.txt	aec31f5d-022d-4833-b0ce-a9c5cb1f6650	d976782c-90c1-421d-b83c-7fc2617e2709	Primary Tumor	Colorectal	68.83929011449942
226a5983-b081-402d-bdf5-ddd2358ee867	jhu-usc.edu_COAD.HumanMethylation450.11.lvl-3.TCGA-A6-2677-01B-02D-A27A-05.gdc_hg38.txt	7554a84f-573c-4de9-9cda-e60674aea5fa	d976782c-90c1-421d-b83c-7fc2617e2709	Primary Tumor	Colorectal	68.83929011449942
6b6ec75a-6456-4264-b84f-a019f97d47ca	jhu-usc.edu_COAD.HumanMethylation450.1.lvl-3.TCGA-A6-2682-01A-01D-1407-05.gdc_hg38.txt	f10f139d-1d7f-4923-8129-f103f5d3163b	77a44132-af22-4115-9fa2-78f2f74bf687	Primary Tumor	Colorectal	70.31776192223238
b89555f3-6b1b-4989-adac-4830538f7c61	jhu-usc.edu_COAD.HumanMethylation450.3.lvl-3.TCGA-G4-6295-01A-11D-1721-05.gdc_hg38.txt	ec60d3a7-14ff-4171-9d46-a2b6f898c5f1	e17959bd-045d-4540-b43a-c3863e8ff3c0	Primary Tumor	Colorectal	70.52310522886195
f9eece5b-7c54-444e-bbb7-aaff9410dc74	jhu-usc.edu_COAD.HumanMethylation450.1.lvl-3.TCGA-AA-3510-01A-01D-1407-05.gdc_hg38.txt	c71c031c-3089-44e5-a49f-5284d7d300ce	35c295c2-37d1-44b2-87a3-1039645e5bae	Primary Tumor	Colorectal	70.91736437759074
d2b1a249-4e65-46a5-ba96-937a7e06609b	jhu-usc.edu_READ.HumanMethylation450.1.lvl-3.TCGA-AG-A036-01A-12D-A081-05.gdc_hg38.txt	a119d591-6e9e-4744-a4b4-7640193b8ffc	f2a8deb2-0e2c-4bbd-8fa1-99b7abb2f3aa	Primary Tumor	Colorectal	71.7496892471293
8c33a72f-0bc1-45dc-9fa4-9a6b4bbfee3a	jhu-usc.edu_COAD.HumanMethylation450.12.lvl-3.TCGA-A6-3809-01B-04D-A27A-05.gdc_hg38.txt	c3c7289b-4854-4231-bd0f-952a7b05db8c	8632579e-d318-4dab-9994-d3945afc42ab	Primary Tumor	Colorectal	71.93586717847344
4eebbe79-73ad-4e65-8f55-dff759ded366	jhu-usc.edu_COAD.HumanMethylation450.12.lvl-3.TCGA-A6-3809-01A-01D-A27A-05.gdc_hg38.txt	2b12e104-94f6-4945-a50f-d00ef9514748	8632579e-d318-4dab-9994-d3945afc42ab	Primary Tumor	Colorectal	71.93586717847344
de6e9350-af8c-4e75-a156-0405482fefdf	jhu-usc.edu_COAD.HumanMethylation450.4.lvl-3.TCGA-AZ-6599-01A-11D-1772-05.gdc_hg38.txt	d463f9a9-109e-40a8-8ee9-d16545b0c151	fbb69964-f962-4b89-b59b-dd05f8faf61a	Primary Tumor	Colorectal	72.38488454230345
60f2e184-63b8-4842-a965-d85299c0eb62	jhu-usc.edu_COAD.HumanMethylation450.1.lvl-3.TCGA-A6-2680-01A-01D-1407-05.gdc_hg38.txt	d664f620-cfee-4700-b00e-68b65387883c	ff1407c6-9174-4bae-a19b-d34ca71b898c	Primary Tumor	Colorectal	72.64498606403426
3ed5f6de-7646-4da9-8bf1-11deb80ea09d	jhu-usc.edu_COAD.HumanMethylation450.1.lvl-3.TCGA-AA-3502-01A-01D-1407-05.gdc_hg38.txt	01680b41-4718-4b82-80a7-851ff5518151	8368d745-c74d-4236-ba75-16ca7aaeb3ca	Primary Tumor	Colorectal	73.16792701825091
532c60b6-8db7-4a1c-803f-20fb2c74afbf	jhu-usc.edu_COAD.HumanMethylation450.1.lvl-3.TCGA-A6-2679-01A-02D-1407-05.gdc_hg38.txt	1fcb9c83-18cb-42a4-8769-fddb3541c95d	0f74d992-00da-4728-9564-086ca1b95921	Primary Tumor	Colorectal	73.43076645073677
dff28d33-5dc3-4d48-af2e-20172e3b2113	jhu-usc.edu_COAD.HumanMethylation450.3.lvl-3.TCGA-G4-6320-01A-11D-1721-05.gdc_hg38.txt	40dd997d-cfdf-46f9-9c0a-f238b8d6f758	da21e143-dbf6-4ac7-8872-f1d9ae39512d	Primary Tumor	Colorectal	73.48552466583799
18872cfe-40d1-41ef-8e07-86322d37513b	jhu-usc.edu_COAD.HumanMethylation450.1.lvl-3.TCGA-A6-2681-01A-01D-1407-05.gdc_hg38.txt	0537bad8-0e85-4b05-91b3-fd965e96d0d7	7d8eab0a-e6c8-4449-9ebf-50c41db94a06	Primary Tumor	Colorectal	73.72919872303842
d94d288e-c8d5-4619-9993-f62cbc825e8f	jhu-usc.edu_COAD.HumanMethylation450.1.lvl-3.TCGA-A6-2684-01A-01D-1407-05.gdc_hg38.txt	73b6994e-c9bf-41a8-a455-17d7be309a9f	49929108-023e-4d35-b26d-50ab4d3ae581	Primary Tumor	Colorectal	75.86203120123096
4c2bc154-5f3e-46fa-b357-a08e3bb2399b	jhu-usc.edu_COAD.HumanMethylation450.1.lvl-3.TCGA-A6-2684-01C-08D-A27A-05.gdc_hg38.txt	ec9fc2bb-859d-4a11-8a12-e109075eff8c	49929108-023e-4d35-b26d-50ab4d3ae581	Primary Tumor	Colorectal	75.86203120123096
7d0ef038-6e67-4bf8-b6db-1d7cd2ab73b6	jhu-usc.edu_COAD.HumanMethylation450.1.lvl-3.TCGA-A6-2684-01A-01D-A27A-05.gdc_hg38.txt	73b6994e-c9bf-41a8-a455-17d7be309a9f	49929108-023e-4d35-b26d-50ab4d3ae581	Primary Tumor	Colorectal	75.86203120123096
bb18a5f0-163a-458a-8ea3-ddbde4991d59	jhu-usc.edu_COAD.HumanMethylation450.3.lvl-3.TCGA-G4-6314-01A-11D-1721-05.gdc_hg38.txt	2e058edb-ab27-4016-9240-1dc9e103894b	abe658e0-33f9-4f57-849b-dec4d20964d6	Primary Tumor	Colorectal	76.54650888999622
86662039-8b89-43a9-80d4-f04e100ba29a	jhu-usc.edu_COAD.HumanMethylation450.4.lvl-3.TCGA-G4-6625-01A-21D-1772-05.gdc_hg38.txt	139cd85f-9a93-421f-8782-78ac917b97e6	5eed7e8a-c219-4497-a99f-bfc48faca4d8	Primary Tumor	Colorectal	77.10778059478373
f7c8ebe4-6500-4d10-b9a3-07113773e4c3	jhu-usc.edu_COAD.HumanMethylation450.4.lvl-3.TCGA-AZ-6598-01A-11D-1772-05.gdc_hg38.txt	e86137c5-37af-4a47-8f29-5a947e013536	a8b4284d-cbbb-43e3-897b-d04af4bfba74	Primary Tumor	Colorectal	77.15980089912989
6301f138-5571-49f5-a04a-8cca97c3710e	jhu-usc.edu_COAD.HumanMethylation450.1.lvl-3.TCGA-AA-3506-01A-01D-1407-05.gdc_hg38.txt	59eff44d-c532-4ea4-b8e4-e4478f5b12de	28033279-cc74-4775-afdf-2497f6ddb55c	Primary Tumor	Colorectal	77.41442659935056
3a42822b-9c71-4663-ab02-8d140f8935a6	jhu-usc.edu_COAD.HumanMethylation450.3.lvl-3.TCGA-AA-3697-01A-01D-1721-05.gdc_hg38.txt	c8a9e194-fbb4-4cc5-8cda-665540e8acdc	dde411b2-5d2b-4638-8149-89bc1eb3c7ad	Primary Tumor	Colorectal	77.66631438881618
977cae09-dd23-4783-87b6-3c7d3136ce11	jhu-usc.edu_COAD.HumanMethylation450.3.lvl-3.TCGA-A6-2675-01A-02D-1721-05.gdc_hg38.txt	7cc80938-e5a3-4bfb-a988-e4c876894bcf	07dc5a1d-64b7-42ba-928e-9753bd533c1e	Primary Tumor	Colorectal	78.88742258557339
a8e14c8f-be8c-438b-b250-3edea5f84bf6	jhu-usc.edu_COAD.HumanMethylation450.1.lvl-3.TCGA-AA-3495-01A-01D-1407-05.gdc_hg38.txt	57733d46-9726-4cc0-825f-77185bc7bea9	15b987ba-77ab-477b-a54a-65ec5c7c399e	Primary Tumor	Colorectal	79.08729007069284
d114a7a7-e854-4dab-af3b-9b076b52b70c	jhu-usc.edu_COAD.HumanMethylation450.3.lvl-3.TCGA-G4-6311-01A-11D-1721-05.gdc_hg38.txt	baac9aeb-b124-47bc-a454-4026847eb3e3	79d33c28-a7e2-4fca-8be1-a16fb6d68d49	Primary Tumor	Colorectal	80.21257139102293
ad1f9c4d-6c87-490b-a9e6-5cfd11d303f4	jhu-usc.edu_COAD.HumanMethylation450.1.lvl-3.TCGA-A6-2686-01A-01D-1407-05.gdc_hg38.txt	510e5040-0834-4b92-9277-d60b523a22e8	19d1a5fc-3ce9-4e43-a364-a4150bcf911b	Primary Tumor	Colorectal	81.10513029717283
c9c36be3-ba5b-4c7a-805f-0ae8160f940d	jhu-usc.edu_COAD.HumanMethylation450.10.lvl-3.TCGA-A6-2672-01B-03D-2299-05.gdc_hg38.txt	fd3910f9-8c51-4ea8-8816-35f5e8c6f3d2	b612d491-7442-4119-a53c-5ebcc35c31f4	Primary Tumor	Colorectal	82.786207500780307
eedcbfc5-34d7-4b81-a300-fb7883d90d11	jhu-usc.edu_COAD.HumanMethylation450.1.lvl-3.TCGA-A6-2671-01A-01D-1407-05.gdc_hg38.txt	81505915-6c01-4299-ae89-964dc20d93cb	565e2726-4942-4726-89d3-c5e3797f7204	Primary Tumor	Colorectal	85.77600604530694
96f6ccd0-c9e1-449e-8418-2079bc3ca680	jhu-usc.edu_COAD.HumanMethylation450.1.lvl-3.TCGA-AA-3492-01A-01D-1407-05.gdc_hg38.txt	bb60b35b-cd5d-4f14-a7e0-c9af4f6f8c3c	85e95dda-6198-464a-9187-fd0832bebb72	Primary Tumor	Colorectal	89.99786442961104
421285a8-fed3-4d61-b5a4-08c18cc1971a	jhu-usc.edu_READ.HumanMethylation450.3.lvl-3.TCGA-AG-3725-01A-11D-1734-05.gdc_hg38.txt	a2b0b88b-b393-49ef-a9ec-42a52b85b1b8	fd798ddf-7273-49b8-b13c-d9909c8c87ff	Primary Tumor	Colorectal	90.00060234036611
adabc532-b6de-42a6-922d-3d1fa9b34455	jhu-usc.edu_COAD.HumanMethylation450.3.lvl-3.TCGA-G4-6298-01A-11D-1721-05.gdc_hg38.txt	83b624fe-acc8-4777-b606-e4cacdc11a82	ab9cc98a-86ae-4913-bcb2-cc3aeff8abb1	Primary Tumor	Colorectal	90.00060234036611
3c817dbd-576b-4a8d-a22a-5b11c2fc69d2	jhu-usc.edu_COAD.HumanMethylation450.3.lvl-3.TCGA-G4-6302-01A-11D-1721-05.gdc_hg38.txt	7b8ece19-62ea-47d9-8541-06e232b4fc51	7144a65f-a63f-4b79-8fe2-cfe48696de03	Primary Tumor	Colorectal	90.00060234036611
e8cee248-51d4-4308-8bd2-87fb0cef3890	jhu-usc.edu_ESCA.HumanMethylation450.1.lvl-3.TCGA-IG-A3I8-01A-11D-A249-05.gdc_hg38.txt	944a68b7-51d4-4831-88d4-d647be17bc13	7bf3f18b-a013-48d2-a743-26a57fdbe4c4	Primary Tumor	Esophagus	51.43439144457647
bff1b3ce-6c81-4205-b039-f39820dbdd41	jhu-usc.edu_ESCA.HumanMethylation450.2.lvl-3.TCGA-L5-A4OM-01A-11D-A265-05.gdc_hg38.txt	01ef1408-f028-4f6c-b09e-9bbb8d738704	1a578ae7-5c0b-48ef-8baf-7189df703a93	Primary Tumor	Esophagus	54.3338389341861
613e22b9-4632-419e-9e2a-1a6ed9170978	jhu-usc.edu_ESCA.HumanMethylation450.5.lvl-3.TCGA-IC-A6RE-01A-11D-A33F-05.gdc_hg38.txt	d9079aae-4d82-434c-a8b6-063593fda33d	64aa95b2-ccf7-4bfa-8d4f-98de09f03e71	Primary Tumor	Esophagus	59.24838873952064
fed5e75f-c251-4fc0-ad84-d31c434beca0	jhu-usc.edu_ESCA.HumanMethylation450.2.lvl-3.TCGA-L5-A4OF-01A-11D-A265-05.gdc_hg38.txt	b11f1bf7-3546-4f3c-872f-a4a910d910e7	0c78b1b5-f480-45ad-a253-19297bc886b4	Primary Tumor	Esophagus	63.50310205288548
c726a240-6b40-4c05-9612-c402ccee629f	jhu-usc.edu_ESCA.HumanMethylation450.2.lvl-3.TCGA-L5-A4ON-01A-11D-A265-05.gdc_hg38.txt	b801a0d7-09e8-48d8-9c8e-c6d52767f7c1	caba34f2-3877-48ca-9fbc-665c3960f574	Primary Tumor	Esophagus	65.62772079881285
1f77683d-90ad-4467-bc88-ad29160b4fb4	jhu-usc.edu_ESCA.HumanMethylation450.2.lvl-3.TCGA-L5-A4OP-01A-11D-A265-05.gdc_hg38.txt	ba02d5b4-9ca9-4455-81d4-e5f2c8c0df74	97031483-1185-41d6-9722-0a03b63caa19	Primary Tumor	Esophagus	67.97958613741027
93a74891-ac18-4b43-b04c-067dc87ee159	jhu-usc.edu_ESCA.HumanMethylation450.5.lvl-3.TCGA-IC-A6RF-01A-13D-A33F-05.gdc_hg38.txt	1dfc7130-6ded-4e17-b0ae-924fccdb7c78	9dfddc49-1e66-4e26-9d71-40d748cca0a6	Primary Tumor	Esophagus	69.58947766138614
50b642f2-af83-439f-b4ca-04cfbda8180a	jhu-usc.edu_ESCA.HumanMethylation450.2.lvl-3.TCGA-L5-A4OJ-01A-11D-A265-05.gdc_hg38.txt	4f03824a-79d6-40e8-a9e0-4079b1209f38	cb419344-6148-43d4-b549-570bd09b3e05	Primary Tumor	Esophagus	70.2465762426008
cfedf0ad-b9e9-475e-8078-11204af4577d	jhu-usc.edu_ESCA.HumanMethylation450.2.lvl-3.TCGA-L5-A4OH-01A-11D-A265-05.gdc_hg38.txt	4029f7ba-1d2d-49b8-a37b-4d4a5d0acb79	3fa7fc16-49da-4bf6-90c4-74df5cf68b65	Primary Tumor	Esophagus	71.67850356749771
ea0b3d1f-9b85-4fa0-a37f-90f863620c8d	jhu-usc.edu_ESCA.HumanMethylation450.2.lvl-3.TCGA-L5-A4OQ-01A-11D-A265-05.gdc_hg38.txt	fa999248-4f5d-4dc3-857b-a6bfd8ac9d28	5530590b-8b5e-43a4-b2ca-877bfc6107f3	Primary Tumor	Esophagus	75.47050996325723
49489bdf-cd42-4fd1-b65c-d1de5e37db8b	jhu-usc.edu_ESCA.HumanMethylation450.2.lvl-3.TCGA-L5-A4OG-01A-11D-A265-05.gdc_hg38.txt	e8e44c65-b4e4-4688-a217-206905e68a7f	eb4ad376-4cc1-4d2c-9b93-ad2b082c77c4	Primary Tumor	Esophagus	79.68689252605121
09f09483-ca1b-4cc6-9d4f-784d22471df7	jhu-usc.edu_ESCA.HumanMethylation450.2.lvl-3.TCGA-L5-A4OI-01A-11D-A265-05.gdc_hg38.txt	1b1cbb34-da71-4441-b1a1-c936e8f04c73	cb2af13b-cbed-4657-8fd4-fed8db375cba	Primary Tumor	Esophagus	79.9196149402314
c0e98f0d-2f2c-4f76-8c21-af5ff7c84ff7	jhu-usc.edu_ESCA.HumanMethylation450.2.lvl-3.TCGA-L5-A4OE-01A-11D-A265-05.gdc_hg38.txt	bd8cadb2-1382-4bf5-a68f-c5a71837fe95	0a466142-c513-4257-85d4-4bd7cfd0ef29	Primary Tumor	Esophagus	81.01751715301087
103a5ba6-f68f-4f9a-b5d6-9b99e3913a33	jhu-usc.edu_ESCA.HumanMethylation450.1.lvl-3.TCGA-L5-A43C-01A-11D-A249-05.gdc_hg38.txt	2dd3a5ed-42ef-4ca1-ac40-b2f486f0395a	a935daeb-1efd-4113-a614-a5e4d446c72b	Primary Tumor	Esophagus	81.46105869533076
a8ffd856-7c11-4f56-8dd3-8081bb8366ed	jhu-usc.edu_HNSC.HumanMethylation450.3.lvl-3.TCGA-CV-5979-01A-11D-1684-05.gdc_hg38.txt	8e0b3dea-be82-4c66-8a5f-a41ff1774fa9	1e05fdbd-c80b-41c6-9b40-8a7200c92e76	Primary Tumor	Head and Neck	26.193592193668852
97d6d601-ac70-4cf9-9da7-50c61911868c	jhu-usc.edu_HNSC.HumanMethylation450.6.lvl-3.TCGA-CV-7255-01A-11D-2014-05.gdc_hg38.txt	45a42060-1f1c-45ff-9717-9be2f7fdf3f7	534f85f2-b9eb-45be-87d5-c3dffd13d541	Primary Tumor	Head and Neck	32.666013218633125
bfabfd7d-f357-4d3c-8d3d-349d860a1614	jhu-usc.edu_HNSC.HumanMethylation450.5.lvl-3.TCGA-CV-6959-01A-11D-1913-05.gdc_hg38.txt	07fb167a-3f61-4517-a79e-ba2042f10a3a	ef3ce0e5-d2e8-4616-8b1a-a78c591cf235	Primary Tumor	Head and Neck	48.40352423872391
2636f2f4-3cb4-4f81-95c0-e97a6ab06074	jhu-usc.edu_HNSC.HumanMethylation450.6.lvl-3.TCGA-CV-7103-01A-21D-2014-05.gdc_hg38.txt	1c43c2f9-958e-445a-858d-72606590271f	1dd23cd6-3aa8-4553-8813-04701451846e	Primary Tumor	Head and Neck	49.88199604645687
3eeb696a-6756-4bb2-9ad3-1dc034d0e1dd	jhu-usc.edu_HNSC.HumanMethylation450.3.lvl-3.TCGA-CV-5976-01A-11D-1684-05.gdc_hg38.txt	eef68956-d624-4cd0-9c48-28faf052c5f9	23062172-7361-4e61-8ee6-b0a613d72a24	Primary Tumor	Head and Neck	50.01341576269979
eed31889-e195-4879-965b-a4c4e41b0340	jhu-usc.edu_HNSC.HumanMethylation450.3.lvl-3.TCGA-CV-6003-01A-11D-1684-05.gdc_hg38.txt	6892f7e3-630e-45b5-8c30-139161461a85	417b357e-c90e-4b63-ae7a-4b782038ffd3	Primary Tumor	Head and Neck	50.92514004413512
d6aa6322-5215-46f0-a05e-daf3b321a5a3	jhu-usc.edu_HNSC.HumanMethylation450.2.lvl-3.TCGA-CV-5440-01A-01D-1511-05.gdc_hg38.txt	28780b51-0b53-4d73-b399-ec90b45de0d3	10d0a058-3e5e-4916-84c4-25f934b96f86	Primary Tumor	Head and Neck	52.55967276490655
974e889a-2abf-4610-8726-b5cac798b7a7	jhu-usc.edu_HNSC.HumanMethylation450.3.lvl-3.TCGA-CV-5978-01A-11D-1684-05.gdc_hg38.txt	7560ec6d-e0f2-4b55-88bf-62e7173126a1	e16e9535-b20f-4c9a-8b5b-82df80c99448	Primary Tumor	Head and Neck	53.33450150858882
f85e94fe-6862-4c52-a7de-e185bede42fb	jhu-usc.edu_HNSC.HumanMethylation450.5.lvl-3.TCGA-CV-6933-01A-11D-1913-05.gdc_hg38.txt	8c57c9e6-75bd-442c-984d-3709d2ac4cec	2a749317-0156-4213-8482-b2c2d6e52e9b	Primary Tumor	Head and Neck	53.438542117281145
8ea355a7-8587-4bdc-a038-a32ff0f6111d	jhu-usc.edu_HNSC.HumanMethylation450.3.lvl-3.TCGA-CV-6433-01A-11D-1684-05.gdc_hg38.txt	47ec5010-4353-493b-ab28-c95bc2cb026c	d5eedfb5-4fa3-4a1e-ad0d-ea550b22a5ba	Primary Tumor	Head and Neck	57.099128796797736
01335fca-224c-4b22-a4b9-6cfcc26ccd9a	jhu-usc.edu_HNSC.HumanMethylation450.3.lvl-3.TCGA-CV-5435-01A-01D-1684-05.gdc_hg38.txt	d2491655-a4a1-4e4b-8f94-f50dc1c5d64c	cc23a09b-bca7-43e0-9ad0-bf272848492e	Primary Tumor	Head and Neck	57.293520460407066
94a5b4e2-94c8-4d0c-82eb-c650f7ccef1e	jhu-usc.edu_HNSC.HumanMethylation450.5.lvl-3.TCGA-CV-6951-01A-11D-1913-05.gdc_hg38.txt	9ee0f161-0976-4697-bf69-7e42e7149feb	91728cd6-ed91-49dc-9279-faedbe211a9d	Primary Tumor	Head and Neck	57.950619041621714
0891229b-1905-4841-878d-2735e61313bd	jhu-usc.edu_HNSC.HumanMethylation450.2.lvl-3.TCGA-CV-5441-01A-01D-1511-05.gdc_hg38.txt	3f583e59-c92a-4257-8098-5d081642dea7	c72ae014-3c05-47f9-8615-6633467bc532	Primary Tumor	Head and Neck	58.3311886365752
d8082508-263a-42dd-bb3d-356f73b08994	jhu-usc.edu_HNSC.HumanMethylation450.5.lvl-3.TCGA-CV-6954-01A-11D-1913-05.gdc_hg38.txt	f72d39ea-7db5-47c6-9428-3e26454c9a9a	402fd96c-76d3-4ac2-9f64-77bd34be0adb	Primary Tumor	Head and Neck	59.02114214685058
aede30a8-164a-41c2-8608-6c2d7498baa2	jhu-usc.edu_HNSC.HumanMethylation450.3.lvl-3.TCGA-CV-5970-01A-11D-1684-05.gdc_hg38.txt	4df92618-5e63-46d7-8526-846932bce3c2	1f6167d9-c99d-4873-8d6e-e62a1c964135	Primary Tumor	Head and Neck	59.9328664282859
dd651825-d301-4875-ba41-3688a39e12c0	jhu-usc.edu_HNSC.HumanMethylation450.5.lvl-3.TCGA-CV-6939-01A-11D-1913-05.gdc_hg38.txt	1ed822f5-fea5-46de-9681-ec484de734d8	e7d1f0dd-eec0-4670-a2ba-00ffe38c6382	Primary Tumor	Head and Neck	60.08892734132438
b862f3d4-00c6-4b8b-adfc-eacb5b7401fe	jhu-usc.edu_HNSC.HumanMethylation450.3.lvl-3.TCGA-CV-6441-01A-11D-1684-05.gdc_hg38.txt	192c9f36-08ec-4f7f-8137-1a9bd0282d98	59398d50-45cf-4812-a24e-0c00c0199971	Primary Tumor	Head and Neck	60.30248438021914
22246eab-7581-46dd-8716-9b9703763259	jhu-usc.edu_HNSC.HumanMethylation450.3.lvl-3.TCGA-CV-5434-01A-01D-1684-05.gdc_hg38.txt	dc649d39-482d-4855-b9e3-129552e5e421	dbe29e97-f111-41d3-a25f-3b9eb9bb099f	Primary Tumor	Head and Neck	60.73233636876372
001bc81c-3b44-418d-9561-c9a79b69fa56	jhu-usc.edu_HNSC.HumanMethylation450.3.lvl-3.TCGA-CV-5971-01A-11D-1684-05.gdc_hg38.txt	82589b3f-bd41-4abe-9469-7dd48447dddc	1465b7ec-8d2b-47dd-8387-977eed44cc86	Primary Tumor	Head and Neck	60.99791371200464
8f3daad7-40b6-4945-9ebe-92b9824d2430	jhu-usc.edu_HNSC.HumanMethylation450.5.lvl-3.TCGA-CV-6961-01A-21D-1913-05.gdc_hg38.txt	be0a6a2b-a306-4ac6-8bf8-ea6af16eaa5a	4075717b-2240-4842-a00a-0c4dbcb910c4	Primary Tumor	Head and Neck	61.69060513303508
af64d31c-5128-404d-a60c-4386393baa0f	jhu-usc.edu_HNSC.HumanMethylation450.3.lvl-3.TCGA-CV-5430-01A-02D-1684-05.gdc_hg38.txt	5d293d68-61ae-49ad-bfcc-e0bdb91cc29e	a4fcb7fd-9c22-4486-99c5-97da050c9fb3	Primary Tumor	Head and Neck	61.813811117012825
5ff9f5e5-4411-42b1-8f47-64b2624cb8fb	jhu-usc.edu_HNSC.HumanMethylation450.6.lvl-3.TCGA-CV-7245-01A-11D-2014-05.gdc_hg38.txt	f0684e03-2d91-4e9b-9d11-a3063ccc2f34	ae2051a3-f851-4cb3-af18-029f4574b179	Primary Tumor	Head and Neck	62.00272695911204
d5f361a5-4e88-4395-bd09-b80f8e404e7b	jhu-usc.edu_HNSC.HumanMethylation450.3.lvl-3.TCGA-CV-5439-01A-01D-1684-05.gdc_hg38.txt	c94d8e61-8a15-4702-90ef-37616f1c015b	3ee863da-7991-414f-82d8-2b6502d4c061	Primary Tumor	Head and Neck	62.11224338931448
40598292-e2d6-49f0-b7d8-5c702e9a9b09	jhu-usc.edu_HNSC.HumanMethylation450.3.lvl-3.TCGA-CV-5973-01A-11D-1684-05.gdc_hg38.txt	5078222f-b257-4286-a29a-bc1e395149bc	8fc1f1be-d2d5-4b3a-9973-f4d964018beb	Primary Tumor	Head and Neck	62.34496580349467
57d76274-05a5-478d-aa4d-df1fa2cfabae	jhu-usc.edu_HNSC.HumanMethylation450.3.lvl-3.TCGA-CV-6436-01A-11D-1684-05.gdc_hg38.txt	6466056e-1cd6-46bd-9093-1493049fcaf0	84fd72d1-f79d-493b-a341-826acd4aa942	Primary Tumor	Head and Neck	62.65708762957162
719671bf-cf7a-416e-b1a8-f11e9adaad61	jhu-usc.edu_HNSC.HumanMethylation450.3.lvl-3.TCGA-CV-5966-01A-11D-1684-05.gdc_hg38.txt	e71c33e9-1f74-4cf6-b6bf-985d0c96f71e	0d0731e2-8d82-4b6d-9258-2896a770a868	Primary Tumor	Head and Neck	63.2977587462559
bdd207c6-31f9-4247-895c-4272531fe357	jhu-usc.edu_HNSC.HumanMethylation450.2.lvl-3.TCGA-CV-5443-01A-01D-1511-05.gdc_hg38.txt	746322c7-fe75-4b9f-9309-93e9cfa4cb5a	180036a2-3b56-405e-a1fe-d5932517b6c7	Primary Tumor	Head and Neck	63.75772775310616
261e0f91-624a-4a9d-ba5b-e05972536780	jhu-usc.edu_HNSC.HumanMethylation450.6.lvl-3.TCGA-CV-7178-01A-21D-2014-05.gdc_hg38.txt	caab8e84-3225-4543-949e-7b7eb11244a2	8f044599-3fbe-4b69-b67d-49aee9168545	Primary Tumor	Head and Neck	64.14924899107989
5238a6ca-340c-464c-8ecc-2db93c5de57c	jhu-usc.edu_HNSC.HumanMethylation450.6.lvl-3.TCGA-CV-7250-01A-11D-2014-05.gdc_hg38.txt	6f55766a-d980-414a-be4a-369e93ec3436	0858c8b7-e2eb-4461-b65e-9d476029ad8d	Primary Tumor	Head and Neck	64.31078572562848
de456fb0-aad3-49d0-9ac3-c3001862ced6	jhu-usc.edu_HNSC.HumanMethylation450.6.lvl-3.TCGA-CV-7263-01A-11D-2014-05.gdc_hg38.txt	54dcb9ac-fd35-49c2-a790-b1f016160183	93b742eb-5fc3-4ce2-b7f6-c89f97e0dcc9	Primary Tumor	Head and Neck	64.37649558374994
d16905f8-0074-49c8-90e0-f964ea1797f2	jhu-usc.edu_HNSC.HumanMethylation450.2.lvl-3.TCGA-CV-5444-01A-02D-1511-05.gdc_hg38.txt	8cc840ea-3053-41a2-a325-6e86f3deeec6	4eacd173-025a-442b-8bce-890ccfdca586	Primary Tumor	Head and Neck	64.75158935719331
63d43bf2-6279-4cc2-8fee-9769fec71918	jhu-usc.edu_HNSC.HumanMethylation450.5.lvl-3.TCGA-CV-6952-01A-11D-1913-05.gdc_hg38.txt	18e70193-5d78-41dd-9fca-af5e54594ad3	7ed006e8-461f-4664-bfff-55fa6812743c	Primary Tumor	Head and Neck	65.41416375991808
27ba66ea-6382-4444-9cfb-23659843bc9e	jhu-usc.edu_HNSC.HumanMethylation450.2.lvl-3.TCGA-CV-5436-01A-01D-1511-05.gdc_hg38.txt	f0c384d4-f323-4986-88e9-9de4dde0b33a	94a47bf8-f673-45cb-a8d3-1031317d03b3	Primary Tumor	Head and Neck	65.49903899332497
a3358063-0399-4490-89e4-172d1eb2983f	jhu-usc.edu_HNSC.HumanMethylation450.5.lvl-3.TCGA-CV-6962-01A-11D-1913-05.gdc_hg38.txt	366f8ab0-ddd8-4383-9bc1-96ef342b749c	9bcf4ed8-bfb4-49aa-a37e-d91325926894	Primary Tumor	Head and Neck	65.99186292923595
6eefda46-7492-44dd-89fe-cf476202a338	jhu-usc.edu_HNSC.HumanMethylation450.3.lvl-3.TCGA-CV-5977-01A-11D-1684-05.gdc_hg38.txt	84756ab5-9cb6-4dbd-848c-a85804f22aa1	50239d1d-b3a4-4240-ab83-b24ba67b1299	Primary Tumor	Head and Neck	66.02471785829668
55ed64d4-b963-4cd1-97a9-0066cb1a1979	jhu-usc.edu_HNSC.HumanMethylation450.5.lvl-3.TCGA-CV-6934-01A-11D-1913-05.gdc_hg38.txt	7bf29fd5-11aa-470e-af8b-81e3db80e8d5	4f5bc340-bdb5-418a-b3c4-96ac85e08b34	Primary Tumor	Head and Neck	66.20268205737565
516c2a6e-7016-4197-9e90-11ba699fe219	jhu-usc.edu_HNSC.HumanMethylation450.6.lvl-3.TCGA-CV-6956-01A-21D-2064-05.gdc_hg38.txt	8b9f33fa-04ef-4767-93d1-98f6e420d037	8c238d30-df8e-4e6b-98fc-21696269a294	Primary Tumor	Head and Neck	67.68115386510861
4eb3a2ca-959f-4996-9269-b2b6df2bc8ca	jhu-usc.edu_HNSC.HumanMethylation450.5.lvl-3.TCGA-CV-6935-01A-11D-1913-05.gdc_hg38.txt	6883e88c-05a5-4ae7-a43f-40d4f35a3a2d	0871333c-1088-4af1-a365-12256643c5bd	Primary Tumor	Head and Neck	67.89744881475843
df0adaf1-4713-4580-8f99-c9511f7c96f5	jhu-usc.edu_HNSC.HumanMethylation450.6.lvl-3.TCGA-CV-7235-01A-11D-2014-05.gdc_hg38.txt	364e1a5d-c8b1-4bf1-a166-d9b064210937	2fbafcc5-896c-4e50-8956-a61540fc89be	Primary Tumor	Head and Neck	67.90018672551349
cd15efe0-b575-488c-b154-f1734213616f	jhu-usc.edu_HNSC.HumanMethylation450.3.lvl-3.TCGA-CV-5432-01A-02D-1684-05.gdc_hg38.txt	b4a36114-80d3-4f28-b85a-077dc31eb485	d89b1fd6-bef4-4803-8ed3-3b442be600b6	Primary Tumor	Head and Neck	68.46419634105607
34d17c0a-bf39-45e1-99ae-ac49da762ed5	jhu-usc.edu_HNSC.HumanMethylation450.5.lvl-3.TCGA-CV-6936-01A-11D-1913-05.gdc_hg38.txt	6862feca-6c9e-4e33-9900-c27e21e0f430	93a265b7-6c23-4e5f-b797-c117793744bf	Primary Tumor	Head and Neck	68.50252709162692
88cc03e7-f3aa-4ac8-b44b-6c36a4c83bb8	jhu-usc.edu_HNSC.HumanMethylation450.6.lvl-3.TCGA-CV-7238-01A-11D-2014-05.gdc_hg38.txt	831808d5-1883-4f6f-b252-1bb397fbd62a	78fcc813-d0a8-44aa-b004-62810dca9d12	Primary Tumor	Head and Neck	69.73732484215944
9b03388e-e009-4ae8-98fe-95215687ff7e	jhu-usc.edu_HNSC.HumanMethylation450.2.lvl-3.TCGA-CV-5431-01A-01D-1511-05.gdc_hg38.txt	be567c0a-3833-45d7-b846-d229a8e16e16	64bb5550-2735-4401-a0db-58ec1020a32d	Primary Tumor	Head and Neck	73.79490858115989
294c818d-fc16-4e31-911c-9fce1eed9010	jhu-usc.edu_HNSC.HumanMethylation450.6.lvl-3.TCGA-CV-7089-01A-11D-2014-05.gdc_hg38.txt	f2e436bd-bbc1-4b1d-9a55-e2a83a1bb510	490950f3-2d1a-4174-a30d-b8f5654ff316	Primary Tumor	Head and Neck	74.33153908915185
d9b1be1e-c198-42ed-b490-1f5adb2e4951	jhu-usc.edu_HNSC.HumanMethylation450.6.lvl-3.TCGA-CV-6955-01A-11D-2064-05.gdc_hg38.txt	562ac004-4b9d-4cb2-a52b-88a64b49b1a4	f3ee1127-ed53-43e8-825e-1e5516371054	Primary Tumor	Head and Neck	74.63818509371868
7fc007e3-9b78-4b78-8d76-ecd8f510f202	jhu-usc.edu_HNSC.HumanMethylation450.5.lvl-3.TCGA-CV-6943-01A-11D-1913-05.gdc_hg38.txt	56c942d2-d77c-48c3-81ff-1c7bd64ac7cf	8b574abc-646b-4252-8eb7-b9c737d034d9	Primary Tumor	Head and Neck	74.77234272071667
6c260d65-fecf-430e-84d9-543b482e721c	jhu-usc.edu_HNSC.HumanMethylation450.2.lvl-3.TCGA-CV-5442-01A-01D-1511-05.gdc_hg38.txt	698208bb-7272-4ad5-9cc0-909cb669bdaf	3c975b68-4a6e-4c97-a8d1-b9a427d4957c	Primary Tumor	Head and Neck	76.77101757191122
543f23a7-2cca-4a42-8951-eeb09d0ae56e	jhu-usc.edu_HNSC.HumanMethylation450.5.lvl-3.TCGA-CV-6953-01A-11D-1913-05.gdc_hg38.txt	68f0a771-7870-434f-bd7e-187cab134a47	a4e90f64-d11a-4278-a79e-d64c936e8e86	Primary Tumor	Head and Neck	80.67254039787319
7d8badb1-6211-46d1-9c0f-e1a664df2d0a	jhu-usc.edu_HNSC.HumanMethylation450.6.lvl-3.TCGA-CV-7101-01A-11D-2014-05.gdc_hg38.txt	397b08f6-f560-418b-a6e6-2d953187bd5d	241d9310-9137-42dd-b28d-0dc50c44cb43	Primary Tumor	Head and Neck	80.90526281205338
20e59c93-39fd-4b0c-980b-e82d030dbc27	jhu-usc.edu_HNSC.HumanMethylation450.5.lvl-3.TCGA-CV-6938-01A-11D-1913-05.gdc_hg38.txt	9eb292e6-ae4d-4613-98ee-0197fd97b633	ff9db03d-f81c-4079-8b05-f5a8c05b8cfe	Primary Tumor	Head and Neck	87.13400977981722
9eeec3d5-cf0c-4c79-8db3-d619a01baef5	jhu-usc.edu_KIRP.HumanMethylation450.2.lvl-3.TCGA-DZ-6131-01A-11D-1963-05.gdc_hg38.txt	94bb7d0c-2020-4a8d-a6f1-63cd9d605043	646241fe-e202-4e72-ae61-84f577488968	Primary Tumor	Kidney	31.45038084338603
72199166-d306-464e-a6fb-4d308fc7fa82	jhu-usc.edu_KIRP.HumanMethylation450.1.lvl-3.TCGA-BQ-5879-01A-11D-1590-05.gdc_hg38.txt	42b4c70b-27d1-43b5-bc73-70d367d5abdb	b877d608-e4e0-4b28-9235-01dd65849cf7	Primary Tumor	Kidney	32.47709737653391
05516bb8-9ac5-4a43-b2ac-e9d31e7ad8fd	jhu-usc.edu_KIRC.HumanMethylation450.3.lvl-3.TCGA-CJ-4908-01A-01D-1424-05.gdc_hg38.txt	e8afd8f2-85c1-41e5-9956-6735d328c561	07f596f7-8227-47d3-8e95-2e0b86f44f2b	Primary Tumor	Kidney	38.94951840149818
806f3317-5cae-4de1-a8da-4e1ca60cc0e4	jhu-usc.edu_KIRC.HumanMethylation450.3.lvl-3.TCGA-BP-5194-01A-02D-1424-05.gdc_hg38.txt	3620a73a-8136-4e26-8a67-7faa964abedd	5daf4808-0393-4791-9927-742c30a20831	Primary Tumor	Kidney	39.83933939689302
98b8e2fd-21fa-4393-b8e8-64f41b4c140f	jhu-usc.edu_KIRC.HumanMethylation450.2.lvl-3.TCGA-B0-5117-01A-01D-1418-05.gdc_hg38.txt	09fff3f4-075e-45fd-bf47-c94a9ccf0e3b	ae55b2d3-62a1-419e-9f9a-5ddfac356db4	Primary Tumor	Kidney	40.00635195295174
b1f62244-5443-46bb-9840-f4e8e6dc33e4	jhu-usc.edu_KIRC.HumanMethylation450.4.lvl-3.TCGA-CZ-5469-01A-01D-1500-05.gdc_hg38.txt	2c46a26a-3454-4966-ac59-af6e0a11d1e9	6205c2d8-d431-4c4c-8ac6-ee407170e833	Primary Tumor	Kidney	41.731235728640186
9c8688a6-d003-48d9-ba62-2c3e8742a54d	jhu-usc.edu_KIRP.HumanMethylation450.1.lvl-3.TCGA-BQ-5894-01A-11D-1590-05.gdc_hg38.txt	64b6fdb6-d56f-47d1-99ed-9b1feb041a98	cfc6f9ef-73b1-46af-b4c8-94fdd34f4584	Primary Tumor	Kidney	42.46499581099654
e7aa2a24-b14d-4f5a-aa30-72a80b839e30	jhu-usc.edu_KIRC.HumanMethylation450.4.lvl-3.TCGA-CZ-5458-01A-01D-1500-05.gdc_hg38.txt	cb781dcc-029a-4497-86f7-69960412d6de	c4247ccb-8201-428e-a2e7-b5104f095588	Primary Tumor	Kidney	43.23161082241363
a6f9409f-bf30-497d-af6a-d47575ab3e38	jhu-usc.edu_KIRC.HumanMethylation450.2.lvl-3.TCGA-B0-5115-01A-01D-1418-05.gdc_hg38.txt	25ab6851-64fa-40bb-ab3c-f46afb53eaee	46bc69a9-0090-4809-92b8-8cb741d9007d	Primary Tumor	Kidney	43.62860788189748
82472bec-3dc8-41ee-91a8-397c6add5d5e	jhu-usc.edu_KIRC.HumanMethylation450.3.lvl-3.TCGA-BP-5200-01A-01D-1424-05.gdc_hg38.txt	e2557bba-b331-40c2-8389-c52324630bca	f1ed9155-ea54-4435-8920-0df8ed7febda	Primary Tumor	Kidney	44.34594049972347
dcb959e9-ca17-41a6-945b-4557cd288df3	jhu-usc.edu_KIRP.HumanMethylation450.2.lvl-3.TCGA-DZ-6135-01A-11D-1963-05.gdc_hg38.txt	c48ebb8e-59e3-4706-a5b7-0de3710c65bd	7dcb37f9-c059-4ed3-a616-963ad4ada6d7	Primary Tumor	Kidney	45.08791431434501
aa496be1-b3b3-4678-a562-778fa0a8f488	jhu-usc.edu_KIRC.HumanMethylation450.3.lvl-3.TCGA-BP-5174-01A-01D-1424-05.gdc_hg38.txt	6a3a3238-eb9a-43b4-8bc5-11203c0ab827	028d32fc-1b9f-49c6-9cb2-2d69671943cd	Primary Tumor	Kidney	45.70394423423374
dad35a58-2425-492b-9127-50c71b4849c9	jhu-usc.edu_KIRP.HumanMethylation450.2.lvl-3.TCGA-BQ-7049-01A-11D-1963-05.gdc_hg38.txt	e414502a-3f75-4527-8b1e-402046da6955	93b05e07-fd17-44ce-8735-dcc28264b229	Primary Tumor	Kidney	45.769654092355204
74b0fb3b-bc8b-48e2-9b33-d1d59792d9e2	jhu-usc.edu_KIRC.HumanMethylation450.3.lvl-3.TCGA-CJ-4913-01A-01D-1424-05.gdc_hg38.txt	09014cdd-1dcc-4557-9af4-19d01fd59afe	f48fc7d5-ca35-4fdf-8150-0ce34f0f6b3e	Primary Tumor	Kidney	45.879170522557644
32fceaad-c75b-4ad3-90cf-737c3d1adfed	jhu-usc.edu_KIRC.HumanMethylation450.1.lvl-3.TCGA-B0-4688-01A-01D-1275-05.gdc_hg38.txt	e59c35c8-741b-4323-a08d-772bd9e43d4a	7a4283eb-00e8-4174-b6b9-6d98c65932c5	Primary Tumor	Kidney	46.007852328045516
a32e0761-dd47-47d6-a815-9cd8eeee9ea9	jhu-usc.edu_KIRC.HumanMethylation450.1.lvl-3.TCGA-B0-4697-01A-01D-1275-05.gdc_hg38.txt	1629803e-fd19-41c9-827f-ccc581a06651	18bcef21-1eee-4b9f-9345-b2f5799b49ab	Primary Tumor	Kidney	46.117368758247956
499105a2-6e92-442f-948e-f71af7ca8b54	jhu-usc.edu_KIRC.HumanMethylation450.2.lvl-3.TCGA-A3-3385-01A-02D-1418-05.gdc_hg38.txt	f780aef6-1c9c-4167-9f55-48885d6e5874	4c44f4a4-1529-4897-9f69-c8e6c705f905	Primary Tumor	Kidney	46.85660466211443
bd5c69a1-b69f-484d-8c9b-e31fb4b007b9	jhu-usc.edu_KIRC.HumanMethylation450.3.lvl-3.TCGA-BP-5177-01A-01D-1424-05.gdc_hg38.txt	1c7d1b8b-c755-4b3a-a1e9-f472aa71ae7d	8f54d854-22ea-4bd0-8cb1-1ab708544095	Primary Tumor	Kidney	46.94695571703144
3f194f66-67c5-451f-a061-550a49a70185	jhu-usc.edu_KIRC.HumanMethylation450.3.lvl-3.TCGA-CJ-4901-01A-01D-1424-05.gdc_hg38.txt	d8d97556-5e2b-46da-b196-574ee6766161	e45166cb-5150-4961-9e13-6891f02c1606	Primary Tumor	Kidney	47.62869549504164
d5100b53-59e3-4fd2-ae22-4ce5965e3112	jhu-usc.edu_KIRC.HumanMethylation450.4.lvl-3.TCGA-B0-4810-01A-01D-1500-05.gdc_hg38.txt	4c71efd9-9361-4b6b-82f1-2cc9cefcc1dc	3dd36758-04ad-4ba4-bf17-707649d6f1a0	Primary Tumor	Kidney	47.64512295957201
d2c80422-bf14-4996-8ef6-bf8d9fdf3a8f	jhu-usc.edu_KIRC.HumanMethylation450.2.lvl-3.TCGA-A3-3370-01A-02D-1418-05.gdc_hg38.txt	1b2df3fd-183c-4099-a387-5908c8b44f57	9f632fc3-2241-469a-a14a-cd537350155f	Primary Tumor	Kidney	48.24472541493037
71b9bda1-94ab-4bea-9a9b-1729a0c04c62	jhu-usc.edu_KIRC.HumanMethylation450.4.lvl-3.TCGA-B0-4811-01A-01D-1500-05.gdc_hg38.txt	f96c746b-ddc6-4901-9f32-72ed777c4ce7	57578a0d-b719-46e7-83ab-872a4e984dbb	Primary Tumor	Kidney	48.712908154045806
b2484e9a-8471-40e9-9d43-2b7985c26d94	jhu-usc.edu_KIRC.HumanMethylation450.3.lvl-3.TCGA-CJ-4869-01A-02D-1424-05.gdc_hg38.txt	7ff975b1-bc2a-4268-bd6e-a2c54b69c033	06d86d68-0fd5-4c6e-8783-ed732a3291e8	Primary Tumor	Kidney	49.0715744629588
5af9e5cc-bbec-4c26-979b-b4a75bf9bf0a	jhu-usc.edu_KIRC.HumanMethylation450.1.lvl-3.TCGA-B0-4824-01A-01D-1275-05.gdc_hg38.txt	89d54b42-f9a1-4648-ba47-f0727b859e3b	03905b58-4b13-410c-8e92-115ab2a42e80	Primary Tumor	Kidney	49.64379781076656
383d1d77-1a01-4dab-9bcb-144a67eff2e0	jhu-usc.edu_KIRC.HumanMethylation450.4.lvl-3.TCGA-B0-4816-01A-01D-1500-05.gdc_hg38.txt	d05c3419-4164-4a69-8b11-ce1f5c29b5d4	44130745-0b09-4201-829f-cc634f462d3b	Primary Tumor	Kidney	49.646535721521616
4a1b3a47-645c-4ba3-ba28-66c747b92cb4	jhu-usc.edu_KIRC.HumanMethylation450.3.lvl-3.TCGA-BP-5186-01A-01D-1424-05.gdc_hg38.txt	c1d4cc95-fcfc-4eca-89dc-fc52c695dee0	2f38a984-c359-4d20-b23d-dca2d82f0270	Primary Tumor	Kidney	50.23518653385974
aa00b53c-3951-4326-b059-16ef0aab29e0	jhu-usc.edu_KIRC.HumanMethylation450.6.lvl-3.TCGA-B0-5711-01A-11D-1670-05.gdc_hg38.txt	a12145e9-3ba9-4340-ad39-1dab357b5459	88c91a7b-5c41-4361-85d0-da759ab94204	Primary Tumor	Kidney	50.4980259663456
8d5bec71-9a04-45f1-8e53-2ce2727fd5b5	jhu-usc.edu_KIRC.HumanMethylation450.3.lvl-3.TCGA-CJ-4903-01A-01D-1424-05.gdc_hg38.txt	9ebc412b-6e78-4bc6-9e18-e6c75a92756a	692f9978-ada8-43aa-81a1-108464c81609	Primary Tumor	Kidney	50.678728076179624
97448673-a4f0-4472-84e7-96ce20ce1e46	jhu-usc.edu_KIRC.HumanMethylation450.4.lvl-3.TCGA-CZ-4863-01A-01D-1500-05.gdc_hg38.txt	753f0c0c-ac24-4e17-88f9-516366f7beb1	88e7ce26-5b3f-4e4e-89b7-f706063fc467	Primary Tumor	Kidney	51.281068442293055
039e2ff3-de8b-422c-94c8-86767eeb8b45	jhu-usc.edu_KIRP.HumanMethylation450.1.lvl-3.TCGA-BQ-5892-01A-11D-1590-05.gdc_hg38.txt	9000470d-f8c9-43be-9a1c-041aa9239c99	3b76c73f-f530-4a3a-91c4-31834747321e	Primary Tumor	Kidney	51.43165353382141
a09b131f-37df-46cb-9209-dc198f1c5ad1	jhu-usc.edu_KIRC.HumanMethylation450.1.lvl-3.TCGA-B0-4849-01A-01D-1275-05.gdc_hg38.txt	c6a60e40-2475-4a16-990a-255467bbdfdd	9d202594-7697-443f-a1ee-d8e7b28ecb8f	Primary Tumor	Kidney	51.59045235761495
92a73ce8-777c-408f-ad3a-9d4a352e4721	jhu-usc.edu_KIRC.HumanMethylation450.1.lvl-3.TCGA-B0-4703-01A-01D-1275-05.gdc_hg38.txt	6c7f0d06-2800-47dd-b919-d3702b368de3	d599ff9b-66c7-4690-b37a-cb86bdda7782	Primary Tumor	Kidney	51.804009396509706
8bb6096c-6519-4858-81d4-6a08ebda3873	jhu-usc.edu_KIRC.HumanMethylation450.2.lvl-3.TCGA-A3-3376-01A-02D-1418-05.gdc_hg38.txt	18c3a1de-b145-437f-a4ee-16fc58f83a61	46240f32-116b-470c-9846-3616a6db4f2e	Primary Tumor	Kidney	51.89436045142672
1cb8d699-d48b-4ffc-8002-f527ee636cb2	jhu-usc.edu_KIRP.HumanMethylation450.2.lvl-3.TCGA-GL-6846-01A-11D-1963-05.gdc_hg38.txt	637cde0f-929c-429c-a62c-c3ad6bb0d8ce	466d039a-d4d3-4bf4-93a2-89039f397d0d	Primary Tumor	Kidney	52.05315927522026
bb2fa5c6-60ef-46d0-908a-1821953a686a	jhu-usc.edu_KIRC.HumanMethylation450.4.lvl-3.TCGA-CZ-5461-01A-01D-1500-05.gdc_hg38.txt	27cf4ab8-b5b6-4ad3-8f60-088ef153c271	393abcf7-1155-4b32-85ca-cd44d259e4b4	Primary Tumor	Kidney	52.10244166881136
e4ad4a18-ad5b-4a12-9146-ff8ae8268b58	jhu-usc.edu_KIRC.HumanMethylation450.1.lvl-3.TCGA-B0-4846-01A-01D-1275-05.gdc_hg38.txt	f9ea91ad-1d88-4f7e-af93-619f9cc77d35	d99f31f7-2b3b-47e8-bd26-8d37da22aca0	Primary Tumor	Kidney	52.40087394111301
8cef8044-91e5-4051-9437-66150facad43	jhu-usc.edu_KIRC.HumanMethylation450.2.lvl-3.TCGA-B0-5116-01A-02D-1418-05.gdc_hg38.txt	97421d06-b199-4246-b2da-80a9ba313335	b6abbdcc-f826-499d-b6f1-f6e2c83f9d8b	Primary Tumor	Kidney	52.98404893194101
5d55e033-bbfd-41da-8c54-f3e80431e007	jhu-usc.edu_KIRC.HumanMethylation450.3.lvl-3.TCGA-BP-5180-01A-01D-1424-05.gdc_hg38.txt	d7b7a165-f13a-477d-8c07-53a48e837d42	c558dffe-5aea-467e-ae4c-fdc2a43ab2fe	Primary Tumor	Kidney	53.15106148799973
a8ea744a-4ea5-4106-a91d-a9199570aa21	jhu-usc.edu_KIRP.HumanMethylation450.2.lvl-3.TCGA-BQ-7060-01A-11D-1963-05.gdc_hg38.txt	109e44cd-45a5-4216-bd80-e935d7133141	551cade6-32e8-4aac-9e92-d6b113d4ed7f	Primary Tumor	Kidney	53.33176359783376
267d4819-b5f9-4256-9f06-c91be1f4ac71	jhu-usc.edu_KIRP.HumanMethylation450.2.lvl-3.TCGA-BQ-7050-01A-11D-1963-05.gdc_hg38.txt	288022b3-c1ab-46ad-a062-a61b692deab1	672fe335-42ed-4a86-9953-c8862a081c24	Primary Tumor	Kidney	53.526155261443094
91c88356-92e5-424a-959c-38f1eabfa539	jhu-usc.edu_KIRC.HumanMethylation450.2.lvl-3.TCGA-B0-5092-01A-01D-1418-05.gdc_hg38.txt	18714b14-6138-46af-99a1-24acbc326530	d51fa004-23e6-41a7-9237-ce9916e2e394	Primary Tumor	Kidney	53.693167817501816
51527386-a17e-4f53-bc9e-c329fd399e92	jhu-usc.edu_KIRC.HumanMethylation450.2.lvl-3.TCGA-B0-5098-01A-01D-1418-05.gdc_hg38.txt	813689a4-0413-4ee8-a5ba-79439710bbdb	3be0bc1d-d81f-4769-b650-8cc8858e45db	Primary Tumor	Kidney	53.717809014297366
00417d3b-a955-4c38-8c40-f1a2627e6cee	jhu-usc.edu_KIRC.HumanMethylation450.3.lvl-3.TCGA-BP-5196-01A-01D-1424-05.gdc_hg38.txt	a4ec3a58-c289-4052-aee6-d234c236522d	4c3e4727-77f5-4374-9d83-ec86d61b02b2	Primary Tumor	Kidney	53.98886217904841
7c47cabf-164b-4be3-97af-779a60983011	jhu-usc.edu_KIRC.HumanMethylation450.3.lvl-3.TCGA-BP-5184-01A-01D-1424-05.gdc_hg38.txt	7be0587d-fbc8-4a57-97cb-18e4774d031c	3128d9bf-71fd-4edb-8d07-98f53ef0432e	Primary Tumor	Kidney	54.06278576943506
29090913-0237-47f5-b3e9-40b97e64a50c	jhu-usc.edu_KIRP.HumanMethylation450.2.lvl-3.TCGA-BQ-5887-01A-11D-1963-05.gdc_hg38.txt	fe301870-6d04-4bfd-8c6d-e4b355fccaaf	03301d0d-efee-4087-9fff-d1d4f53a924c	Primary Tumor	Kidney	54.06552368019012
99c858ce-c839-470c-aff6-5f0c01c20287	jhu-usc.edu_KIRC.HumanMethylation450.1.lvl-3.TCGA-B0-4848-01A-01D-1275-05.gdc_hg38.txt	eb255315-79f9-4aeb-8b9c-6a13cf5d0556	0bd313f0-0b6d-4bf3-aae2-6496d71d6d3a	Primary Tumor	Kidney	54.46252073967397
76284f5c-8c76-4da3-8005-c67698e20144	jhu-usc.edu_KIRC.HumanMethylation450.2.lvl-3.TCGA-B0-5108-01A-01D-1418-05.gdc_hg38.txt	109ac514-fdb0-49dc-8eef-0f279c1ca78f	171044a9-9e8e-419b-af3a-4849d92c3b1e	Primary Tumor	Kidney	54.57203716987641
1f9bc3ce-aa69-43a2-80bc-4cbe44da2315	jhu-usc.edu_KIRC.HumanMethylation450.2.lvl-3.TCGA-A3-3373-01A-02D-1418-05.gdc_hg38.txt	e17b07be-9e48-4235-8f25-b3a3929ee61b	2bc5b2ec-aa8f-4889-9d92-d27f96c9fda1	Primary Tumor	Kidney	54.65965031403836
01b2adc9-d498-42cb-8683-343868a84950	jhu-usc.edu_KIRC.HumanMethylation450.3.lvl-3.TCGA-BP-5187-01A-01D-1424-05.gdc_hg38.txt	3257e690-9306-434f-b6ac-17da58ab1243	f217a4f9-d8d8-440e-b73a-5f0448b58c4f	Primary Tumor	Kidney	54.7554771904655
41ff38d9-3398-4cb0-93c6-65eb2975f942	jhu-usc.edu_KIRP.HumanMethylation450.1.lvl-3.TCGA-BQ-5882-01A-11D-1590-05.gdc_hg38.txt	5a9c4d75-5fa7-4806-8cc6-73717d1378f0	91a605b2-929a-44ce-8522-2ff793ddf82f	Primary Tumor	Kidney	54.87320735293312
630d57b4-092c-4946-aaa0-1438c98b5b01	jhu-usc.edu_KIRC.HumanMethylation450.2.lvl-3.TCGA-BP-4782-01A-02D-1418-05.gdc_hg38.txt	a6c21bf2-dd9b-4243-863e-9d53b056666f	9a404208-c3d3-4e6b-b511-1a4ccf595c18	Primary Tumor	Kidney	55.037481998236785
65ef95ff-5dac-49b0-817f-a909ac5d9fd5	jhu-usc.edu_KIRC.HumanMethylation450.1.lvl-3.TCGA-B0-4691-01A-01D-1275-05.gdc_hg38.txt	974c6544-6bde-4699-a4cb-90316b582e1e	949736aa-62d3-46e0-8507-ed2a84be0073	Primary Tumor	Kidney	55.2400873941113
788c3d7e-f689-4d4f-b9c2-d8164da33a3e	jhu-usc.edu_KIRP.HumanMethylation450.3.lvl-3.TCGA-A4-7732-01A-11D-2137-05.gdc_hg38.txt	3a341121-4a2f-4c85-8d00-668e466116a6	568bfbc4-a4e8-4808-b458-5eaf56e83c45	Primary Tumor	Kidney	55.37698293186435
dc8e9959-0da5-4c79-996b-d1e5224e8e96	jhu-usc.edu_KIRC.HumanMethylation450.3.lvl-3.TCGA-BP-5170-01A-01D-1424-05.gdc_hg38.txt	1bcfffd8-46b1-4d13-8188-0a9f8fdb2251	30208a4c-ecb0-4b3c-a349-87e1c1f43e85	Primary Tumor	Kidney	55.38519666412953
b0bcbada-4b2c-4aac-841e-1efb89bdfc93	jhu-usc.edu_KIRC.HumanMethylation450.4.lvl-3.TCGA-CZ-5460-01A-01D-1500-05.gdc_hg38.txt	d5eece48-40d6-47b4-bde6-36087740ee3e	a7ddd737-714d-423f-8fb5-5a932d014487	Primary Tumor	Kidney	55.83147611720448
9dcccaf6-7447-4769-b67b-9248c7ef91ca	jhu-usc.edu_KIRC.HumanMethylation450.3.lvl-3.TCGA-BP-5185-01A-01D-1424-05.gdc_hg38.txt	fe96ecec-fab4-4a9c-af12-1572a6f2aef3	d3638a1f-da14-4c78-bb53-a5cc30850cbe	Primary Tumor	Kidney	56.045033156099244
0a417f7b-3eb8-43dd-b4dc-a593d8d1bc12	jhu-usc.edu_KIRC.HumanMethylation450.3.lvl-3.TCGA-BP-5182-01A-01D-1424-05.gdc_hg38.txt	e58c8e96-ac76-40cf-9c82-a9ab9e590e46	315b6dea-02c6-44dc-9788-a72f78fae815	Primary Tumor	Kidney	56.39274782199199
277771d7-520d-41a5-a3c2-9c057b529863	jhu-usc.edu_KIRC.HumanMethylation450.2.lvl-3.TCGA-B0-5121-01A-02D-1418-05.gdc_hg38.txt	211ba6c4-0145-40fc-895f-9074aa56c8ba	73512f9d-c6e4-446f-8e31-666c6af44da5	Primary Tumor	Kidney	56.49678843068431
d11e58eb-579d-40fe-87ad-0e07ba5df92a	jhu-usc.edu_KIRC.HumanMethylation450.2.lvl-3.TCGA-BP-4801-01A-02D-1418-05.gdc_hg38.txt	cff2f717-8801-4b3f-a1dc-8b13b1f37cba	a68bd706-58e7-4d36-bffa-6c94986a8d4e	Primary Tumor	Kidney	57.016991474145904
9f38c7c1-7b50-4357-bf99-4a184d5a8281	jhu-usc.edu_KIRP.HumanMethylation450.2.lvl-3.TCGA-BQ-7053-01A-11D-1963-05.gdc_hg38.txt	dfc0f2ac-cedb-40d9-aaa7-53fa7fe0ac8d	6369a2b1-921b-4d35-a0c8-6edac508a702	Primary Tumor	Kidney	57.04984640320664
57f9fea2-c4a6-4162-84a9-f974677302db	jhu-usc.edu_KIRC.HumanMethylation450.3.lvl-3.TCGA-BP-5183-01A-01D-1424-05.gdc_hg38.txt	583f4290-c8cf-4d90-882d-25e459a12c26	64aa0dd1-a80e-401e-96df-60d121d2cbec	Primary Tumor	Kidney	57.170314476429326
ae2d3f57-373a-4a7a-8cf1-dff33e384d5e	jhu-usc.edu_KIRC.HumanMethylation450.1.lvl-3.TCGA-B0-4718-01A-01D-1275-05.gdc_hg38.txt	40197cef-b432-4c11-8814-ee8d10faee33	75801b19-6569-4345-8134-82344a412c21	Primary Tumor	Kidney	57.24971388832609
b4c574da-d73c-4421-8a1d-2a307c578871	jhu-usc.edu_KIRP.HumanMethylation450.1.lvl-3.TCGA-BQ-5891-01A-11D-1590-05.gdc_hg38.txt	1602fe24-2754-4347-957c-28c7f3afc06a	d4c9fd69-d447-4607-be1e-2b5f7ec15f90	Primary Tumor	Kidney	57.34554076475323
3791a8a2-8b21-40d0-afec-89195cfef8d2	jhu-usc.edu_KIRC.HumanMethylation450.3.lvl-3.TCGA-CJ-4882-01A-02D-1424-05.gdc_hg38.txt	46e318f7-a379-4aab-a3a3-c4543b27a68c	3ea341e3-868a-44f5-937f-e6a93b031544	Primary Tumor	Kidney	57.6987312521561
b009ba82-800a-4d9b-aa09-b3194304e882	jhu-usc.edu_KIRC.HumanMethylation450.1.lvl-3.TCGA-B0-4843-01A-01D-1275-05.gdc_hg38.txt	faa44b90-3705-4d16-9e44-70238892ca13	04004bc7-cc5c-4683-b334-3e14a7c2f384	Primary Tumor	Kidney	57.73706200272696
c2ca3f06-e223-43db-a049-076ccb11b270	jhu-usc.edu_KIRC.HumanMethylation450.4.lvl-3.TCGA-CZ-5456-01A-01D-1500-05.gdc_hg38.txt	623f02d1-b14f-47fa-a3b6-78202e183644	467bf226-a646-4217-bce6-8d0f11c756eb	Primary Tumor	Kidney	57.945143220111596
9994a413-6395-46b3-8dbc-1bbcb58edb13	jhu-usc.edu_KIRC.HumanMethylation450.6.lvl-3.TCGA-B0-5710-01A-11D-1670-05.gdc_hg38.txt	a94ba305-aec8-4c11-af83-8f19a3afad07	bb4a6123-5851-4e49-b859-606ffd2a4d11	Primary Tumor	Kidney	57.95609486313184
028c40e2-6e8f-49d9-a149-a1fd2a34aaee	jhu-usc.edu_KIRC.HumanMethylation450.3.lvl-3.TCGA-CJ-4907-01A-01D-1424-05.gdc_hg38.txt	1163c261-5527-4c07-a73c-452be675d69b	3972ae59-114d-4e5d-89fa-f7675da417ab	Primary Tumor	Kidney	58.06561129333428
68862d5a-f2b3-421a-b845-05e853f9b429	jhu-usc.edu_KIRC.HumanMethylation450.3.lvl-3.TCGA-BP-5199-01A-01D-1424-05.gdc_hg38.txt	3dee8e6f-a904-42eb-bade-967a2f893686	d30f460b-8e85-4eb4-83b8-0a5d8bf4d10d	Primary Tumor	Kidney	58.19703100957721
2a177a72-a164-44f9-acf8-77ad9b5f82e7	jhu-usc.edu_KIRC.HumanMethylation450.1.lvl-3.TCGA-B0-4696-01A-01D-1275-05.gdc_hg38.txt	9e30a07a-f227-4b6a-9c80-619abed6f7bd	12adefc4-c9fd-46d3-904b-8fc52d5f1913	Primary Tumor	Kidney	58.36404356563593
21c97ddd-09c4-4915-acba-626d764f69d7	jhu-usc.edu_KIRC.HumanMethylation450.1.lvl-3.TCGA-B0-4814-01A-01D-1275-05.gdc_hg38.txt	09df1266-49fa-4c11-9c18-7b1daff59361	420409bb-0889-40a1-80cf-9b5916704f04	Primary Tumor	Kidney	58.52010447867441
1cf3403a-0b81-4f9d-ad0a-39ef9a4f2164	jhu-usc.edu_KIRC.HumanMethylation450.2.lvl-3.TCGA-BP-4993-01A-02D-1418-05.gdc_hg38.txt	dd129b10-5c9e-4bff-a891-27026d14a34c	6ccd4657-ffa3-4e82-929f-9a7366a89578	Primary Tumor	Kidney	58.61045553359143
f046a59b-f82d-4097-bc47-b6e90f64e011	jhu-usc.edu_KIRC.HumanMethylation450.3.lvl-3.TCGA-BP-5181-01A-01D-1424-05.gdc_hg38.txt	dc4a7e49-ed0d-491c-ba1d-97665836898b	5358b8c7-d69c-4485-9420-03416564187b	Primary Tumor	Kidney	58.903411984382956
fed18421-9881-4765-b57e-817f071bb44a	jhu-usc.edu_KIRP.HumanMethylation450.1.lvl-3.TCGA-BQ-5884-01A-11D-1590-05.gdc_hg38.txt	3c5359ef-7c74-4064-a013-59b35be99746	f900767e-097b-4def-8a74-78fb042a039d	Primary Tumor	Kidney	59.49480070747614
54aa68eb-c3b0-41c1-bee2-e9086ef909e2	jhu-usc.edu_KIRC.HumanMethylation450.4.lvl-3.TCGA-B0-5400-01A-01D-1500-05.gdc_hg38.txt	a15be7ab-b030-420f-90e1-2b7dddf72b16	62f5ceb7-bb0b-4248-850b-cc1cf012f570	Primary Tumor	Kidney	59.73847476467657
a1f1609d-47c7-4e2c-bedb-73e21fd3786b	jhu-usc.edu_KIRC.HumanMethylation450.3.lvl-3.TCGA-CZ-4859-01A-02D-1424-05.gdc_hg38.txt	d57e4ed3-6e34-49cc-8c59-1cd437ce8dc1	dc43cfe0-8880-419f-946c-c0ad586e57ca	Primary Tumor	Kidney	59.801446712042974
c2e55445-7587-4cb8-bbf8-689e72690248	jhu-usc.edu_KIRC.HumanMethylation450.2.lvl-3.TCGA-B0-5097-01A-01D-1418-05.gdc_hg38.txt	03c0cd25-a1d1-451f-be41-3acd22b15d62	03ae8fdb-8a9c-401d-b8e3-b5ea57bad182	Primary Tumor	Kidney	59.82882581959358
c79a65f7-4dbf-4054-acd6-b5533b748eb8	jhu-usc.edu_KIRC.HumanMethylation450.3.lvl-3.TCGA-BP-5192-01A-01D-1424-05.gdc_hg38.txt	5286469a-a1bc-4f94-8471-3ffb6260417c	5dc807f2-f4f0-434b-b099-43cf41d99cbd	Primary Tumor	Kidney	59.935604339040964
69cd1fbe-1431-4cdb-836a-6bf9d5bb624f	jhu-usc.edu_KIRC.HumanMethylation450.3.lvl-3.TCGA-BP-5175-01A-01D-1424-05.gdc_hg38.txt	0463ef8a-dfc4-4365-8a69-7bcd72ab4ddc	265f1d03-fa56-4f9a-a1d2-33f123558729	Primary Tumor	Kidney	60.0944031628345
0c986673-d8e2-4335-8f1a-36fa9430ad69	jhu-usc.edu_KIRC.HumanMethylation450.3.lvl-3.TCGA-CJ-4904-01A-02D-1424-05.gdc_hg38.txt	929667cd-81d8-4e8b-9721-0e5fc8e48619	ec3b2a30-fcf6-45ef-bd9d-e6089a237c0f	Primary Tumor	Kidney	60.33260139852481
c718107f-5dbd-4a97-b79c-e93e01297ef8	jhu-usc.edu_KIRP.HumanMethylation450.1.lvl-3.TCGA-BQ-5877-01A-11D-1590-05.gdc_hg38.txt	4492e748-56d7-4110-b277-3616ff70324b	53d40ba3-c33b-4139-967d-5110884237a3	Primary Tumor	Kidney	60.49413813307341
497fa171-a50f-4688-ac43-9d9f080e624f	jhu-usc.edu_KIRC.HumanMethylation450.1.lvl-3.TCGA-B0-4847-01A-01D-1275-05.gdc_hg38.txt	da56d751-8094-4060-94c7-9a6454cd73d4	844ec449-eec0-4ea7-9da9-b75a164bef16	Primary Tumor	Kidney	60.636509492336586
e5d0d9de-d67e-40c9-a33a-80ac46ad5c3d	jhu-usc.edu_KIRC.HumanMethylation450.3.lvl-3.TCGA-BP-5189-01A-02D-1424-05.gdc_hg38.txt	55a5bc48-ae8b-46f6-8f94-f3d96c2dd2d2	23c7555b-7a37-415d-bda8-3588078a0c2e	Primary Tumor	Kidney	60.661150689132135
39a19c98-2d19-4e26-93e7-4016e7847b80	jhu-usc.edu_KIRC.HumanMethylation450.1.lvl-3.TCGA-B0-4844-01A-01D-1275-05.gdc_hg38.txt	636b28ed-e90d-4643-906b-473b6b1212dc	4ee14e95-09d8-4512-b358-3e0e7cb74c9a	Primary Tumor	Kidney	60.83637697745604
8d332180-06f8-4dd0-8f6e-e94430c24a92	jhu-usc.edu_KIRC.HumanMethylation450.1.lvl-3.TCGA-B0-4819-01A-01D-1275-05.gdc_hg38.txt	67a5c1d3-0e13-443d-9124-8439ca6c7a63	52d80054-3745-438c-b96e-e344c4ee4a5d	Primary Tumor	Kidney	60.83637697745604
7512ae6d-452e-4d75-ae05-7868b57afc97	jhu-usc.edu_KIRC.HumanMethylation450.3.lvl-3.TCGA-BP-5190-01A-01D-1424-05.gdc_hg38.txt	20a6538d-91b0-4be1-bebd-b464a3f77f8c	ffb88267-1a97-41c9-ae25-6c6cefaf9dd9	Primary Tumor	Kidney	61.014341176535005
1a7b4949-5ee3-4de1-93ba-ff8e27af5799	jhu-usc.edu_KIRP.HumanMethylation450.1.lvl-3.TCGA-BQ-5893-01A-11D-1590-05.gdc_hg38.txt	5f1c43cb-a40e-453a-ad7d-f193f8ee977a	793f2df2-87a3-47e2-9cc1-a1a0e8487b51	Primary Tumor	Kidney	61.110168052962145
b001b1e3-b733-42b8-bdac-4f18f2a87118	jhu-usc.edu_KIRC.HumanMethylation450.4.lvl-3.TCGA-B0-4706-01A-01D-1500-05.gdc_hg38.txt	b48f69f1-9023-4bab-9e28-e2e871cbbe7d	26cc2c84-aaec-4cd1-9c45-dd08d372128d	Primary Tumor	Kidney	61.14028507126781
6dda6da9-aeb9-4451-8168-71c674f2083b	jhu-usc.edu_KIRP.HumanMethylation450.2.lvl-3.TCGA-BQ-7046-01A-11D-1963-05.gdc_hg38.txt	8a115f56-f980-4f34-969a-34e264758c5f	08a50ae7-179c-4241-8aed-79db6c218c90	Primary Tumor	Kidney	61.15671253579818
46619957-b85f-4765-b00a-c0aa2190a779	jhu-usc.edu_KIRC.HumanMethylation450.3.lvl-3.TCGA-CJ-4902-01A-01D-1424-05.gdc_hg38.txt	3944c4a9-bf7b-4c59-a259-86b5d9a4c4e1	9fe336a8-08a7-4fe7-bf45-afd6a8eb9c75	Primary Tumor	Kidney	61.39491077148849
6f362106-490c-418c-b1c5-b7f06798cd32	jhu-usc.edu_KIRC.HumanMethylation450.2.lvl-3.TCGA-B0-5119-01A-02D-1418-05.gdc_hg38.txt	9942475f-b99a-4eb1-a251-a4f4c6bc8a90	fedcaa7b-ec9d-4bae-a8ac-af10fbf3e568	Primary Tumor	Kidney	61.89594843966466
67788e2a-a194-450b-a673-1f566cc10b28	jhu-usc.edu_KIRC.HumanMethylation450.3.lvl-3.TCGA-CJ-4912-01A-01D-1424-05.gdc_hg38.txt	45ff8c0e-f7a1-4f97-b8b6-5692937cc5b1	a8db1341-a7fc-4306-91ad-5caaca5c8a6e	Primary Tumor	Kidney	61.93975501174563
1100b5d4-b533-4191-893b-d8e7dbc6158e	jhu-usc.edu_KIRC.HumanMethylation450.3.lvl-3.TCGA-CZ-4856-01A-02D-1424-05.gdc_hg38.txt	6f6c9f00-d6e5-452f-ba04-f77b146b780b	fcecafa8-8b8b-4ae6-81bc-73acf05b211a	Primary Tumor	Kidney	62.106767567804354
7ff0071f-4d20-41f5-914f-c79ff7245492	jhu-usc.edu_KIRC.HumanMethylation450.4.lvl-3.TCGA-CZ-5457-01A-01D-1500-05.gdc_hg38.txt	8d54b22b-ee4b-45e0-922e-24e3c20c4c1a	f00b7956-73a9-4e4b-85d2-60b3ba13f4a4	Primary Tumor	Kidney	62.323062517454176
cd70c4c5-9268-45fb-8acb-055891cd0191	jhu-usc.edu_KIRC.HumanMethylation450.2.lvl-3.TCGA-A3-3357-01A-02D-1418-05.gdc_hg38.txt	a519f7d3-ef12-4901-a699-da3d520357d2	4d856b5d-a59b-45f2-a9b2-4d43ec8a20e4	Primary Tumor	Kidney	62.492812984267964
4e4470fc-3f76-4169-9768-bddef6e3e079	jhu-usc.edu_KIRC.HumanMethylation450.3.lvl-3.TCGA-CJ-4905-01A-02D-1424-05.gdc_hg38.txt	36cb6f79-4d32-408b-8bb0-897dac58696c	830b8de5-fd22-49d6-ad1d-c7cf619bf0ac	Primary Tumor	Kidney	62.599591503715345
b871015b-21b9-42b8-9684-55ef81ed4a96	jhu-usc.edu_KIRC.HumanMethylation450.2.lvl-3.TCGA-B0-5094-01A-01D-1418-05.gdc_hg38.txt	b05a7f4b-bc56-4da6-b810-79e7c3a5395e	8aaa4e25-5c12-4ace-96dc-91aaa0c4457c	Primary Tumor	Kidney	62.87612048997651
52989c1a-e35c-40af-9da5-4293ca3eb3e1	jhu-usc.edu_KIRC.HumanMethylation450.2.lvl-3.TCGA-B0-5083-01A-02D-1418-05.gdc_hg38.txt	da327954-374b-495a-b601-e7bdc41fd31a	74fc9f65-b5f1-4b56-93a5-f90eaab52e31	Primary Tumor	Kidney	63.065036332075714
5b19c8bc-5ed6-4014-bc11-60fd2f88bb50	jhu-usc.edu_KIRC.HumanMethylation450.4.lvl-3.TCGA-B0-5080-01A-01D-1500-05.gdc_hg38.txt	2c9bfc03-d4e6-47be-a046-1e2efd086bf0	f57690ba-a120-4ea2-83e0-0559d1eb62c4	Primary Tumor	Kidney	63.11431872566681
7324ed33-376d-47da-b77f-e8474fcbe676	jhu-usc.edu_KIRC.HumanMethylation450.4.lvl-3.TCGA-CZ-5454-01A-01D-1500-05.gdc_hg38.txt	b8ccb09d-aceb-4069-a911-89663575ab4b	f2801b21-5444-4cc3-a642-c60c6d82cd3d	Primary Tumor	Kidney	63.1991939590737
f2c01770-226a-402f-a46d-e43dcbd0aadf	jhu-usc.edu_KIRC.HumanMethylation450.1.lvl-3.TCGA-B0-4841-01A-01D-1275-05.gdc_hg38.txt	bba134ee-396a-470d-a4dc-d6ba245e21fc	77d8c2cf-6b27-417b-9d43-14c95e6f9b85	Primary Tumor	Kidney	63.23752470964456
9979df91-2565-49c8-a9dd-752794d1e446	jhu-usc.edu_KIRC.HumanMethylation450.3.lvl-3.TCGA-BP-5201-01A-01D-1424-05.gdc_hg38.txt	4249cccf-a338-49f1-a007-8cc003e5fbc0	54c9850c-9b67-42ea-a04b-16a88f786dfa	Primary Tumor	Kidney	63.31418621078627
994d943c-a303-4e15-9291-49a42d76aa7a	jhu-usc.edu_KIRC.HumanMethylation450.2.lvl-3.TCGA-BP-5010-01A-02D-1418-05.gdc_hg38.txt	4057d69a-52ef-451b-bd74-6436919970c9	9f5c0a43-d222-484a-9249-d288387dd7a1	Primary Tumor	Kidney	63.327875764561576
9da54930-3945-4877-a40c-290e7ec00000	jhu-usc.edu_KIRC.HumanMethylation450.4.lvl-3.TCGA-CZ-5455-01A-01D-1500-05.gdc_hg38.txt	d6a730ef-3f0d-47c1-977e-5c80647356d4	74749fe8-f5d0-4d0d-8c7a-e56eba6503b3	Primary Tumor	Kidney	63.3826339796628
8edba125-c1a1-4f1f-8e79-ac418add5912	jhu-usc.edu_KIRP.HumanMethylation450.1.lvl-3.TCGA-BQ-5885-01A-11D-1590-05.gdc_hg38.txt	3decc749-1fcf-42c3-b8f8-f7a06e436bf7	c573a2f6-2404-4978-8ddc-91af27bab7c6	Primary Tumor	Kidney	63.4456059270292
dacf7b63-3c25-4b86-82cf-90ef88f30ee4	jhu-usc.edu_KIRP.HumanMethylation450.1.lvl-3.TCGA-BQ-5889-01A-11D-1590-05.gdc_hg38.txt	20129e9e-cbaf-4bbe-a5f7-8cf3faad5da3	635fedd0-4daf-4d97-958a-3e0f49c1a708	Primary Tumor	Kidney	63.702969538004936
f0309798-11a1-409b-8f04-a69532e34865	jhu-usc.edu_KIRC.HumanMethylation450.4.lvl-3.TCGA-CZ-5459-01A-01D-1500-05.gdc_hg38.txt	e1ee3a5b-fcf3-4172-be78-2ccd594a6bf4	6b0c1e54-b643-4490-927e-d5c91957d5d2	Primary Tumor	Kidney	63.84260298651305
cb18a2e0-bb7b-4bfb-86b6-8bebe6b299d7	jhu-usc.edu_KIRC.HumanMethylation450.1.lvl-3.TCGA-B0-4707-01A-01D-1275-05.gdc_hg38.txt	9aaca08a-3e46-4058-b95c-b41900d1887a	4cfe9a35-80f2-422b-82e8-8f4b12ded992	Primary Tumor	Kidney	63.85355462953329
444e5692-4291-4d40-890e-46a0b7bb486f	jhu-usc.edu_KIRC.HumanMethylation450.3.lvl-3.TCGA-CJ-4923-01A-01D-1424-05.gdc_hg38.txt	ab1a73f5-611a-44f9-925b-c07b791887af	25131445-d3cf-46af-b3c5-ca1d1e3561bb	Primary Tumor	Kidney	63.93842986294018
5c804fc7-52e0-4062-8840-25cd78ae09b2	jhu-usc.edu_KIRC.HumanMethylation450.3.lvl-3.TCGA-CJ-4918-01A-01D-1424-05.gdc_hg38.txt	8262bf2a-f944-4101-8e43-51658b580747	267ff78b-bceb-466e-8582-c560fe227ff0	Primary Tumor	Kidney	64.00961554257177
9a0ab6b7-dfe6-4779-8e73-3046e09f4eb3	jhu-usc.edu_KIRP.HumanMethylation450.2.lvl-3.TCGA-BQ-7048-01A-11D-1963-05.gdc_hg38.txt	0ea3dfcd-479b-4d6e-ae46-22725f73be94	ae8bc8ea-29e6-4fe4-9095-d6d2655ee4f5	Primary Tumor	Kidney	64.23138631373172
e9b4c874-daf2-482c-a9fd-4a51ce600995	jhu-usc.edu_KIRC.HumanMethylation450.4.lvl-3.TCGA-B0-5402-01A-01D-1500-05.gdc_hg38.txt	b1dfba29-3616-4686-8a92-9ddd918f35c5	d7ab7ec0-3de7-4ffd-a5ac-f75579355b2a	Primary Tumor	Kidney	64.27793079656776
5a6c6c76-7d24-4666-9cd6-981ac18271ee	jhu-usc.edu_KIRC.HumanMethylation450.2.lvl-3.TCGA-B0-5106-01A-01D-1418-05.gdc_hg38.txt	2307d604-34ce-413b-9abf-cbcfff0dc8d4	e7c8a4d3-d51e-482a-9045-4de9c9f29945	Primary Tumor	Kidney	64.46958454942202
ccd0bbe2-f7cd-43fe-b0c5-6bcb39a2e788	jhu-usc.edu_KIRP.HumanMethylation450.2.lvl-3.TCGA-BQ-7062-01A-11D-1963-05.gdc_hg38.txt	f3ba25a1-b420-4f0e-aa97-8877c7f23457	781c4776-7f82-4bc5-a490-291ebcebbca4	Primary Tumor	Kidney	64.50243947848276
9b167c18-e3ee-454e-aea6-706c41a6df1b	jhu-usc.edu_KIRC.HumanMethylation450.3.lvl-3.TCGA-CJ-4920-01A-01D-1424-05.gdc_hg38.txt	df548cb7-7766-47e9-aafa-d8ec610ab3db	73c712fe-54d6-4743-90bb-03313eb9fa77	Primary Tumor	Kidney	64.76801682172368
513cb012-fe4d-42d1-a05e-8b7c733f694f	jhu-usc.edu_KIRC.HumanMethylation450.4.lvl-3.TCGA-B0-4815-01A-01D-1500-05.gdc_hg38.txt	0de954bd-12f1-4994-931c-ebcc10ec0c57	ff127be4-631a-4e0e-a971-842f9eb6760e	Primary Tumor	Kidney	65.36214345557192
3b48cfb0-f206-4687-880a-924d911c642d	jhu-usc.edu_KIRC.HumanMethylation450.2.lvl-3.TCGA-B0-5107-01A-01D-1418-05.gdc_hg38.txt	4c6f4edb-9a29-48e6-8521-9c5fd2572e2d	6b1ff32f-75a4-44aa-9da4-b6872e179c9f	Primary Tumor	Kidney	65.51546645785534
d136bc40-b0ec-4b09-b767-40982d5c993f	jhu-usc.edu_KIRC.HumanMethylation450.2.lvl-3.TCGA-BP-4177-01A-02D-1418-05.gdc_hg38.txt	e7291ead-efa7-4614-baeb-214f4111a6d4	c15d5920-4f59-4e31-9ba6-1f2de8ab5d5d	Primary Tumor	Kidney	65.58665213748692
81328ef6-bd63-4acc-ba66-34f39c92ec60	jhu-usc.edu_KIRC.HumanMethylation450.1.lvl-3.TCGA-B0-4690-01A-01D-1275-05.gdc_hg38.txt	d79852aa-d241-475e-9c38-6852f8a2ff1e	5f0f03c2-4a39-48c4-a41d-c2990c422741	Primary Tumor	Kidney	65.66878946013875
7133cf1c-294d-47f7-9926-7c99a9c41e97	jhu-usc.edu_KIRP.HumanMethylation450.1.lvl-3.TCGA-BQ-5875-01A-11D-1590-05.gdc_hg38.txt	45566683-93b3-43f7-8233-94867df73769	85fcd432-abf4-4bb7-8039-2de41477cb44	Primary Tumor	Kidney	66.12875846698901
43051c13-fe0e-42d6-ac43-6f6cfa80b4e9	jhu-usc.edu_KIRC.HumanMethylation450.1.lvl-3.TCGA-B0-4701-01A-01D-1275-05.gdc_hg38.txt	227cd50a-f96c-4894-81b3-df97df98eb6e	6a7a0f51-336a-445d-8a05-8b8811894037	Primary Tumor	Kidney	66.34505341663883
af0d6eda-5ec4-4f45-9569-fd093e0e7cf7	jhu-usc.edu_KIRP.HumanMethylation450.2.lvl-3.TCGA-DZ-6133-01A-11D-1963-05.gdc_hg38.txt	0597d65b-b50f-427d-bb23-a2d092e03d69	adc5e117-f01a-4e4b-bcb8-3d1a726b01a1	Primary Tumor	Kidney	66.56134836628866
0da79561-953b-4c54-b5b1-1f6fa13b0d99	jhu-usc.edu_KIRC.HumanMethylation450.4.lvl-3.TCGA-CZ-5453-01A-01D-1500-05.gdc_hg38.txt	5c1b955d-9d60-4975-a1e6-c4d531e79190	577847b9-f9b6-4954-868f-3d5ab2b4f694	Primary Tumor	Kidney	67.46212100470373
73c33d8b-16fa-4742-ba35-2fdd2358de77	jhu-usc.edu_KIRC.HumanMethylation450.4.lvl-3.TCGA-CZ-5466-01A-01D-1500-05.gdc_hg38.txt	694ca445-7bac-4216-acf5-e227650ae973	5722df9f-5631-476d-a11b-b3c1e9a40fbf	Primary Tumor	Kidney	67.54152041660049
71f642b1-4779-4afa-a0b1-58dc8857449e	jhu-usc.edu_KIRP.HumanMethylation450.3.lvl-3.TCGA-A4-7585-01A-11D-2137-05.gdc_hg38.txt	18d1571b-5a41-4dd4-97ea-b5440fd735b1	0b8956ec-f11b-4d74-b8b7-bfcb64ae974c	Primary Tumor	Kidney	67.83995268890214
93a13fc5-86e5-48b9-af71-a4bd1391cd62	jhu-usc.edu_KIRC.HumanMethylation450.4.lvl-3.TCGA-B0-4818-01A-01D-1500-05.gdc_hg38.txt	d77173e8-59f1-404d-ac00-766ee3995de0	5ec1ec7b-9ef3-45fc-98a6-0202d15050fe	Primary Tumor	Kidney	68.04529599553173
53455b51-2184-471b-907b-a1f15d28dd2d	jhu-usc.edu_KIRC.HumanMethylation450.6.lvl-3.TCGA-B0-5712-01A-11D-1670-05.gdc_hg38.txt	ab4ebb3c-8971-4d9d-87fe-68a82ee7a646	514af471-31d2-43fa-88dc-8639a5e97181	Primary Tumor	Kidney	68.41491394746497
710930a8-601b-461d-9800-06a278473faf	jhu-usc.edu_KIRC.HumanMethylation450.4.lvl-3.TCGA-B0-4821-01A-01D-1500-05.gdc_hg38.txt	2f1e11d0-dac6-499a-8a19-8ee05a24ba34	8d769b38-862f-46e3-a426-d09f79f28de6	Primary Tumor	Kidney	68.48336171634149
2a61ba9d-c48f-473a-b1b7-a7c1121ab655	jhu-usc.edu_KIRC.HumanMethylation450.1.lvl-3.TCGA-B0-4813-01A-01D-1275-05.gdc_hg38.txt	f8e721c1-e58a-4964-9c44-91b3bd42af55	8942ebfa-946a-41a7-8b4c-ce45a2096c81	Primary Tumor	Kidney	68.4970512701168
bee970b5-4a36-4559-b540-0b6c4538ddb1	jhu-usc.edu_KIRC.HumanMethylation450.2.lvl-3.TCGA-BP-4760-01A-02D-1418-05.gdc_hg38.txt	0d8690fd-fdc0-4a88-b59e-e7c407966d94	4cfe4f31-f62c-423a-8b9f-17f455b15313	Primary Tumor	Kidney	69.18152895888205
79c3e35e-43bb-41e8-8825-fb1840852846	jhu-usc.edu_KIRP.HumanMethylation450.1.lvl-3.TCGA-BQ-5890-01A-11D-1590-05.gdc_hg38.txt	4876e119-abc9-4f8a-9bc3-62de74066aab	ed560804-50b9-488e-bfa9-33f20cb83106	Primary Tumor	Kidney	69.1924806019023
7161ab0d-620e-435f-9c69-74e3c63b1b6a	jhu-usc.edu_KIRC.HumanMethylation450.2.lvl-3.TCGA-B0-5113-01A-01D-1418-05.gdc_hg38.txt	899991fd-c376-4a7a-83ef-879c143fb5ca	439794a8-51bd-4c70-968c-34cf26b90148	Primary Tumor	Kidney	69.45805794514321
7578e3de-517e-41ba-a839-f98d0a0b80bc	jhu-usc.edu_KIRP.HumanMethylation450.2.lvl-3.TCGA-DZ-6132-01A-11D-1963-05.gdc_hg38.txt	72a5cc0b-0035-489e-949c-e7e085df36e2	8e50e35f-3fb3-4f1a-b4d5-4bacd31bb0bd	Primary Tumor	Kidney	69.58947766138614
7e207ff8-3482-4eab-8a69-d013c9f3c1e3	jhu-usc.edu_KIRC.HumanMethylation450.2.lvl-3.TCGA-B0-5109-01A-02D-1418-05.gdc_hg38.txt	ef5f633b-f9fa-49b1-8f69-bee72f89f403	b7143068-4afd-47ed-9e08-1894f886c503	Primary Tumor	Kidney	69.61959467969182
1bd5dfa8-d2d5-47a0-b70c-72445fd42191	jhu-usc.edu_KIRC.HumanMethylation450.4.lvl-3.TCGA-CZ-5464-01A-01D-1500-05.gdc_hg38.txt	21356524-af5b-4227-93ed-e3857788849e	6b79d20c-d5bc-4580-837e-b36dfd0c199c	Primary Tumor	Kidney	69.71542155611895
660fa8d2-4f5f-4dcc-aed4-470fbd3769ca	jhu-usc.edu_KIRC.HumanMethylation450.3.lvl-3.TCGA-CJ-4916-01A-01D-1424-05.gdc_hg38.txt	7606af00-52cc-49e3-9242-6853fda428e2	4519a839-11ea-4628-b5a7-071833ad16de	Primary Tumor	Kidney	69.73458693140438
d13b4605-59dd-4009-9c76-7f9dcd492bc0	jhu-usc.edu_KIRP.HumanMethylation450.1.lvl-3.TCGA-BQ-5881-01A-11D-1590-05.gdc_hg38.txt	2bfe5e3f-c827-4b9f-a32e-49530748cbb5	36e36797-1059-4198-ac91-45b3fa50f683	Primary Tumor	Kidney	69.76470394971005
e3524cce-e837-4159-bcb7-7c00866d65fe	jhu-usc.edu_KIRC.HumanMethylation450.4.lvl-3.TCGA-CZ-5452-01A-01D-1500-05.gdc_hg38.txt	de8225ab-7150-4a1f-a2b2-5cf2ba1137b9	e9faa588-d45a-450a-81a2-949eb2834bc0	Primary Tumor	Kidney	69.77839350348536
be0074b6-25d3-4fdc-bb71-1564f24adf07	jhu-usc.edu_KIRP.HumanMethylation450.2.lvl-3.TCGA-DZ-6134-01A-11D-1963-05.gdc_hg38.txt	f97765f8-6641-4cfd-be61-8024f6947898	e5641df6-0d4f-4613-a012-c953f8b2017e	Primary Tumor	Kidney	69.89612366595298
f972831c-1126-4a6f-aa30-c2ad1bf75755	jhu-usc.edu_KIRC.HumanMethylation450.1.lvl-3.TCGA-B0-4845-01A-01D-1275-05.gdc_hg38.txt	eab2c452-8263-4351-9150-7b51f84066c3	cf77fe39-0b4a-4b38-b563-2a244b9fb5c0	Primary Tumor	Kidney	70.04123293597121
7cf7ad57-919d-4487-b7b7-639f1c404236	jhu-usc.edu_KIRC.HumanMethylation450.3.lvl-3.TCGA-BP-5169-01A-01D-1424-05.gdc_hg38.txt	9d3acf1c-7dd9-4d5b-8fae-5e66b76315ac	2d7e2ae4-09ba-40af-82ce-66ac7dbd4831	Primary Tumor	Kidney	70.13158399088823
d49eb60a-5d82-4e32-a5eb-0c7668f99bf4	jhu-usc.edu_KIRC.HumanMethylation450.4.lvl-3.TCGA-CZ-4865-01A-02D-1500-05.gdc_hg38.txt	228290f9-19f1-4b00-9765-c89de4882e60	305eaef4-4644-46e3-a696-d2e4a972f691	Primary Tumor	Kidney	70.38894760186396
d7baf8fc-41ca-4013-ba89-f60e63ab7dc7	jhu-usc.edu_KIRC.HumanMethylation450.2.lvl-3.TCGA-B0-5110-01A-01D-1418-05.gdc_hg38.txt	38041aeb-60fe-4784-a5d8-fd04b5c0c5f8	f3a921d5-7a6d-4a6e-893b-a5e1d3f4750b	Primary Tumor	Kidney	71.11996977346526
20090fa2-efb4-484c-96bb-2553839c6241	jhu-usc.edu_KIRC.HumanMethylation450.3.lvl-3.TCGA-BP-5178-01A-01D-1424-05.gdc_hg38.txt	a3627887-d988-455c-b87f-a9d2ba8bb6a1	6e9e5e05-2bf8-4724-8e31-241f517289de	Primary Tumor	Kidney	71.377333384441
af6d1ab7-3920-4a89-bce0-112f9bd18681	jhu-usc.edu_KIRP.HumanMethylation450.2.lvl-3.TCGA-BQ-7059-01A-11D-1963-05.gdc_hg38.txt	c0b14e94-2a8e-4126-a35c-f35244e13a71	1bf54408-b5cb-45dc-ad03-ef2866a0ff59	Primary Tumor	Kidney	71.55803549427503
b11eb6c6-3a86-4a06-9dc1-e4b6ef05ca14	jhu-usc.edu_KIRP.HumanMethylation450.3.lvl-3.TCGA-A4-7288-01A-11D-2137-05.gdc_hg38.txt	647ce39d-2dee-4688-8024-be48e7ec35d1	e53893e7-cfaf-49bb-917f-6d549652b319	Primary Tumor	Kidney	71.91943971394308
f93e274a-2c51-4f6f-ada5-da84c98aa5a8	jhu-usc.edu_KIRC.HumanMethylation450.3.lvl-3.TCGA-BP-5198-01A-01D-1424-05.gdc_hg38.txt	619975cd-d9c7-4081-852b-ee1335469a0f	8f936d84-3b81-4d1c-aca1-93f5c86ed1bc	Primary Tumor	Kidney	72.17132750340869
6d96854e-16e9-441c-a51d-1c3a9502319b	jhu-usc.edu_KIRC.HumanMethylation450.2.lvl-3.TCGA-B0-5100-01A-01D-1418-05.gdc_hg38.txt	451a08a8-11fb-40cd-9759-61d36af70a57	9ceefc7e-fba9-47eb-a0ca-2bc1fccb5490	Primary Tumor	Kidney	72.4944009725059
474bc264-d24c-4133-958a-31cc60f02e37	jhu-usc.edu_KIRC.HumanMethylation450.2.lvl-3.TCGA-A3-3367-01A-02D-1418-05.gdc_hg38.txt	e8c78f06-00da-47e9-b134-741ce2583f5b	69fb3eff-a32c-48e1-aab8-645ef31d163a	Primary Tumor	Kidney	72.52451799081157
ed4f5f1c-aa3b-4b46-bf8f-b64ec0aa043a	jhu-usc.edu_KIRC.HumanMethylation450.4.lvl-3.TCGA-CZ-5470-01A-01D-1500-05.gdc_hg38.txt	6a867060-9fe7-45ce-b5e3-dab25c120fb7	99f59583-2728-4c1d-b98c-8fbc3bb0a819	Primary Tumor	Kidney	72.53820754458687
c199be7c-b868-4b53-8ebf-5798b8607347	jhu-usc.edu_KIRC.HumanMethylation450.2.lvl-3.TCGA-B0-5120-01A-01D-1418-05.gdc_hg38.txt	b50d3c6f-fdec-488b-ab26-a9b690fad34f	c5bf474c-6919-47b4-ba59-34ab20c087d5	Primary Tumor	Kidney	72.71617174366584
02cc00c0-d09c-421e-b629-8dbfad8bb527	jhu-usc.edu_KIRC.HumanMethylation450.2.lvl-3.TCGA-B0-5096-01A-01D-1418-05.gdc_hg38.txt	18917266-64c2-40e2-958f-2edc428cb3ba	cf67eaf8-f5e6-41be-8992-cdb97091e1b0	Primary Tumor	Kidney	72.75724040499176
f1496f25-f87e-436e-a44b-3956b79b497f	jhu-usc.edu_KIRC.HumanMethylation450.1.lvl-3.TCGA-B0-4694-01A-01D-1275-05.gdc_hg38.txt	c3de6341-c2e6-4668-892b-4dd254e1c93a	123b1a31-3635-4e90-b714-0c20df64cf0d	Primary Tumor	Kidney	72.77914369103225
48e60503-0b64-4b77-bfdb-377a8ac0e70b	jhu-usc.edu_KIRC.HumanMethylation450.1.lvl-3.TCGA-B0-4693-01A-01D-1275-05.gdc_hg38.txt	5d8c8d4b-0416-4121-ac97-717bc2ea8f27	df3b1215-58fd-49c7-8f99-3a854d6cc667	Primary Tumor	Kidney	72.98996281917194
0be3f165-ce4a-47e0-86ab-fc795456236b	jhu-usc.edu_KIRP.HumanMethylation450.2.lvl-3.TCGA-BQ-7055-01A-11D-1963-05.gdc_hg38.txt	44d86767-a172-44c2-b0b5-942525dadb48	552e78bb-dc9e-4c73-82bd-93a4bbea3a3a	Primary Tumor	Kidney	73.23637478712743
1786f7e2-d34b-425d-b21d-e2ec41ce7bac	jhu-usc.edu_KIRC.HumanMethylation450.4.lvl-3.TCGA-BP-4770-01A-01D-1500-05.gdc_hg38.txt	99e4cd00-819e-49c0-ab2a-847f03cd5cc2	c3cc716b-1b9c-4e73-9a40-f1f891a17c2d	Primary Tumor	Kidney	73.44171809375702
d7f8fe0f-5870-4929-a80b-ed8fa5e68e39	jhu-usc.edu_KIRP.HumanMethylation450.2.lvl-3.TCGA-BQ-7044-01A-11D-1963-05.gdc_hg38.txt	466a1f7c-d33f-48ed-8583-67650d3d4eed	12fb96fd-c75e-4eb9-ad92-1a1ae7ad4749	Primary Tumor	Kidney	73.46088346904244
46406709-b376-44aa-8ed0-105e5fc8615c	jhu-usc.edu_KIRC.HumanMethylation450.8.lvl-3.TCGA-B2-3924-01A-02D-A27A-05.gdc_hg38.txt	21527594-ed75-4654-9caf-83d31f248e67	424e5c99-3693-4b10-bbf0-fc43e851610c	Primary Tumor	Kidney	73.50195213036835
f302df2d-a9a0-45ed-ab83-85382115d747	jhu-usc.edu_KIRC.HumanMethylation450.8.lvl-3.TCGA-B2-3924-01B-03D-A27A-05.gdc_hg38.txt	77e32689-497b-4f52-a6f6-a8112f435d40	424e5c99-3693-4b10-bbf0-fc43e851610c	Primary Tumor	Kidney	73.50195213036835
f34838ec-28c9-45ae-946c-abd307394e4b	jhu-usc.edu_KIRC.HumanMethylation450.2.lvl-3.TCGA-B0-4842-01A-02D-1418-05.gdc_hg38.txt	50f4bc66-e2af-478d-9253-8370ab937d88	1b0ad45e-b917-4e91-83c4-e5386cdf0eee	Primary Tumor	Kidney	73.97561069099392
509f4693-ddb7-46cf-a6fb-be4c07d491c8	jhu-usc.edu_KIRP.HumanMethylation450.2.lvl-3.TCGA-BQ-7051-01A-12D-1963-05.gdc_hg38.txt	fec3a20b-2aab-4005-b81d-aca0ee9d7b78	a614255d-9f1b-4e9a-8a50-435d4d123b3f	Primary Tumor	Kidney	74.25213967725507
4715d2a6-2ffa-431b-ac2d-7210ff9cd8bd	jhu-usc.edu_KIRC.HumanMethylation450.2.lvl-3.TCGA-B0-5102-01A-01D-1418-05.gdc_hg38.txt	d662aeb3-ea40-4642-b726-6b8556557e95	9cffe9f2-421e-4596-b3ac-8788f862ab59	Primary Tumor	Kidney	74.33975282141702
3599dd8d-511d-40ea-b0ba-1eed6dd0f46f	jhu-usc.edu_KIRC.HumanMethylation450.2.lvl-3.TCGA-BP-4795-01A-02D-1418-05.gdc_hg38.txt	05ebbf3e-eaf9-466e-84d3-ffcca04fb430	38469030-8539-4c76-b53b-57073569501c	Primary Tumor	Kidney	74.36713192896764
38962aae-5528-4a3d-9c9a-f9965d4de6c7	jhu-usc.edu_KIRC.HumanMethylation450.1.lvl-3.TCGA-B0-4699-01A-01D-1275-05.gdc_hg38.txt	bc2c2fe5-6b0b-4f21-87f6-eb37aa0b8472	bcbab8ce-abf1-4029-9419-6b1c671d41df	Primary Tumor	Kidney	74.53962030653648
73d5ffeb-4b9c-47f2-aa01-6d89b614e79c	jhu-usc.edu_KIRC.HumanMethylation450.4.lvl-3.TCGA-CZ-5451-01A-01D-1500-05.gdc_hg38.txt	d3e3821a-8d26-4b15-b928-e98eee5fb537	9cdda9fa-d492-4902-afc1-eb2244e70c1b	Primary Tumor	Kidney	74.7778185422268
360ff4f7-5a89-4b63-a8c0-d8e146382e72	jhu-usc.edu_KIRP.HumanMethylation450.1.lvl-3.TCGA-BQ-5888-01A-11D-1590-05.gdc_hg38.txt	2a7bd965-192d-401f-a9fb-3e4f00cd1562	52495119-a052-4749-bed4-d4c81a6c3fb2	Primary Tumor	Kidney	74.87090750789886
5f6a37e7-bca3-49a2-89d4-b7fbd1554745	jhu-usc.edu_KIRC.HumanMethylation450.4.lvl-3.TCGA-B0-4710-01A-01D-1500-05.gdc_hg38.txt	6fc8cb4b-1dc0-46b8-ae80-7dbd022c9431	4298ccdb-2e6d-4267-822d-75b021364084	Primary Tumor	Kidney	75.00780304565193
67f79e8c-48d5-4ee6-a83c-e84e0341203f	jhu-usc.edu_KIRP.HumanMethylation450.1.lvl-3.TCGA-BQ-5876-01A-11D-1590-05.gdc_hg38.txt	91247abc-c294-4840-a99e-5c69c11feebc	18545977-f8a7-42a8-a15c-7a1fe72bd77f	Primary Tumor	Kidney	75.04339588546772
aab13b8f-db43-49cd-9ef1-b2310975320d	jhu-usc.edu_KIRC.HumanMethylation450.4.lvl-3.TCGA-B0-4698-01A-01D-1500-05.gdc_hg38.txt	1cec5eca-5440-409e-9e73-234f6aad18f5	5b66c4ae-3aed-4212-baa1-dac33bab8ebe	Primary Tumor	Kidney	75.0652991715082
cdc7064b-db23-4eb2-ac6b-8494db420f6b	jhu-usc.edu_KIRC.HumanMethylation450.3.lvl-3.TCGA-BP-5173-01A-01D-1424-05.gdc_hg38.txt	50ed062d-64cd-4c93-b51b-c179ef7af6c7	c499b3be-9db0-4809-b7c0-f5d81208d7ec	Primary Tumor	Kidney	75.11731947585436
cab5c427-d839-4ba5-abe2-a85d1ec807c6	jhu-usc.edu_KIRP.HumanMethylation450.2.lvl-3.TCGA-BQ-7056-01A-11D-1963-05.gdc_hg38.txt	f13a2145-57cb-4848-b303-af80639efc7a	36182304-2db7-446a-929c-7e43a47d863a	Primary Tumor	Kidney	75.20219470926125
256ae90a-2229-4406-8021-961a5c30dbf3	jhu-usc.edu_KIRC.HumanMethylation450.2.lvl-3.TCGA-B0-4945-01A-01D-1418-05.gdc_hg38.txt	d79627cf-4336-42f6-8a3c-5761487b1502	f184de71-65d0-4e52-aec2-25c5414588c5	Primary Tumor	Kidney	75.35551771154466
d8c59949-4dc7-47c5-bbe5-78d337bb3109	jhu-usc.edu_KIRC.HumanMethylation450.3.lvl-3.TCGA-BP-5195-01A-02D-1424-05.gdc_hg38.txt	bfad42ca-da45-4f5b-adce-f4e94980cc86	d4098753-2e83-42c1-a06b-c03f7700e70c	Primary Tumor	Kidney	75.42122756966613
966fc560-78d7-40f2-beb1-4f185c8d30a4	jhu-usc.edu_KIRC.HumanMethylation450.3.lvl-3.TCGA-BP-5202-01A-02D-1424-05.gdc_hg38.txt	c976b83c-0396-424d-b910-bdc82a5b5005	b6d4e2d5-5739-4be3-8a4c-6e7a17d1d40f	Primary Tumor	Kidney	75.44586876646169
de88d78e-f278-4400-a28b-d8c0ec8eaede	jhu-usc.edu_KIRC.HumanMethylation450.6.lvl-3.TCGA-B0-5713-01A-11D-1670-05.gdc_hg38.txt	a27dd46b-a5c5-493c-8254-567919d60faf	c91a4cc3-aaa9-4bc9-b157-e46551d334c8	Primary Tumor	Kidney	75.68680491290705
64423237-1fd5-4ddc-9936-a45402661e7e	jhu-usc.edu_KIRP.HumanMethylation450.1.lvl-3.TCGA-BQ-5886-01A-11D-1590-05.gdc_hg38.txt	8d270416-eb11-4cc2-88c5-94b0cc2ee278	f590f15b-21f5-4d99-9021-e5e1e0cc3758	Primary Tumor	Kidney	75.75799059253865
3f3704f6-d8f4-4675-a124-adbe87886cd8	jhu-usc.edu_KIRC.HumanMethylation450.2.lvl-3.TCGA-BP-5168-01A-01D-1418-05.gdc_hg38.txt	233c6672-a850-48e0-99fd-024cf1a76b4c	781acafa-a58b-4180-bbca-c5b675d51b17	Primary Tumor	Kidney	75.81822462914998
5bde8d59-c6fb-4ecb-9bf5-88f48db89acf	jhu-usc.edu_KIRC.HumanMethylation450.4.lvl-3.TCGA-CZ-5465-01A-01D-1500-05.gdc_hg38.txt	89cf7ea0-30b1-4764-9c61-7f23f5c944dd	5e248b21-e69d-4dee-a1e8-029ade80d0eb	Primary Tumor	Kidney	76.21795959938889
3b25ee6c-9a54-4dfa-91e4-d35fccbdb3f2	jhu-usc.edu_KIRC.HumanMethylation450.1.lvl-3.TCGA-B0-4713-01A-01D-1275-05.gdc_hg38.txt	17d8263d-28bb-45ab-8373-a457a82e28bb	8d4b602b-d1a4-4d80-adf4-5f527de78d4b	Primary Tumor	Kidney	76.38497215544761
5296c2e5-4f39-4e90-90a8-15aafdf1c8fd	jhu-usc.edu_KIRC.HumanMethylation450.4.lvl-3.TCGA-CZ-5463-01A-01D-1500-05.gdc_hg38.txt	f38e4993-5bd5-431f-9803-df803de8edee	8e9e684c-20e5-48b1-9e40-970037fe959f	Primary Tumor	Kidney	76.41782708450835
ba03b1f8-11e9-4c22-b86e-59d22f07f7a8	jhu-usc.edu_KIRC.HumanMethylation450.4.lvl-3.TCGA-B0-4712-01A-01D-1500-05.gdc_hg38.txt	e93c7448-497e-4883-83e2-d36027874418	3f72d63f-ad48-4500-baf6-897b1d6dda7d	Primary Tumor	Kidney	76.92160266343957
da881711-b6ce-4297-9b87-3b82eaddbb12	jhu-usc.edu_KIRC.HumanMethylation450.2.lvl-3.TCGA-B0-4827-01A-02D-1418-05.gdc_hg38.txt	87daf60b-5b77-4a1e-905c-2b1d3f194bf2	18524601-30d9-4dc6-a345-cbdb33349521	Primary Tumor	Kidney	77.94010546432229
83da71ed-9697-44e2-af69-83ea5af48233	jhu-usc.edu_KIRC.HumanMethylation450.4.lvl-3.TCGA-B0-4852-01A-01D-1500-05.gdc_hg38.txt	3db92958-403a-48eb-a006-3cc6f7e9bcbd	759238f2-0d37-404e-96f1-c26cae0ba2ea	Primary Tumor	Kidney	78.17282787850247
2124a08e-7894-4850-8550-f5d2051d8eba	jhu-usc.edu_KIRP.HumanMethylation450.2.lvl-3.TCGA-BQ-7045-01A-31D-1963-05.gdc_hg38.txt	a4fd4933-86ed-4875-9ddd-305b968b15ce	2d813726-b8a6-4719-9323-a7496547e156	Primary Tumor	Kidney	78.60267986704704
cb7bc126-cb7d-4435-b8de-5c5efc4a4e16	jhu-usc.edu_KIRC.HumanMethylation450.3.lvl-3.TCGA-BP-5176-01A-01D-1424-05.gdc_hg38.txt	6a6dfbd9-937b-4939-b604-427bca03bbcd	9490cd1e-be30-45d3-b1ea-42c157d5f49d	Primary Tumor	Kidney	78.65196226063814
bbfdb319-a238-4d90-b6d0-b45a479d515f	jhu-usc.edu_KIRC.HumanMethylation450.1.lvl-3.TCGA-B0-4822-01A-01D-1275-05.gdc_hg38.txt	9af3db94-6079-427e-b334-e0772386e65e	a46f36c3-e886-4efe-945a-0cb2e5b765ef	Primary Tumor	Kidney	78.78064406612602
7b51ab55-add8-4967-b7dd-25b13ac35dc6	jhu-usc.edu_KIRP.HumanMethylation450.1.lvl-3.TCGA-BQ-5883-01A-11D-1590-05.gdc_hg38.txt	cc7c1a4a-a05c-430f-8b48-293373e2f1c2	50f914de-0410-4fe1-8e97-2fbd8be2efc0	Primary Tumor	Kidney	79.0626488738973
98034515-e33c-458d-9abc-a9e150768d2f	jhu-usc.edu_KIRC.HumanMethylation450.4.lvl-3.TCGA-CZ-4866-01A-01D-1500-05.gdc_hg38.txt	2e66d442-786a-484e-8050-c9b9198fe9dc	291f45ab-1b77-456a-9783-06106fbe3053	Primary Tumor	Kidney	79.06538678465236
a7f78aee-5b52-4ca8-9cde-ed15e47ec173	jhu-usc.edu_KIRC.HumanMethylation450.1.lvl-3.TCGA-B0-4828-01A-01D-1275-05.gdc_hg38.txt	b5b1a263-2b1b-478b-b59b-fe44feb3f4b3	1e758394-67fb-45cb-98b0-5082c396d697	Primary Tumor	Kidney	79.25704053750664
f55c3617-2714-4784-9e78-d96bf2269fe5	jhu-usc.edu_KIRP.HumanMethylation450.1.lvl-3.TCGA-BQ-5878-01A-11D-1590-05.gdc_hg38.txt	55fb7644-f924-4ee1-b9fa-e82111082a18	c793250d-1553-48e1-b6b2-aaffdfe5d39b	Primary Tumor	Kidney	79.42679100432042
c1ad59d0-4fe7-41e3-8424-900f08a68440	jhu-usc.edu_KIRP.HumanMethylation450.1.lvl-3.TCGA-BQ-5880-01A-11D-1590-05.gdc_hg38.txt	7ef088b6-bf95-4a00-81c6-f4789a4dc468	9ab5714c-19bc-4022-b1ce-ef18ee2a9cb2	Primary Tumor	Kidney	79.54452116678804
49cf7a7f-611c-4734-a9e8-8039ab9bcd2c	jhu-usc.edu_KIRP.HumanMethylation450.6.lvl-3.TCGA-B1-A47M-01A-11D-A254-05.gdc_hg38.txt	75658edd-12f1-4bb3-bea2-01c154cb6ae9	072507cf-1249-4b28-86d4-3ab97822a74c	Primary Tumor	Kidney	79.58558982811395
9a0555f7-8847-4209-acce-a9ae2a5247a3	jhu-usc.edu_KIRC.HumanMethylation450.3.lvl-3.TCGA-CJ-4897-01A-03D-1424-05.gdc_hg38.txt	a94d3642-623f-4183-b953-6e84642ceab0	c1b46fd8-1221-4641-a323-84bfb444a45f	Primary Tumor	Kidney	79.73891283039738
3a603429-0025-4436-899a-dbbc52ddce2a	jhu-usc.edu_KIRC.HumanMethylation450.3.lvl-3.TCGA-BP-5191-01A-01D-1424-05.gdc_hg38.txt	7e36dd54-23fc-478d-921b-2322cb80af4f	b9fc9eff-1228-482d-87a2-ebbb5c92733a	Primary Tumor	Kidney	79.96615942306744
8d7862f3-4820-4980-a32b-1840c92de068	jhu-usc.edu_KIRP.HumanMethylation450.2.lvl-3.TCGA-BQ-7058-01A-11D-1963-05.gdc_hg38.txt	632e81b1-fdf6-426b-8879-7abab98f7400	3cad2139-0bc5-4c8f-994a-018be7e2e6ea	Primary Tumor	Kidney	81.74306350310205
cb782c0e-7638-47d0-ac21-a008939c9aeb	jhu-usc.edu_KIRC.HumanMethylation450.1.lvl-3.TCGA-B0-4714-01A-01D-1275-05.gdc_hg38.txt	37ebcaeb-7a9c-4e96-adf2-49aa7e402afd	98ff8a6b-0ead-4e55-9fb7-6fe5cc69d0f6	Primary Tumor	Kidney	81.78960798593809
96d2a250-1401-40c5-a683-358b5645e2a3	jhu-usc.edu_KIRC.HumanMethylation450.1.lvl-3.TCGA-B0-4817-01A-01D-1275-05.gdc_hg38.txt	727567fc-0bb2-4fe1-a201-d2ce9abf74c1	b764e6a1-da21-4593-b133-25827c5b8d47	Primary Tumor	Kidney	81.78960798593809
7e0190a2-1841-4209-a413-641fb3a7f6f5	jhu-usc.edu_KIRC.HumanMethylation450.2.lvl-3.TCGA-B0-5095-01A-01D-1418-05.gdc_hg38.txt	48a1a40d-462f-47e2-81ad-ed3c80f04552	616bc43c-34b9-48e8-8219-4ef4d052f91b	Primary Tumor	Kidney	81.92102770218102
52f3f77b-7687-485d-a6cc-2f2dff4a2df4	jhu-usc.edu_KIRC.HumanMethylation450.3.lvl-3.TCGA-CZ-4853-01A-01D-1424-05.gdc_hg38.txt	78419db8-acd6-4437-85a0-109fd561d99f	86f68b7d-30f9-4f01-a9ea-5db1fcd00453	Primary Tumor	Kidney	82.6602636060475
e6ff892a-ab53-49d5-a1eb-035dd71a2f3c	jhu-usc.edu_KIRC.HumanMethylation450.4.lvl-3.TCGA-CZ-5462-01A-01D-1500-05.gdc_hg38.txt	30365e6a-0968-4687-b1e1-0aea8159e8a5	e0127e51-43ba-4536-bc9d-004591f9c627	Primary Tumor	Kidney	83.94160583941606
55f04f09-2279-408f-9404-95f4d6d9d805	jhu-usc.edu_KIRP.HumanMethylation450.2.lvl-3.TCGA-BQ-7061-01A-11D-1963-05.gdc_hg38.txt	96344345-6daf-4b8b-a047-114d5d37205c	421e845c-f4e8-4f46-bff6-9aaa9d208e81	Primary Tumor	Kidney	83.94981957168123
03001b1c-5bce-4454-9b78-9185349b0870	jhu-usc.edu_KIRC.HumanMethylation450.4.lvl-3.TCGA-CZ-5468-01A-01D-1500-05.gdc_hg38.txt	12c40818-8704-49a9-8a54-cb85fcd10cfc	878d1caa-c4d8-4864-888c-310a0c1ee898	Primary Tumor	Kidney	84.13325959227032
91deebc6-e181-4d4f-a821-2f28ff692cb3	jhu-usc.edu_KIRC.HumanMethylation450.4.lvl-3.TCGA-CZ-5467-01A-01D-1500-05.gdc_hg38.txt	0b6dfb9c-90a6-4f46-a44b-28b889aec62a	b602a73b-809c-44c6-a787-d496705e7ae8	Primary Tumor	Kidney	86.17026519403574
69def69c-19bd-4335-a39e-2de7c9c8d047	jhu-usc.edu_KIRC.HumanMethylation450.4.lvl-3.TCGA-CZ-4864-01A-01D-1500-05.gdc_hg38.txt	3f99a36c-b4ca-4022-9f8f-84d7ef7ae217	7fc6b44d-ae66-409c-98e1-c1a518c33e95	Primary Tumor	Kidney	86.40024969746085
976672db-dc22-40b3-b4b9-65b2a917579f	jhu-usc.edu_KIRC.HumanMethylation450.2.lvl-3.TCGA-B0-4823-01A-02D-1418-05.gdc_hg38.txt	25b7ebde-6d3d-4ad5-9d54-0ca03779f059	1380d4cc-8f56-4206-bfe6-8e99462fe180	Primary Tumor	Kidney	88.40713828092059
c007d9f3-c9d8-484c-a722-dfc51a874d31	jhu-usc.edu_KIRC.HumanMethylation450.2.lvl-3.TCGA-B0-5099-01A-01D-1418-05.gdc_hg38.txt	83469e37-f9df-421e-929d-4466f1b75443	bcf26561-6e11-441c-955e-181ef2e68b41	Primary Tumor	Kidney	88.6097436767951
caee2240-44e1-4c8a-a158-5fcc2c7a930a	jhu-usc.edu_KIRC.HumanMethylation450.2.lvl-3.TCGA-B0-5104-01A-01D-1418-05.gdc_hg38.txt	ac2cfbde-9d62-49db-9a07-e8166003f10f	fb3a387f-ebc6-4422-a782-5c19056f77f2	Primary Tumor	Kidney	90.00060234036611
be373b7e-f720-4394-9e4a-3f2e15ff91e5	jhu-usc.edu_LIHC.HumanMethylation450.1.lvl-3.TCGA-DD-A1EC-01A-21D-A132-05.gdc_hg38.txt	1a0498cb-07d9-418a-8d88-cf52a373d9f0	520a709a-87f6-4f3d-b2a2-9192e3b65c5b	Primary Tumor	Liver	20.15923688951435
416ad52f-3b6e-4919-b5bb-1284d701de09	jhu-usc.edu_LIHC.HumanMethylation450.1.lvl-3.TCGA-DD-A1EH-01A-11D-A132-05.gdc_hg38.txt	44c98b82-adcb-4597-a9db-83e7d2a0e2f9	cab5b264-abab-4bdb-816e-9d2c0ac30629	Primary Tumor	Liver	23.269503507263675
e3709117-fbd6-4f88-b20b-5ec11653535b	jhu-usc.edu_LIHC.HumanMethylation450.2.lvl-3.TCGA-DD-A1EL-01A-11D-A153-05.gdc_hg38.txt	5a756b40-6c08-47e8-9b25-9b3ffff39606	2854ffe8-1f77-497a-bf49-11e0189fee35	Primary Tumor	Liver	23.472108903138192
cabe1cfd-7b59-44de-96ef-449b7320439d	jhu-usc.edu_LIHC.HumanMethylation450.5.lvl-3.TCGA-DD-A39W-01A-11D-A20Z-05.gdc_hg38.txt	88dd13c0-6e32-4a07-8250-620e85dc1f40	48d33449-b969-423a-b4e7-541809109617	Primary Tumor	Liver	29.29290716839794
5e0bf580-ea43-41d1-b5c4-b3acb536bf6a	jhu-usc.edu_LIHC.HumanMethylation450.1.lvl-3.TCGA-DD-A119-01A-11D-A132-05.gdc_hg38.txt	7f290198-d88f-465c-8b83-d48bdaa57b4b	66c6f413-b7a8-4d7c-9e1d-c4fb257b9e5c	Primary Tumor	Liver	40.0090898637068
b5dae2d6-e426-4528-a324-2d55f3e671b3	jhu-usc.edu_LIHC.HumanMethylation450.1.lvl-3.TCGA-DD-A114-01A-11D-A132-05.gdc_hg38.txt	8659e0b1-4c44-41e6-b1df-85ae143f40ae	02931491-f56b-4233-a079-812e08bc0c59	Primary Tumor	Liver	42.19120473549044
5ef76b68-8264-45e3-a573-4686e38ac80a	jhu-usc.edu_LIHC.HumanMethylation450.5.lvl-3.TCGA-DD-A39Z-01A-11D-A20Z-05.gdc_hg38.txt	02d27600-4857-4316-974d-0cf70c4c7056	42cb60f0-1a9e-4f59-8e2e-50c25e85cb98	Primary Tumor	Liver	43.61491832812217
f705e4b3-1cc3-480b-9b5e-49c961e774f7	jhu-usc.edu_LIHC.HumanMethylation450.6.lvl-3.TCGA-DD-A3A3-01A-11D-A22H-05.gdc_hg38.txt	94306c6e-490a-4681-b61e-6a9e935065bc	516c8594-2973-41e5-a5ce-76d177edfa48	Primary Tumor	Liver	45.745012895559654
228238df-6977-4c40-a4ae-259ed5e0cc32	jhu-usc.edu_LIHC.HumanMethylation450.1.lvl-3.TCGA-DD-A1EI-01A-11D-A132-05.gdc_hg38.txt	65fb618a-9296-47ad-bba9-a93fc3f88e68	3acf7438-fd65-442c-8a30-68b6714537f3	Primary Tumor	Liver	46.810060179278395
920496f7-8bf1-4af8-9c7b-ec033d0eb6f8	jhu-usc.edu_LIHC.HumanMethylation450.1.lvl-3.TCGA-BC-A10W-01A-11D-A132-05.gdc_hg38.txt	18fd84d2-dda5-4916-b42b-5ee6ac00496f	39baf24a-4032-4c23-b3fe-2c50df1881f6	Primary Tumor	Liver	50.8210994354428
7e11cfa8-cf20-45f3-a7b4-68bd1261bd70	jhu-usc.edu_LIHC.HumanMethylation450.1.lvl-3.TCGA-BC-A110-01A-11D-A132-05.gdc_hg38.txt	4db99739-f0d5-4db9-a5fa-4445c7a61b4b	cf028bce-d20d-42b8-8507-1ec94a391e85	Primary Tumor	Liver	51.88614671916154
4926de94-2342-42b6-9c7d-d7c2a3907d60	jhu-usc.edu_LIHC.HumanMethylation450.1.lvl-3.TCGA-BC-A10X-01A-11D-A132-05.gdc_hg38.txt	1ae03bc9-de5a-417c-a617-7256c8d2d9b8	3dc48ea9-a3c6-437f-af5a-88feb300cc5f	Primary Tumor	Liver	52.40361185186807
5bf09b2d-9702-47d6-9019-2abf817e5d9e	jhu-usc.edu_LIHC.HumanMethylation450.1.lvl-3.TCGA-DD-A115-01A-11D-A132-05.gdc_hg38.txt	670ffb57-959a-496a-bd9f-d04f71b0c357	45b566d7-f120-471c-a94a-be7936889f2d	Primary Tumor	Liver	53.92862814243706
386d437d-1cca-4cb9-8be6-f27de4efe9cd	jhu-usc.edu_LIHC.HumanMethylation450.4.lvl-3.TCGA-ES-A2HT-01A-12D-A17Z-05.gdc_hg38.txt	9b68c72d-30d4-4a7a-ade7-a2bde50a84f2	7dd3bda9-3a0a-46fa-b052-a6d24b847804	Primary Tumor	Liver	54.821187048586964
5824085d-2472-4b6a-9c9f-49426f496577	jhu-usc.edu_LIHC.HumanMethylation450.1.lvl-3.TCGA-DD-A113-01A-11D-A132-05.gdc_hg38.txt	546f37ab-fbfe-404e-b24f-0aa8201b8ec7	aeb17d2b-fa8c-4989-bf3a-d2c74b785455	Primary Tumor	Liver	55.27294232317203
3538d77f-9a63-4251-9f38-befce27d3c46	jhu-usc.edu_LIHC.HumanMethylation450.1.lvl-3.TCGA-DD-A11D-01A-11D-A132-05.gdc_hg38.txt	f1fa4bcc-bcac-4174-984c-f057af2b9826	0ef95351-0133-4f34-a59c-90934fb161f8	Primary Tumor	Liver	57.50433958854677
f2e4e1ce-0696-4d35-83a8-6bb7f8720fe1	jhu-usc.edu_LIHC.HumanMethylation450.1.lvl-3.TCGA-DD-A1EF-01A-11D-A132-05.gdc_hg38.txt	f11e2b07-2848-4601-b19f-eed188aa4c3b	1c1e8987-676f-417b-b3b4-e0321367df55	Primary Tumor	Liver	57.947881130866655
2d0ccd67-f51a-42fd-a241-40fa7c3af5b4	jhu-usc.edu_LIHC.HumanMethylation450.1.lvl-3.TCGA-BC-A10Z-01A-11D-A132-05.gdc_hg38.txt	a758e425-e4f9-4b71-86f0-f82f4331055d	709f1e4d-f5e8-4a0b-8254-23f037f4bae7	Primary Tumor	Liver	62.733749130713335
eb90be89-f0e1-4604-ace5-f1070aeb6f67	jhu-usc.edu_LIHC.HumanMethylation450.2.lvl-3.TCGA-BC-A216-01A-11D-A153-05.gdc_hg38.txt	f8b5247f-5276-4189-9041-2d914482d539	4bbdbe77-f3cb-4b64-9826-72debb734784	Primary Tumor	Liver	62.88433422224169
f2f9834a-dfb3-4442-bf9e-7244fe64ec53	jhu-usc.edu_LIHC.HumanMethylation450.1.lvl-3.TCGA-EP-A12J-01A-11D-A132-05.gdc_hg38.txt	9d2fd2fd-b53a-4dbd-ace1-278e53f629af	959918d7-cb84-4745-a72f-d138176b1ecb	Primary Tumor	Liver	62.96373363413846
999f8f20-ead8-4cb6-b457-45ce41153515	jhu-usc.edu_LIHC.HumanMethylation450.5.lvl-3.TCGA-DD-A3A1-01A-11D-A20Z-05.gdc_hg38.txt	fb5cca74-f88a-410f-9220-503cd644c002	877b9f6b-9b34-40ed-933f-8fef204edf21	Primary Tumor	Liver	65.83580201619748
93d012ed-9640-40c9-93b5-0f5bfe8a7c8b	jhu-usc.edu_LIHC.HumanMethylation450.1.lvl-3.TCGA-BC-A10R-01A-11D-A132-05.gdc_hg38.txt	995180f2-5aa7-47b9-bb3f-585f94b2457a	0bf5bbd4-d9e8-42a6-9ab5-f2c174dec12c	Primary Tumor	Liver	66.46004566835138
6e2d6b5f-a143-4ed1-bee9-3f4f9e017157	jhu-usc.edu_LIHC.HumanMethylation450.1.lvl-3.TCGA-DD-A11A-01A-11D-A132-05.gdc_hg38.txt	b614fd23-a9ba-420d-9c01-1e82b721e1e8	609c82fd-eb3a-46d7-8c09-0cde281a50b3	Primary Tumor	Liver	67.4785484692341
8f74292e-34d5-439a-bf8a-9f8577811d47	jhu-usc.edu_LIHC.HumanMethylation450.1.lvl-3.TCGA-DD-A116-01A-11D-A132-05.gdc_hg38.txt	6be74119-a0bf-4f76-93b3-2433d07ce0d1	994347ba-3045-4ade-926f-06420fbd906c	Primary Tumor	Liver	68.26706676669167
2b733820-72b7-49d1-a00e-5d14481c1da7	jhu-usc.edu_LIHC.HumanMethylation450.2.lvl-3.TCGA-DD-A1ED-01A-11D-A153-05.gdc_hg38.txt	1cf84c3e-e7e2-43a6-b9af-e0042312f02f	0ff6364a-e6f4-47ca-a7e7-14705bf0a8df	Primary Tumor	Liver	68.55454739597307
8131a426-90d5-4261-b992-9067d1da3081	jhu-usc.edu_LIHC.HumanMethylation450.1.lvl-3.TCGA-BC-A10U-01A-11D-A132-05.gdc_hg38.txt	f948e99c-22ba-4037-8a69-34b15f9fa557	23103931-cc29-4f89-ae9c-79d53401ecea	Primary Tumor	Liver	69.28283165681931
aa4a7db0-f3d1-4cf8-9540-d2c386630960	jhu-usc.edu_LIHC.HumanMethylation450.1.lvl-3.TCGA-DD-A11C-01A-11D-A132-05.gdc_hg38.txt	bf79978c-a9c7-429e-bb78-20eea5f16fdf	023a1ad1-fb16-437e-9806-5063b47f76bd	Primary Tumor	Liver	69.55114691081529
9989a3f1-4ecf-4a3a-8008-04cd035f23ba	jhu-usc.edu_LIHC.HumanMethylation450.5.lvl-3.TCGA-BD-A2L6-01A-11D-A20Z-05.gdc_hg38.txt	7a489d88-3ae5-40f5-9126-92664b250fd6	13a97cee-76b0-46a1-b728-d87b2248311e	Primary Tumor	Liver	69.78660723575054
06a1d665-847f-4c98-9d5d-e1e5eb198eed	jhu-usc.edu_LIHC.HumanMethylation450.3.lvl-3.TCGA-EP-A26S-01A-11D-A16X-05.gdc_hg38.txt	a0b2ff38-e6bf-4f27-98ab-5cf924b0e236	b7d6621c-8bce-4a01-8588-9d7761d9372b	Primary Tumor	Liver	70.30133445770201
3d968645-c70e-4360-b68f-947beab614c4	jhu-usc.edu_LIHC.HumanMethylation450.3.lvl-3.TCGA-FV-A23B-01A-11D-A16X-05.gdc_hg38.txt	d056433d-c3e2-467a-8151-ddf2a6d8683a	c95ed407-bcc2-44aa-bc59-bf7549f2d665	Primary Tumor	Liver	70.60524255151378
afd62a14-948f-4d42-b2b1-b22fa85b0b3b	jhu-usc.edu_LIHC.HumanMethylation450.2.lvl-3.TCGA-DD-A1E9-01A-21D-A153-05.gdc_hg38.txt	966c4541-84d4-4a4f-9bb9-209431b620c7	8153a862-0790-4a33-80db-ed47fedcd4ef	Primary Tumor	Liver	70.66000076661501
85c2d153-ae50-40b1-a24a-548403fdac62	jhu-usc.edu_LIHC.HumanMethylation450.2.lvl-3.TCGA-DD-A1EJ-01A-11D-A153-05.gdc_hg38.txt	2d549bb0-9e98-40c7-8b33-545c481dd105	52292ffc-0902-4d97-b461-20723987a177	Primary Tumor	Liver	71.21032082838228
5438557d-188b-4a91-a1ab-6b92f8da913d	jhu-usc.edu_LIHC.HumanMethylation450.1.lvl-3.TCGA-BC-A10Q-01A-11D-A132-05.gdc_hg38.txt	bf225dc1-4309-4304-849e-cbcc23c8442c	dfa15fbe-bb14-40ce-afc6-70694112e3e2	Primary Tumor	Liver	72.28084393361114
16a3750c-1baf-472c-b6be-02795ccacde1	jhu-usc.edu_LIHC.HumanMethylation450.1.lvl-3.TCGA-DD-A1EB-01A-11D-A132-05.gdc_hg38.txt	fee48a64-cf2f-4ae9-b3cf-315410d8e8ae	68015cc7-d3a1-4c90-b8fb-5d14143d9960	Primary Tumor	Liver	72.47523559722048
f504af27-561c-4757-ade6-2699b34b91a5	jhu-usc.edu_LIHC.HumanMethylation450.1.lvl-3.TCGA-DD-A11B-01A-11D-A132-05.gdc_hg38.txt	cc6197e4-ec24-4cc7-a69d-e20d4bf14c62	1b1b1af0-b19b-4086-b1b7-669fa0b88235	Primary Tumor	Liver	73.53206914867403
a6236765-dfe5-46c5-a257-b050fd7c2748	jhu-usc.edu_LIHC.HumanMethylation450.1.lvl-3.TCGA-DD-A1EE-01A-11D-A132-05.gdc_hg38.txt	43879fcb-cf8f-4b51-a5a7-1232df941865	654af137-70d9-4ee4-9f69-793e352d30f8	Primary Tumor	Liver	73.53480705942908
11b9f4d2-47b0-41fc-b106-cb9c79830675	jhu-usc.edu_LIHC.HumanMethylation450.3.lvl-3.TCGA-G3-A25X-01A-11D-A16X-05.gdc_hg38.txt	5ff97822-0520-45b7-a28a-a1c68c5ac324	08428220-abd4-484e-85ca-3673454c837e	Primary Tumor	Liver	73.89073545758703
0763832c-e110-4b77-b3db-50aff24b778b	jhu-usc.edu_LIHC.HumanMethylation450.6.lvl-3.TCGA-BD-A3EP-01A-11D-A22H-05.gdc_hg38.txt	553dfa2d-c496-4982-8ba1-32d5054864be	de302b98-250d-42fe-9945-11e1b2bbd3c6	Primary Tumor	Liver	75.9934509174739
b527668c-20ae-4a52-831b-a668fa3e2a5a	jhu-usc.edu_LIHC.HumanMethylation450.5.lvl-3.TCGA-DD-A3A2-01A-11D-A20Z-05.gdc_hg38.txt	8deaa382-46df-4f30-b6ee-c2cacf762eb3	357c1c08-f368-4cae-8f20-9be241b30479	Primary Tumor	Liver	76.4698473888545
a7e12078-7116-48cf-a95b-68bee8cd1dc5	jhu-usc.edu_LIHC.HumanMethylation450.1.lvl-3.TCGA-BC-A10T-01A-11D-A132-05.gdc_hg38.txt	d2f6cea0-ecec-49f1-a851-e332e79ce098	8a9cde9a-c38c-423e-bc14-354ee26468c9	Primary Tumor	Liver	76.50817813942537
53a8e55c-7d56-438b-8f13-9921e63e4165	jhu-usc.edu_LIHC.HumanMethylation450.1.lvl-3.TCGA-BC-A10Y-01A-11D-A132-05.gdc_hg38.txt	06ba5a5e-1718-4208-9811-8a157a520645	6533648f-1353-4253-b65b-d472aacf5751	Primary Tumor	Liver	76.79565876870677
94a651b5-6d90-43d8-b625-af8b04d7164a	jhu-usc.edu_LIHC.HumanMethylation450.5.lvl-3.TCGA-DD-A1EG-01A-11D-A20Z-05.gdc_hg38.txt	e8b59658-06c6-46b7-b51f-ed52de0c403e	6c79f64b-63fe-46f5-bf7b-77208231b0f2	Primary Tumor	Liver	76.95719550325538
0a09115b-c339-4a9a-951e-d2e5e957f8c8	jhu-usc.edu_LIHC.HumanMethylation450.5.lvl-3.TCGA-DD-A39V-01A-11D-A20Z-05.gdc_hg38.txt	23fcd37f-a46a-4f99-944e-aed930b009f7	dd056692-4e2a-4e45-a4d0-357af9754f0e	Primary Tumor	Liver	77.35693047349429
84525d24-cf98-4420-a4dc-25257ee8c50b	jhu-usc.edu_LIHC.HumanMethylation450.1.lvl-3.TCGA-DD-A118-01A-11D-A132-05.gdc_hg38.txt	b1da5474-3d42-433c-918e-22cb5c353a13	7d914d07-f250-4c7a-8fa2-df14e708936e	Primary Tumor	Liver	77.77309290826356
f16a8929-f2af-43aa-81fd-38b863513f14	jhu-usc.edu_LIHC.HumanMethylation450.5.lvl-3.TCGA-DD-A39X-01A-11D-A20Z-05.gdc_hg38.txt	75148cc5-ac7b-408c-b14f-595763e494eb	0d0a10b4-7b99-4043-a129-89844f258156	Primary Tumor	Liver	78.10711802038101
17cba13a-c252-4b11-b89e-dc99fd9cd7e4	jhu-usc.edu_LIHC.HumanMethylation450.3.lvl-3.TCGA-G3-A25W-01A-11D-A16X-05.gdc_hg38.txt	859cde68-b3bb-4867-bced-c016bfaffde9	06ac44e9-1226-4202-828b-6f224766d7ac	Primary Tumor	Liver	79.4486942903609
e1a67d11-e9fa-4fcb-ac82-00136581045d	jhu-usc.edu_LIHC.HumanMethylation450.4.lvl-3.TCGA-ES-A2HS-01A-11D-A17Z-05.gdc_hg38.txt	a06fe860-8d5f-4ed0-b7fc-72f74567fb7e	728aedb3-551a-4c16-9be3-7733a9539e9e	Primary Tumor	Liver	80.13317197912616
fc47842b-3366-43bf-a514-0f7e288d1e42	jhu-usc.edu_LIHC.HumanMethylation450.1.lvl-3.TCGA-BC-A112-01A-11D-A132-05.gdc_hg38.txt	6b3da272-71dc-4aec-ab4c-42bf93523bb4	a2c17e87-d8bc-4160-88ae-e3e894d013e4	Primary Tumor	Liver	80.79848429260599
154eb4b4-6059-4402-9a1d-c7ff0e5374a6	jhu-usc.edu_LIHC.HumanMethylation450.1.lvl-3.TCGA-BC-A10S-01A-22D-A132-05.gdc_hg38.txt	ade2df15-2ed2-4dee-a710-e2814de6e4ef	592ef526-176a-42e0-bbeb-fb62d369a343	Primary Tumor	Liver	81.7047327525312
4d12c7cb-1191-4e55-ac4d-137e676e155b	jhu-usc.edu_LUSC.HumanMethylation450.2.lvl-3.TCGA-33-4566-01A-01D-1440-05.gdc_hg38.txt	1ab08501-81db-434d-8f1a-672a5054661c	fad202a4-11f2-467c-8311-aca60cecf16b	Primary Tumor	Lung	40.09122718635863
16a5eaa0-8b5f-4b4a-82d4-d534332301ad	jhu-usc.edu_LUAD.HumanMethylation450.3.lvl-3.TCGA-38-4632-01A-01D-1756-05.gdc_hg38.txt	d994817a-474e-4f92-8a78-7586caa85d52	875333ab-9048-462d-aaa2-693ad127e3cc	Primary Tumor	Lung	42.21310802153093
5e8925e8-2ea4-4bad-8e13-0081a944a274	jhu-usc.edu_LUSC.HumanMethylation450.2.lvl-3.TCGA-39-5016-01A-01D-1440-05.gdc_hg38.txt	d3d6d019-fa30-479d-9298-20f7337827b2	17919a6e-3106-49fa-9fea-8f06c595d617	Primary Tumor	Lung	44.64437277202512
6fde0ebe-84ea-4d70-9b10-9ff56b82ac6d	jhu-usc.edu_LUAD.HumanMethylation450.3.lvl-3.TCGA-73-4676-01A-01D-1756-05.gdc_hg38.txt	22434a49-eb8a-43ac-8c08-ae6dcbe6fbb8	195a5afb-b79f-44d2-9d12-884487630c2b	Primary Tumor	Lung	45.84905350425197
bcd549d7-90b0-49a9-a7d0-f4954b56834c	jhu-usc.edu_LUAD.HumanMethylation450.3.lvl-3.TCGA-50-5930-01A-11D-1756-05.gdc_hg38.txt	3e30dbd1-10bf-4450-8d19-6f44d3284e02	368e23f0-e573-4547-bf5a-14080baf737b	Primary Tumor	Lung	47.196105595742
f1a1d89c-98f8-4f65-af3b-0be85c4e6418	jhu-usc.edu_LUAD.HumanMethylation450.3.lvl-3.TCGA-50-6593-01A-11D-1756-05.gdc_hg38.txt	3b2ed302-d8f1-4078-95f0-3b5c5b322deb	e10568fe-0436-43f2-9f0f-48f9903868c4	Primary Tumor	Lung	49.69855602586778
6a8ba778-9952-466a-b40e-6a71ddd53be1	jhu-usc.edu_LUSC.HumanMethylation450.3.lvl-3.TCGA-18-5595-01A-01D-1633-05.gdc_hg38.txt	86d94dd2-72f8-4969-9989-67dd684fa6a4	628b1bc3-825b-4d0e-a4cd-57eeaf98e798	Primary Tumor	Lung	50.95525706244079
1d3bdff2-72d1-4be4-ba37-442b6f0df759	jhu-usc.edu_LUAD.HumanMethylation450.1.lvl-3.TCGA-44-2668-01A-01D-A276-05.gdc_hg38.txt	dd9a6c68-b8b4-4168-9ff9-72a45f20c44f	bab43415-d413-40be-a4c0-2c40a52afe6a	Primary Tumor	Lung	51.62604519743074
ec1dee27-add0-44d6-9153-c2d14dc94fdc	jhu-usc.edu_LUAD.HumanMethylation450.1.lvl-3.TCGA-44-2668-01B-02D-A276-05.gdc_hg38.txt	68b681f2-4f7e-43ec-8260-b4b8797b1224	bab43415-d413-40be-a4c0-2c40a52afe6a	Primary Tumor	Lung	51.62604519743074
45947317-a749-4fca-928a-7eb229e2ac3a	jhu-usc.edu_LUAD.HumanMethylation450.2.lvl-3.TCGA-44-5643-01A-01D-1626-05.gdc_hg38.txt	ed5b47c1-569f-492b-8d6c-155e3ba79acb	27fceec1-3298-4cdd-a4e6-8f5cf34604f0	Primary Tumor	Lung	53.186654327815525
84291e22-937a-4eaf-b5a6-36f29bb470f9	jhu-usc.edu_LUAD.HumanMethylation450.1.lvl-3.TCGA-44-2665-01B-06D-A276-05.gdc_hg38.txt	9c146f5d-ca52-4cb9-a64b-158593d038da	fb79c491-7b01-42ae-8369-8364e442e31b	Primary Tumor	Lung	55.71374595473686
94f85dcf-ca7f-49e1-9f11-a69a4e4c804e	jhu-usc.edu_LUAD.HumanMethylation450.1.lvl-3.TCGA-44-2665-01A-01D-A276-05.gdc_hg38.txt	a0863fa6-515c-44fa-825f-f9e243f945f1	fb79c491-7b01-42ae-8369-8364e442e31b	Primary Tumor	Lung	55.71374595473686
7efec6dc-7f15-42e8-874f-56ceb625a53a	jhu-usc.edu_LUSC.HumanMethylation450.2.lvl-3.TCGA-33-4582-01A-01D-1440-05.gdc_hg38.txt	43a62dbd-5e29-4ba5-a91e-5033f01f118f	0d3c11b5-856e-4d41-b94a-b2e32f9c5792	Primary Tumor	Lung	55.85885522475509
1f77565a-7011-4428-8f81-406b4812a75c	jhu-usc.edu_LUSC.HumanMethylation450.3.lvl-3.TCGA-18-5592-01A-01D-1633-05.gdc_hg38.txt	a6ca2f89-d997-496d-9e2f-996abda1d896	2c89b366-c394-4067-bbb0-f24f5920ecaa	Primary Tumor	Lung	57.550884071382804
928769ab-f7a3-406b-bdd5-703770c20ec6	jhu-usc.edu_LUSC.HumanMethylation450.2.lvl-3.TCGA-33-4586-01A-01D-1440-05.gdc_hg38.txt	a41992a4-d0f9-4d5b-8d05-0e3025d9c8ff	376dfd27-68e8-4a1a-9c4f-5064279b2a9e	Primary Tumor	Lung	57.901336648030615
3b8a60c5-36e6-40c1-abb5-2548d287c5a4	jhu-usc.edu_LUAD.HumanMethylation450.2.lvl-3.TCGA-50-5936-01A-11D-1626-05.gdc_hg38.txt	5b90379e-83f2-459a-be36-bd7ebbb6bfff	ef42ae4c-a108-468e-beed-437cf3cf2962	Primary Tumor	Lung	58.14774861598611
84deec48-a54d-4e72-90e6-702d07c91c13	jhu-usc.edu_LUAD.HumanMethylation450.3.lvl-3.TCGA-44-6144-01A-11D-1756-05.gdc_hg38.txt	aae346a0-532d-48a3-89b2-d0a614097fd5	22302e92-fdfa-462a-9249-efdaa26ee5ed	Primary Tumor	Lung	58.27095459996386
29d45776-c3d1-42b2-be51-00cb846df90a	jhu-usc.edu_LUSC.HumanMethylation450.3.lvl-3.TCGA-22-5485-01A-01D-1633-05.gdc_hg38.txt	abc3a25f-d5bc-469e-8c3e-8e6f5b129e8f	305f72a8-069b-410b-bbe4-4ecb761c748d	Primary Tumor	Lung	58.832226304751366
59fcb135-32b0-4873-98cd-cc0656d365f1	jhu-usc.edu_LUAD.HumanMethylation450.4.lvl-3.TCGA-44-6778-01A-11D-1856-05.gdc_hg38.txt	15321297-7110-4e79-8d6f-94c95bc83c94	5d5cc436-6e57-4d23-a164-7f5153c2e666	Primary Tumor	Lung	59.48111115370083
cf0d2692-4d6c-43b6-a0ae-79129ad800fc	jhu-usc.edu_LUAD.HumanMethylation450.1.lvl-3.TCGA-44-2656-01A-02D-A276-05.gdc_hg38.txt	5593f581-3d45-4a4a-a525-bfae1f4753a0	42ca54fc-c1ae-41cd-bca1-7fe9810db460	Primary Tumor	Lung	59.593365494658336
7bebe987-c9b9-4149-9136-4ca49a758a21	jhu-usc.edu_LUAD.HumanMethylation450.1.lvl-3.TCGA-44-2656-01B-06D-A276-05.gdc_hg38.txt	14f26352-b073-4ed8-8b2a-96b9429f25a0	42ca54fc-c1ae-41cd-bca1-7fe9810db460	Primary Tumor	Lung	59.593365494658336
5e3b994e-878d-4482-b764-492e027d934b	jhu-usc.edu_LUAD.HumanMethylation450.17.lvl-3.TCGA-44-4112-01A-01D-A276-05.gdc_hg38.txt	6c206676-e511-4281-91f5-bfe91b3279a4	68b86559-38b2-41f2-b66e-c3c2b628b14d	Primary Tumor	Lung	60.52425515137908
4b6c6ff5-20dc-49ed-888e-4f3d21ad9381	jhu-usc.edu_LUAD.HumanMethylation450.17.lvl-3.TCGA-44-4112-01B-06D-A276-05.gdc_hg38.txt	8cc50f81-9018-462c-8843-1ea8ce1eff1a	68b86559-38b2-41f2-b66e-c3c2b628b14d	Primary Tumor	Lung	60.52425515137908
8429c9b6-c937-4c1b-9acd-74b259a6bd52	jhu-usc.edu_LUAD.HumanMethylation450.3.lvl-3.TCGA-44-6148-01A-11D-1756-05.gdc_hg38.txt	c0fe5ffe-c0a3-4e62-aa55-2bc18788e505	8994c8c4-9ea0-46cb-b4a5-0055d7da5bfa	Primary Tumor	Lung	60.611868295541036
61a194de-f748-495b-a4bf-49b9c0c9cc6a	jhu-usc.edu_LUAD.HumanMethylation450.17.lvl-3.TCGA-44-3918-01B-02D-A276-05.gdc_hg38.txt	3a9be0ad-9ffd-4c4b-8b12-bae55310b0c7	6e3b6b72-142d-4b8d-a462-28a205796e41	Primary Tumor	Lung	60.880183549537016
5d4de4b7-cbee-4639-963b-147fb8003ca0	jhu-usc.edu_LUAD.HumanMethylation450.17.lvl-3.TCGA-44-3918-01A-01D-A276-05.gdc_hg38.txt	2ff8bafd-2ac5-4bfd-8c60-81519cd44166	6e3b6b72-142d-4b8d-a462-28a205796e41	Primary Tumor	Lung	60.880183549537016
30850674-bc24-4c53-841f-be9b71be9357	jhu-usc.edu_LUAD.HumanMethylation450.2.lvl-3.TCGA-44-5645-01B-04D-A276-05.gdc_hg38.txt	2ea3d6eb-8e72-45f2-bbcc-5561df4e7e37	ddeacccf-0953-4952-8a4e-c2617f2e7bcc	Primary Tumor	Lung	61.523592576976355
2fb1dfa8-339c-4392-993e-94d5c9e8bad1	jhu-usc.edu_LUAD.HumanMethylation450.2.lvl-3.TCGA-44-5645-01A-01D-1626-05.gdc_hg38.txt	37a8d3a5-baa0-427c-ab43-48ae4b93633b	ddeacccf-0953-4952-8a4e-c2617f2e7bcc	Primary Tumor	Lung	61.523592576976355
32efb770-d528-4368-92c4-fbfeb895557e	jhu-usc.edu_LUAD.HumanMethylation450.2.lvl-3.TCGA-44-5645-01A-01D-A276-05.gdc_hg38.txt	37a8d3a5-baa0-427c-ab43-48ae4b93633b	ddeacccf-0953-4952-8a4e-c2617f2e7bcc	Primary Tumor	Lung	61.523592576976355
718de059-451c-425e-8598-189db3c0a8b6	jhu-usc.edu_LUAD.HumanMethylation450.3.lvl-3.TCGA-44-6145-01A-11D-1756-05.gdc_hg38.txt	007783b3-a1b5-4e9b-8add-6d01fefb5697	6144d666-8f77-4efe-95f1-f9e5c4e5e056	Primary Tumor	Lung	62.27378012386308
f992642e-8c56-4176-9632-a8c9c7df9228	jhu-usc.edu_LUSC.HumanMethylation450.2.lvl-3.TCGA-33-4589-01A-01D-1440-05.gdc_hg38.txt	39862630-4b34-4756-9147-c3deb3b78cb3	49f975ea-a1cf-4a9b-bf13-030c68cc99e4	Primary Tumor	Lung	62.298421320658626
84478cba-f28e-4d67-9845-166fca745133	jhu-usc.edu_LUAD.HumanMethylation450.3.lvl-3.TCGA-50-6591-01A-11D-1756-05.gdc_hg38.txt	0791e7aa-e97c-4dd0-9615-09ec7090f684	9b132e4f-7e35-4cc5-8711-43ad62b906d0	Primary Tumor	Lung	63.15538738699273
2f0e4735-0908-42a0-89a5-3b3142c043fc	jhu-usc.edu_LUAD.HumanMethylation450.3.lvl-3.TCGA-44-6146-01A-11D-1756-05.gdc_hg38.txt	ad66185f-983d-4416-b705-25d3d4d8b5a5	0c0b610e-fe4c-406d-a5ed-5cc3b11dabf5	Primary Tumor	Lung	64.0068776318167
1482431c-2508-44bd-9589-2f9074e7556c	jhu-usc.edu_LUAD.HumanMethylation450.3.lvl-3.TCGA-44-6146-01A-11D-A276-05.gdc_hg38.txt	ad66185f-983d-4416-b705-25d3d4d8b5a5	0c0b610e-fe4c-406d-a5ed-5cc3b11dabf5	Primary Tumor	Lung	64.0068776318167
04cf77f3-2006-465b-bf0f-235f78d421bf	jhu-usc.edu_LUAD.HumanMethylation450.3.lvl-3.TCGA-44-6146-01B-04D-A276-05.gdc_hg38.txt	c9a31213-d38f-43db-9883-a2c019eef8eb	0c0b610e-fe4c-406d-a5ed-5cc3b11dabf5	Primary Tumor	Lung	64.0068776318167
a833f1c6-90b2-48e8-9f9f-a03aab7a54d8	jhu-usc.edu_LUSC.HumanMethylation450.3.lvl-3.TCGA-22-5489-01A-01D-1633-05.gdc_hg38.txt	a13b5c1e-dce0-4626-8a90-6611fa51f286	df6a7005-92ed-4701-bd59-7b5f09715f9d	Primary Tumor	Lung	64.66397621303136
f47db49b-cbd9-4124-bde7-8b3c2c102f33	jhu-usc.edu_LUSC.HumanMethylation450.2.lvl-3.TCGA-39-5037-01A-01D-1440-05.gdc_hg38.txt	2b482b5d-5672-4035-b2dd-47311ed936b9	02eb85cc-a597-4eaa-9614-c94c0f035929	Primary Tumor	Lung	65.34845390179662
b3f4964d-214a-443e-8750-1266587357ac	jhu-usc.edu_LUSC.HumanMethylation450.2.lvl-3.TCGA-18-3417-01A-01D-1440-05.gdc_hg38.txt	cae87e34-a5df-4441-bee6-3d7011d3fde6	e28cbc9a-aa60-4bfb-8d89-8c33ee97f560	Primary Tumor	Lung	65.76187842581083
34055783-b251-462c-941a-ff1fbe78dedd	jhu-usc.edu_LUSC.HumanMethylation450.3.lvl-3.TCGA-22-5477-01A-01D-1633-05.gdc_hg38.txt	f9d568b1-6951-4eaf-8867-4c86bdaeaa04	bd15f523-45c4-4d7c-a3cc-4fb56abb0e54	Primary Tumor	Lung	65.86044321299302
01107b81-4d60-477b-94b5-1372ac2ec6f5	jhu-usc.edu_LUSC.HumanMethylation450.3.lvl-3.TCGA-22-5480-01A-01D-1633-05.gdc_hg38.txt	490b0c15-ec7e-44ba-8522-08b467c34876	396932ab-c4b3-4526-9201-9222f5f062a5	Primary Tumor	Lung	66.38064625645463
2ace68fd-d676-4ef5-91eb-dc25e3b8f19a	jhu-usc.edu_LUAD.HumanMethylation450.2.lvl-3.TCGA-05-5420-01A-01D-1626-05.gdc_hg38.txt	27e4accb-fbc9-4d65-93d1-169870998203	8b119d1c-6d21-4bbd-8a00-12da7b97d6c4	Primary Tumor	Lung	67.00215199785347
e8d13f93-8d81-48b1-966f-10180723d69d	jhu-usc.edu_LUSC.HumanMethylation450.3.lvl-3.TCGA-22-5472-01A-01D-1633-05.gdc_hg38.txt	aad71c1a-585c-45c2-925c-99ceace2e6f9	bd3bf142-7c14-4538-8a76-3c6e140fa01a	Primary Tumor	Lung	67.02953110540409
af26ea8b-f450-47df-a702-b6d34af8ee29	jhu-usc.edu_LUAD.HumanMethylation450.3.lvl-3.TCGA-44-6147-01B-06D-A276-05.gdc_hg38.txt	62d62df2-aecf-4aa6-a687-a91a8ff7057a	889aec8e-14ba-48d9-8fe1-f2416e82b333	Primary Tumor	Lung	67.43747980790818
4653544a-e526-4cbd-becd-c92d587d38c0	jhu-usc.edu_LUAD.HumanMethylation450.3.lvl-3.TCGA-44-6147-01A-11D-A276-05.gdc_hg38.txt	43f5270a-f2f2-4dd9-83b5-486b805e35b8	889aec8e-14ba-48d9-8fe1-f2416e82b333	Primary Tumor	Lung	67.43747980790818
1640be1d-1945-468d-9200-20370cc927af	jhu-usc.edu_LUAD.HumanMethylation450.3.lvl-3.TCGA-44-6147-01A-11D-1756-05.gdc_hg38.txt	43f5270a-f2f2-4dd9-83b5-486b805e35b8	889aec8e-14ba-48d9-8fe1-f2416e82b333	Primary Tumor	Lung	67.43747980790818
a68f8308-a382-461d-9766-26d969309280	jhu-usc.edu_LUSC.HumanMethylation450.2.lvl-3.TCGA-39-5029-01A-01D-1440-05.gdc_hg38.txt	32bf8629-ef58-4944-ae9e-2dc4682bfb86	2f39e89c-a8f7-4df8-a0f5-ef9990c2133c	Primary Tumor	Lung	67.66198848982319
0eea3706-350f-40da-a7fc-0d7c1f8194f4	jhu-usc.edu_LUSC.HumanMethylation450.4.lvl-3.TCGA-39-5019-01A-01D-1818-05.gdc_hg38.txt	e47e21b7-550b-4268-8e1a-ab176b0abc1d	14a4a93a-e24d-46f2-bee3-18bd792ef95a	Primary Tumor	Lung	70.51762940735183
873231e6-2275-485c-b673-a6ba0d0ab01f	jhu-usc.edu_LUSC.HumanMethylation450.2.lvl-3.TCGA-39-5011-01A-01D-1440-05.gdc_hg38.txt	080d9a8f-c3cb-4c13-9efc-e3542a2d0e0a	5845fe49-f2cc-436b-9ec8-65e775eae111	Primary Tumor	Lung	70.60524255151378
c54eb54c-6a9e-4309-ac1c-9b3eb94d12d1	jhu-usc.edu_LUSC.HumanMethylation450.2.lvl-3.TCGA-39-5021-01A-01D-1440-05.gdc_hg38.txt	c4d764a5-b669-4e88-a989-f7b00384683a	e7020168-1afe-4361-800a-8979aafca12a	Primary Tumor	Lung	70.89819900230532
90fc7b12-886d-4c3a-a7a7-acf589463a4e	jhu-usc.edu_LUAD.HumanMethylation450.3.lvl-3.TCGA-50-6592-01A-11D-1756-05.gdc_hg38.txt	01f94091-eb70-40d3-9d56-70c4f847cb4c	09918b81-4696-4cba-a45a-5fe7407c2337	Primary Tumor	Lung	71.70862058580339
1692f630-6cb1-4bc9-8c78-0b22e5d492c3	jhu-usc.edu_LUAD.HumanMethylation450.3.lvl-3.TCGA-50-5933-01A-11D-1756-05.gdc_hg38.txt	d2355f3a-e2ce-4791-b1fb-b570850681df	7a0ea814-f0de-4bc4-a81a-daa000559369	Primary Tumor	Lung	72.21787198624473
416cbef6-6dcc-4d7c-bcde-20054691f1a5	jhu-usc.edu_LUSC.HumanMethylation450.2.lvl-3.TCGA-39-5035-01A-01D-1440-05.gdc_hg38.txt	5b6bf6e9-12ca-4541-8e67-351740f7cd43	ba10f90b-66e1-44cd-b6c0-08c448a9d688	Primary Tumor	Lung	72.2342994507751
9f8ae678-cdc9-475a-a469-095b20bbd90f	jhu-usc.edu_LUAD.HumanMethylation450.3.lvl-3.TCGA-38-4631-01A-01D-1756-05.gdc_hg38.txt	13b0d336-205a-42ac-8a50-db0eb065013d	2483621a-4db3-41ab-aa33-b9427ea8a0af	Primary Tumor	Lung	72.65867561780956
ffc3a221-b3db-4bc2-903f-1e590c8fbca8	jhu-usc.edu_LUSC.HumanMethylation450.2.lvl-3.TCGA-39-5034-01A-01D-1440-05.gdc_hg38.txt	727ad4e6-810b-4a91-aa16-bd89cecf0195	be5dcf02-8097-4a97-af32-6a9b02c079d3	Primary Tumor	Lung	73.05293476653834
513a0802-706f-4f52-a893-0bd1aee0857d	jhu-usc.edu_LUSC.HumanMethylation450.2.lvl-3.TCGA-22-4613-01A-01D-1440-05.gdc_hg38.txt	4e11ad69-d473-4433-822f-276dd3b5ca63	2c8877f9-ee7f-4216-97ad-d2939a13daa4	Primary Tumor	Lung	73.16245119674079
9c96fd23-aeae-47ef-8909-217288011286	jhu-usc.edu_LUSC.HumanMethylation450.2.lvl-3.TCGA-33-4583-01A-01D-1440-05.gdc_hg38.txt	6bde2659-f01a-4c1c-99c2-edbcad232af3	f728a4d9-53d4-43a5-abc1-4016d388efa8	Primary Tumor	Lung	73.37327032488048
e1eea79a-074c-4616-9e66-b9c048e414c4	jhu-usc.edu_LUSC.HumanMethylation450.3.lvl-3.TCGA-22-5492-01A-01D-1633-05.gdc_hg38.txt	8a0b8a54-d4f7-4911-a692-6731d089eba2	422a46b2-a67c-4a7e-923f-9b651ced96f8	Primary Tumor	Lung	73.48004884432787
0da7702c-7620-4475-a5ed-7b158e544b57	jhu-usc.edu_LUSC.HumanMethylation450.2.lvl-3.TCGA-22-4599-01A-01D-1440-05.gdc_hg38.txt	5de486c6-1569-4f07-97ce-dbbc7889b402	e5e4ead7-f2d8-4d72-aedc-393ee002a081	Primary Tumor	Lung	73.71824708001817
17924af3-aeed-471b-ab1a-02c4c6cdc9d2	jhu-usc.edu_LUSC.HumanMethylation450.2.lvl-3.TCGA-22-4601-01A-01D-1440-05.gdc_hg38.txt	7f411683-9d4e-4470-9987-eeccbdf090bb	5f99343b-e8ea-4b41-b36d-cd5c8fd918d0	Primary Tumor	Lung	73.7511020090789
fa11c807-9d83-4f6e-b997-4760f1d70b17	jhu-usc.edu_LUSC.HumanMethylation450.2.lvl-3.TCGA-39-5036-01A-01D-1440-05.gdc_hg38.txt	ed8042d0-27f6-44bd-8e86-a3a41aa6dc36	3ebd3dcd-b4f1-449c-8b2f-86f90643676b	Primary Tumor	Lung	73.82228768871049
2811ca49-db35-4a65-af1e-b8d0f97ddd1c	jhu-usc.edu_LUSC.HumanMethylation450.2.lvl-3.TCGA-18-4721-01A-01D-1440-05.gdc_hg38.txt	1bac4ff6-e35b-40f6-bbe4-705ab672d102	19f0cb8c-2e57-4310-967f-a9890f1605db	Primary Tumor	Lung	74.13167160403239
f8f212b8-66c3-4fff-bc82-92e3aa2aef0a	jhu-usc.edu_LUSC.HumanMethylation450.3.lvl-3.TCGA-22-5491-01A-01D-1633-05.gdc_hg38.txt	7be5134a-24c9-43cb-a811-3c8aa89afe53	4cdeafe4-a6db-498f-a019-6e3a9dc35b2f	Primary Tumor	Lung	74.3205874461316
fa70e950-f17a-404b-8f89-f85fe11fe1ca	jhu-usc.edu_LUSC.HumanMethylation450.3.lvl-3.TCGA-22-5474-01A-01D-1633-05.gdc_hg38.txt	85477745-5f19-431d-b592-a0942f13b4fe	9101d953-1eb6-4808-aa44-a7b04e0ef412	Primary Tumor	Lung	74.66556420126929
09e48645-2c58-44fe-ab2a-3aae9d0a5b96	jhu-usc.edu_LUAD.HumanMethylation450.3.lvl-3.TCGA-49-4488-01A-01D-1756-05.gdc_hg38.txt	1aea8530-43fd-47ea-a2f1-377267dc9d33	d721bfe0-90e3-415e-b9f3-1a270efa5fbb	Primary Tumor	Lung	74.83257675732801
e8dec297-a494-4ff1-9c39-6a25fc445935	jhu-usc.edu_LUAD.HumanMethylation450.3.lvl-3.TCGA-50-5932-01A-11D-1756-05.gdc_hg38.txt	7ecb9621-7a1f-4876-9dfb-9b77cc4cb7b4	ebcba7f2-ce13-4bae-97cd-91a6b1dcd465	Primary Tumor	Lung	75.16660186944546
a5b792a8-2a7c-4252-b3cc-d2689aa0903f	jhu-usc.edu_LUSC.HumanMethylation450.2.lvl-3.TCGA-39-5028-01A-01D-1440-05.gdc_hg38.txt	6c166089-b182-4260-8500-99505210f8cb	d9b6a10e-ab02-47d9-a6c2-bb0c80238d29	Primary Tumor	Lung	75.8592932904759
d2e4c448-1323-42a8-9718-8680b7ad1ab7	jhu-usc.edu_LUAD.HumanMethylation450.3.lvl-3.TCGA-50-5931-01A-11D-1756-05.gdc_hg38.txt	16a2d381-75a0-423b-aac2-d5710afb183b	12ccd581-a921-41bc-bcee-4e9be54532cc	Primary Tumor	Lung	75.93047897010749
f86f2eff-7f16-4611-bf35-69b31186843b	jhu-usc.edu_LUSC.HumanMethylation450.3.lvl-3.TCGA-22-5471-01A-01D-1633-05.gdc_hg38.txt	9babf36a-fe87-4973-a220-97c5c26b76a2	bece6b8e-5d6c-4dd6-85a3-9b3a9c670aa7	Primary Tumor	Lung	75.97428554218847
00938b60-5e23-4594-a088-d6cb2e9aff6a	jhu-usc.edu_LUSC.HumanMethylation450.2.lvl-3.TCGA-39-5039-01A-01D-1440-05.gdc_hg38.txt	f45559d0-fa59-42ba-92f8-a4c7a1ca403d	ffb83f21-06d9-4e52-a2d0-e85c13f4037f	Primary Tumor	Lung	76.06189868635042
cbfa4791-3a14-41d6-bd18-68c3bc367466	jhu-usc.edu_LUSC.HumanMethylation450.2.lvl-3.TCGA-39-5031-01A-01D-1440-05.gdc_hg38.txt	87d44aca-1b6c-40c1-ba75-e27483aafeed	9f20b4bc-ee09-42ef-9392-68054a7a2cfe	Primary Tumor	Lung	76.95171968174525
f74fc403-d34a-4586-9e65-749aed9ba46c	jhu-usc.edu_LUSC.HumanMethylation450.3.lvl-3.TCGA-43-5668-01A-01D-1633-05.gdc_hg38.txt	223afbf5-62ee-4ce2-9393-b699f558236a	f5ad138c-1714-41e9-9c2d-c88050bec407	Primary Tumor	Lung	78.40007447117253
52268ba7-af36-408c-8c0f-8e47f7ae8533	jhu-usc.edu_LUSC.HumanMethylation450.3.lvl-3.TCGA-22-5473-01A-01D-1633-05.gdc_hg38.txt	97e9d32a-d9f8-43d3-a459-9cd2bc8cd781	eea9575a-c842-4a95-9e47-3a3b12533f25	Primary Tumor	Lung	78.9230154253892
b11eec51-99be-4cf9-91c3-1ec542613f3b	jhu-usc.edu_LUSC.HumanMethylation450.4.lvl-3.TCGA-34-5929-01A-11D-1818-05.gdc_hg38.txt	21095913-9f26-4968-af07-442e2d73ead5	ea34663c-f40e-4a3e-9ac0-65d5e9eef12b	Primary Tumor	Lung	78.9722978189803
b1072b5a-1b36-49a5-af3b-28588724fa35	jhu-usc.edu_LUAD.HumanMethylation450.3.lvl-3.TCGA-50-6594-01A-11D-1756-05.gdc_hg38.txt	dab00804-e92f-43f1-9348-16f3015b5dce	8504fd86-a70a-4cba-9ec8-25c9e60ca549	Primary Tumor	Lung	79.19133067938517
01cbf0ea-4b4b-4d35-90e0-523a8930b91f	jhu-usc.edu_LUSC.HumanMethylation450.3.lvl-3.TCGA-22-5478-01A-01D-1633-05.gdc_hg38.txt	9fc48d9d-cfb3-4c04-b918-878c05c57a35	4daf4a91-bc36-40c8-8fca-ea61b6706775	Primary Tumor	Lung	79.33917786015847
af4be176-d74d-4520-9e58-a9fdc0f31448	jhu-usc.edu_LUAD.HumanMethylation450.3.lvl-3.TCGA-73-4658-01A-01D-1756-05.gdc_hg38.txt	bfde37f2-ab6f-4426-a33d-ef9d21772f02	afb91740-2668-46d7-ba01-bb26153ad1c7	Primary Tumor	Lung	80.79027056034082
0a810c76-653f-48fc-b061-575bd5fa80db	jhu-usc.edu_LUSC.HumanMethylation450.3.lvl-3.TCGA-22-5482-01A-01D-1633-05.gdc_hg38.txt	f1f5990d-91b0-4147-89f1-ffe7d2eca3e3	dd5e3a1e-2adf-4eee-ac6b-c6efad97724a	Primary Tumor	Lung	81.1982192628449
8d83e770-2a6b-4195-8686-ef4b00e8a1f1	jhu-usc.edu_LUSC.HumanMethylation450.2.lvl-3.TCGA-39-5030-01A-01D-1440-05.gdc_hg38.txt	b365494a-52f7-4925-9bdb-1862a54f5dc7	865a1b5a-6d94-4e06-b5a0-ac11e2221679	Primary Tumor	Lung	81.8443662010393
924fe465-fc00-419e-8c9d-f7c842704f78	jhu-usc.edu_LUAD.HumanMethylation450.4.lvl-3.TCGA-49-6745-01A-11D-1856-05.gdc_hg38.txt	357f3efe-e2c9-432a-a2b6-75a5fdbae3be	9c7875ad-ab71-4d48-b2e3-e4c7a46393e9	Primary Tumor	Lung	82.50146478225395
bd2c1469-848e-4fc3-8fe1-9d96c073eabd	jhu-usc.edu_LUSC.HumanMethylation450.4.lvl-3.TCGA-43-6771-01A-11D-1818-05.gdc_hg38.txt	12b448e3-2d58-4e68-92e1-dd484742cd99	b0818bee-c32c-405c-ba09-956091fbe09b	Primary Tumor	Lung	85.01760476615503
7713a266-06f5-49a9-a8d7-61c4911892bd	jhu-usc.edu_LUAD.HumanMethylation450.2.lvl-3.TCGA-50-5939-01A-11D-1626-05.gdc_hg38.txt	6a27f5f8-f4ee-45c7-b953-ddd7d0291dbb	12b79b4f-c28c-418e-a1e7-e622f33fdcc2	Primary Tumor	Lung	85.52138034508627
a79ff83e-8a04-4a25-a025-a204ac549888	jhu-usc.edu_LUAD.HumanMethylation450.3.lvl-3.TCGA-50-5935-01A-11D-1756-05.gdc_hg38.txt	98687adb-f8e9-4e6e-bc1b-396a3ddfac96	100430c8-1446-45c8-af36-b6dbb3ddd0c1	Primary Tumor	Lung	86.54535896747909
ed64e32d-d92a-48fa-ba8d-cd838de9ef3c	jhu-usc.edu_PAAD.HumanMethylation450.5.lvl-3.TCGA-HV-A5A3-01A-11D-A26Q-05.gdc_hg38.txt	975ba0d6-92b7-46f8-a564-f852554e706e	d4f66f06-9289-45c1-b9eb-aaef991a4bb6	Primary Tumor	Pancreas	50.58290119975249
99f0a08f-4f5f-4537-af32-1463658aaaa5	jhu-usc.edu_PAAD.HumanMethylation450.1.lvl-3.TCGA-FZ-5920-01A-11D-1744-05.gdc_hg38.txt	bdf2fc9d-9e7f-4223-b99a-092c37b641f4	a1d138fb-bba7-44d2-8071-c14470634e4c	Primary Tumor	Pancreas	52.80608473286205
37421c6e-1e00-4158-b46b-2f47d5d58c83	jhu-usc.edu_PAAD.HumanMethylation450.4.lvl-3.TCGA-H6-8124-01A-11D-2399-05.gdc_hg38.txt	1c16619f-c448-430c-9965-3c34b8415514	7e4e5633-6f83-4b46-b6eb-64b3f2866ba3	Primary Tumor	Pancreas	56.78700697072078
6217b838-2b53-406b-ba02-402422b00a40	jhu-usc.edu_PAAD.HumanMethylation450.1.lvl-3.TCGA-FZ-5919-01A-11D-1744-05.gdc_hg38.txt	0f61073e-159e-4bf5-a87b-6b58415a49cf	ff03311b-d20d-49ee-8de4-d4487c3f2633	Primary Tumor	Pancreas	59.168989327623876
85108e9a-dd88-4385-a9b6-886de460d9db	jhu-usc.edu_PAAD.HumanMethylation450.8.lvl-3.TCGA-YB-A89D-01A-12D-A368-05.gdc_hg38.txt	6385cf7e-9b2b-4bb2-a717-d889758e8943	b84b58c7-95b8-4162-8e61-414f8fe422c6	Primary Tumor	Pancreas	59.66455117428992
206fa840-8b80-462f-b347-70d2b5ec308f	jhu-usc.edu_PAAD.HumanMethylation450.1.lvl-3.TCGA-FZ-5923-01A-12D-1744-05.gdc_hg38.txt	bd4f84c0-4cee-4602-af31-d30c3e77621e	7ebe2e36-4692-4b4b-a75d-b75972f664c2	Primary Tumor	Pancreas	71.77706835467991
89e57ee5-f82c-4edf-b1c1-cc6261227625	jhu-usc.edu_PAAD.HumanMethylation450.1.lvl-3.TCGA-FZ-5926-01A-11D-1744-05.gdc_hg38.txt	9d1423d4-31ed-4f12-a789-4f6bd870646c	735dd13d-33a5-4fac-bc55-3f37e9b16e57	Primary Tumor	Pancreas	73.59777900679549
c565cdb0-ee87-4f05-a335-5cfe273dc6e9	jhu-usc.edu_PAAD.HumanMethylation450.1.lvl-3.TCGA-FZ-5922-01A-11D-1744-05.gdc_hg38.txt	858504b6-ab77-41a4-bd17-b39484e53c0e	a46fb053-616d-41e4-b38b-2bccf17125c0	Primary Tumor	Pancreas	81.13250940472344
99a8b066-6b21-4591-949a-0128cfc1ce26	jhu-usc.edu_PAAD.HumanMethylation450.1.lvl-3.TCGA-FZ-5924-01A-13D-1744-05.gdc_hg38.txt	7f326222-86d4-404a-9f5a-4ee8ff6e7de9	4fcfd545-c259-4a9d-a393-7135795048a8	Primary Tumor	Pancreas	83.70066969297068
e92d409c-2c4c-4afd-a273-476764a1106f	jhu-usc.edu_PAAD.HumanMethylation450.5.lvl-3.TCGA-H6-A45N-01A-11D-A26Q-05.gdc_hg38.txt	4f770870-6974-4fa2-a4a9-aa6ce786dafe	758b70f6-8064-4f43-aabe-e5f968fe2955	Primary Tumor	Pancreas	88.91365177060688
7bfffe61-92bd-4363-91b0-8046ee64a46d	jhu-usc.edu_PRAD.HumanMethylation450.3.lvl-3.TCGA-EJ-7125-01A-11D-1963-05.gdc_hg38.txt	08e17de6-fe0d-4ff0-b588-1cf1ab03f594	aca312ab-6dbd-4183-8b22-8f37834f3426	Primary Tumor	Prostate	44.97018415187738
cb6677c4-c890-44b3-8a9b-2d4704d96e1e	jhu-usc.edu_PRAD.HumanMethylation450.1.lvl-3.TCGA-CH-5769-01A-11D-1578-05.gdc_hg38.txt	18606532-21d5-40bf-92cf-a42b027449a1	a7b76662-8380-4f35-9307-99c0acacb904	Primary Tumor	Prostate	48.75397681537172
c09f8996-3e94-41e3-bd22-a32fe9590c7a	jhu-usc.edu_PRAD.HumanMethylation450.3.lvl-3.TCGA-G9-6351-01A-21D-1963-05.gdc_hg38.txt	92436584-12d6-4cf2-9ab1-cdf98e4e8260	f59b9c65-46e8-4cc3-aa71-8844f6c2273c	Primary Tumor	Prostate	51.26190306700762
7eb2570a-187e-42ca-a80b-efd21342d1d9	jhu-usc.edu_PRAD.HumanMethylation450.4.lvl-3.TCGA-EJ-7792-01A-11D-2116-05.gdc_hg38.txt	c6843072-01b3-445f-a093-43b97c967dd9	28689d40-03e5-4e17-aba1-f2d571535eed	Primary Tumor	Prostate	53.26331582895724
0f1ac637-ac36-4ffa-93ba-61a29f8cb7b5	jhu-usc.edu_PRAD.HumanMethylation450.2.lvl-3.TCGA-G9-6384-01A-11D-1787-05.gdc_hg38.txt	1abcbe00-5a6f-4e0f-a61c-d158545c2293	a279d5aa-51f7-4e75-9e14-b206b97ec4bd	Primary Tumor	Prostate	53.717809014297366
6dfe34bd-8ac5-4add-9e36-a1505138b089	jhu-usc.edu_PRAD.HumanMethylation450.4.lvl-3.TCGA-HC-7819-01A-11D-2116-05.gdc_hg38.txt	8b1ad92f-3a3c-474b-89a0-bc14ec6046ba	d1fd7be0-6daa-4f1f-a198-3dca7a797e49	Primary Tumor	Prostate	53.83553917676499
1c8544c6-d44e-4475-83ed-a951b8ff0c54	jhu-usc.edu_PRAD.HumanMethylation450.4.lvl-3.TCGA-EJ-7785-01A-11D-2116-05.gdc_hg38.txt	63ebd9b1-f118-4315-8722-708f47a07063	2def2a53-d2e8-46f0-8b07-f32dbf1833a4	Primary Tumor	Prostate	54.591202545161835
7c8a9208-f3ee-41c5-a41a-ebbaf366c6af	jhu-usc.edu_PRAD.HumanMethylation450.4.lvl-3.TCGA-HC-7737-01A-11D-2116-05.gdc_hg38.txt	47b6e89a-ea86-475a-9f1d-02001069c895	73f875cb-bcfc-43ba-ab97-4e94caf836d4	Primary Tumor	Prostate	55.092240213338
269063ba-8c31-4553-8899-2b8257b4f3c4	jhu-usc.edu_PRAD.HumanMethylation450.2.lvl-3.TCGA-G9-6332-01A-11D-1787-05.gdc_hg38.txt	30558aeb-76b7-4d27-99c0-e3ee21a00bd1	c46022f8-b122-4367-836b-ec1ae641a87d	Primary Tumor	Prostate	55.21270828656069
ad108d53-af2d-41b2-9664-282e7388c12c	jhu-usc.edu_PRAD.HumanMethylation450.1.lvl-3.TCGA-CH-5765-01A-11D-1578-05.gdc_hg38.txt	e2359111-b056-4676-a8b6-c5cea259b478	716eb429-d7af-4d4f-bd8d-afcff1a323ee	Primary Tumor	Prostate	55.754814616062774
b1439430-1bcf-4354-b236-62fc3cd541b1	jhu-usc.edu_PRAD.HumanMethylation450.1.lvl-3.TCGA-CH-5766-01A-11D-1578-05.gdc_hg38.txt	8477da86-95bd-4b6d-a3e8-c16c9d61ea1f	a5c77ab6-6e98-4a3d-81c8-f3d5fabd31d2	Primary Tumor	Prostate	55.83147611720448
e139e026-0b9d-4e7d-8b54-2ae01c46b017	jhu-usc.edu_PRAD.HumanMethylation450.2.lvl-3.TCGA-G9-6362-01A-11D-1787-05.gdc_hg38.txt	1a626c6c-3dd9-4d87-bb93-cb2feb82fbe8	f228ef91-ecfb-4d1e-8e6a-b43d2185270e	Primary Tumor	Prostate	57.90407455878568
402b8574-9133-4c3b-9172-a399a3f487e5	jhu-usc.edu_PRAD.HumanMethylation450.3.lvl-3.TCGA-G9-6353-01A-11D-1963-05.gdc_hg38.txt	4cba0ba5-58c3-455c-9cd5-7d9428d27f8c	bcc94953-ce79-428e-99c1-632e42c1b9bc	Primary Tumor	Prostate	58.10120413315007
b0696159-0335-4df7-8d78-35848544c4ff	jhu-usc.edu_PRAD.HumanMethylation450.4.lvl-3.TCGA-HC-7742-01A-11D-2116-05.gdc_hg38.txt	5eb42b0e-e7d5-46da-96de-2284c4372228	0730216b-c201-443c-9092-81e23fd13c6c	Primary Tumor	Prostate	58.3804710301663
852ef28b-3521-4d52-9f69-e8ac612be2da	jhu-usc.edu_PRAD.HumanMethylation450.3.lvl-3.TCGA-EJ-7123-01A-11D-1963-05.gdc_hg38.txt	a7383a8a-32c0-453b-b26d-d98d6c098a90	9519be01-d78d-462c-8a95-34149538afeb	Primary Tumor	Prostate	59.524917725781805
2b29ce5e-1c84-4417-8f12-42dd7ea9fccf	jhu-usc.edu_PRAD.HumanMethylation450.2.lvl-3.TCGA-G9-6356-01A-11D-1787-05.gdc_hg38.txt	c6e0f83f-aba3-4705-abac-c81c885b53ba	1d7ffbe7-6139-412b-8739-8082a63a2b33	Primary Tumor	Prostate	60.261415718893225
c3e6cf3d-38d4-471c-b8eb-18b46879f2c7	jhu-usc.edu_PRAD.HumanMethylation450.1.lvl-3.TCGA-CH-5762-01A-11D-1578-05.gdc_hg38.txt	6d1a2d44-72f3-4333-8506-e53cdc4e5185	d4ffafdc-ee83-43df-aa3b-7326503c6438	Primary Tumor	Prostate	60.420214542686765
c2ec207a-afba-41f8-8b5b-236c9c58357c	jhu-usc.edu_PRAD.HumanMethylation450.2.lvl-3.TCGA-G9-6367-01A-11D-1787-05.gdc_hg38.txt	5bc98578-e4c7-4be8-89df-f26aa5d545a9	9f751c9d-ad41-4f02-b7f8-12423857d418	Primary Tumor	Prostate	60.71590890423335
a6eeaaee-83ba-4275-9929-fa232422afbf	jhu-usc.edu_PRAD.HumanMethylation450.4.lvl-3.TCGA-HC-7752-01A-11D-2116-05.gdc_hg38.txt	4769eff8-1976-426e-9ac0-85bb370cab1f	9b84601b-ee05-4c15-afe3-7bfa7ca5ffac	Primary Tumor	Prostate	61.23611194769495
af4bacd5-de16-47b3-a017-5e495037a74e	jhu-usc.edu_PRAD.HumanMethylation450.1.lvl-3.TCGA-CH-5761-01A-11D-1578-05.gdc_hg38.txt	332a54b1-2df4-4baa-84ac-2d95abef4064	854a481b-71a2-4f23-80aa-e91e9f4069b1	Primary Tumor	Prostate	61.41955196828404
ef538279-7d79-4f0c-a768-930a6c7e844e	jhu-usc.edu_PRAD.HumanMethylation450.3.lvl-3.TCGA-G9-6342-01A-11D-1963-05.gdc_hg38.txt	2c85548b-d1fd-4fc8-9908-60205a42e080	00e41e6a-9fe7-44f9-978b-7b05b179506a	Primary Tumor	Prostate	61.52633048773142
165886b2-c70d-4cc6-8e6f-00d6a6c06602	jhu-usc.edu_PRAD.HumanMethylation450.4.lvl-3.TCGA-EJ-7327-01A-11D-2116-05.gdc_hg38.txt	992415ef-53de-4c52-a538-07931e68182b	e90ab72a-4bbb-4c37-b48a-8a1a85d79d04	Primary Tumor	Prostate	61.534544219996604
4e8aad16-16ee-443f-856c-5a1fd1fdd24b	jhu-usc.edu_PRAD.HumanMethylation450.2.lvl-3.TCGA-G9-6496-01A-11D-1787-05.gdc_hg38.txt	ece85143-957d-4ad1-bfcc-b71307efb911	ce2b7e17-424e-4954-8a68-19d7f98d2e7e	Primary Tumor	Prostate	61.88225888588935
50cf791a-bcc6-4906-8e8a-8d50ea351b79	jhu-usc.edu_PRAD.HumanMethylation450.4.lvl-3.TCGA-HC-7211-01A-11D-2116-05.gdc_hg38.txt	79bf8c2c-470e-4be8-8144-9c0b366ecadd	ec3870c9-4930-4af7-b2eb-1e16c9ec9f14	Primary Tumor	Prostate	62.33675207122948
5e127997-a0f4-4d6d-b6e2-67121f826783	jhu-usc.edu_PRAD.HumanMethylation450.4.lvl-3.TCGA-EJ-7786-01A-11D-2116-05.gdc_hg38.txt	e52217cc-26f9-48ed-a3ce-ca5b963c66ce	9d499039-37ca-4300-ae95-04bbe007c0d2	Primary Tumor	Prostate	62.40519984010601
a37aafe4-043d-4d2c-90eb-89ebab996ccb	jhu-usc.edu_PRAD.HumanMethylation450.1.lvl-3.TCGA-CH-5771-01A-21D-1578-05.gdc_hg38.txt	19c87de2-7936-4277-8aa8-3942d36e7579	3acd8328-76f7-4f43-9660-394b95748c3d	Primary Tumor	Prostate	63.2484763526648
3db1e6e4-0991-4889-8374-3df594c67c26	jhu-usc.edu_PRAD.HumanMethylation450.4.lvl-3.TCGA-EJ-7784-01A-11D-2116-05.gdc_hg38.txt	0d3ec78c-3da8-443f-baa6-93caed5b065c	4bc71292-60bb-4b63-86c1-0fe021083804	Primary Tumor	Prostate	63.47298503457981
93be4b16-fbcd-4188-bcb8-c8656cf88df9	jhu-usc.edu_PRAD.HumanMethylation450.1.lvl-3.TCGA-CH-5772-01A-11D-1578-05.gdc_hg38.txt	068ac08d-1a9e-4c71-b436-4ed861a9dcf8	ecf9f8be-7830-4626-8617-694c68ef4074	Primary Tumor	Prostate	63.50310205288548
498ddb67-fc46-4772-8a00-cbe6003c1c38	jhu-usc.edu_PRAD.HumanMethylation450.4.lvl-3.TCGA-EJ-7331-01A-11D-2116-05.gdc_hg38.txt	5aa2e382-c8df-44e3-8802-994188b11d55	b424b73a-2dfa-473f-ab56-ab382cd1cdef	Primary Tumor	Prostate	64.22591049222159
a6373c24-f1f4-4a79-bb8a-c96a5093a3c4	jhu-usc.edu_PRAD.HumanMethylation450.2.lvl-3.TCGA-G9-6363-01A-21D-1787-05.gdc_hg38.txt	65d588ff-58e3-4932-a7f4-25ef23c433d5	b5b3871c-078c-46a7-ac50-ef916d4a6781	Primary Tumor	Prostate	64.28614452883293
6c6648cc-c890-41b0-bfc4-dd4d78b36ae8	jhu-usc.edu_PRAD.HumanMethylation450.4.lvl-3.TCGA-EJ-7781-01A-11D-2116-05.gdc_hg38.txt	b5504343-6915-4d15-a81e-641b03c77f24	33283111-9a2f-4d5e-92a5-3435846404f7	Primary Tumor	Prostate	65.53736974389582
9501989e-3981-4d33-a99d-22eea2aea929	jhu-usc.edu_PRAD.HumanMethylation450.4.lvl-3.TCGA-HC-7745-01A-11D-2116-05.gdc_hg38.txt	07fb63a4-839c-4e46-98f8-2908125622e2	6641a298-1dbd-445d-a4ab-95ceb98e1427	Primary Tumor	Prostate	65.92341516035943
e6401ec8-2138-4828-8f33-f9319ca79e53	jhu-usc.edu_PRAD.HumanMethylation450.4.lvl-3.TCGA-EJ-7789-01A-11D-2116-05.gdc_hg38.txt	a2513d5c-4834-4ee1-9f0c-6c0494aae48a	1f4ff2c7-3fbb-46a1-99cf-68d2c33c5175	Primary Tumor	Prostate	66.0028145722562
770c5196-5b1c-414a-92f8-c502b8365d1b	jhu-usc.edu_PRAD.HumanMethylation450.3.lvl-3.TCGA-G9-6333-01A-12D-1963-05.gdc_hg38.txt	98013499-4fac-4378-9d7e-b3686003a4fc	64bf32c9-9466-404a-a147-e7a0b9e91e34	Primary Tumor	Prostate	66.39159789947486
2b7e4a4f-02c4-46a7-86ed-7322aa7145fb	jhu-usc.edu_PRAD.HumanMethylation450.1.lvl-3.TCGA-CH-5764-01A-21D-1578-05.gdc_hg38.txt	48726d56-93a1-4730-a660-fceee0321084	ed73f136-42e8-4100-b432-d10370d07e8b	Primary Tumor	Prostate	66.41350118551536
a998413a-ba03-42a4-9a1f-a7aca63f6259	jhu-usc.edu_PRAD.HumanMethylation450.2.lvl-3.TCGA-CH-5767-01A-11D-1787-05.gdc_hg38.txt	a87e6352-c469-484d-87fc-fabdba237d01	8dc53431-44ab-485e-b4e6-c3d06509506d	Primary Tumor	Prostate	66.49563850816719
b8cbe8ea-5e34-4639-97c8-f64cabd0b081	jhu-usc.edu_PRAD.HumanMethylation450.1.lvl-3.TCGA-CH-5763-01A-11D-1578-05.gdc_hg38.txt	f4192448-e5b3-4a9f-8354-9fe28503017a	18e79a01-07a2-4cd5-b700-71d41724e041	Primary Tumor	Prostate	66.75026420838786
72ab44ab-ef21-4a04-a41a-3ff0194c74b1	jhu-usc.edu_PRAD.HumanMethylation450.2.lvl-3.TCGA-G9-6494-01A-11D-1787-05.gdc_hg38.txt	45db5303-bbab-4f8c-a2a2-9a9a9bfa2fd1	0c459149-0dfe-4206-b50b-db79180ebb57	Primary Tumor	Prostate	66.75300211914292
0edbd444-37d6-44a3-8c84-ace658639b44	jhu-usc.edu_PRAD.HumanMethylation450.3.lvl-3.TCGA-G9-6499-01A-12D-1963-05.gdc_hg38.txt	424fb9d8-f70e-4a36-b895-a766176eee7c	acd5ceef-c5cf-4e95-9394-c50fdbc70c8d	Primary Tumor	Prostate	66.77216749442834
7eff895b-0ff6-420c-89fd-8b6136e324dc	jhu-usc.edu_PRAD.HumanMethylation450.2.lvl-3.TCGA-G9-6385-01A-11D-1787-05.gdc_hg38.txt	cfe4b1fa-b658-49d3-87ad-6df7d75a58df	e82a04cf-e81e-43c6-9cd9-0e29fa0f00ae	Primary Tumor	Prostate	66.80228451273402
154f1b12-f0d4-465f-a23b-59ee4d40f93e	jhu-usc.edu_PRAD.HumanMethylation450.4.lvl-3.TCGA-EJ-7794-01A-11D-2116-05.gdc_hg38.txt	6a0e1748-c2cd-43e5-8624-10d8297496fb	aeec3005-25d7-45fc-a9ff-014d57960216	Primary Tumor	Prostate	67.01857946238384
c1026af8-3933-4756-ad4f-5ae1d797d83e	jhu-usc.edu_PRAD.HumanMethylation450.2.lvl-3.TCGA-G9-6373-01A-11D-1787-05.gdc_hg38.txt	18365c1f-9bc0-4865-b40d-def3ee73331c	c3a509c6-35a6-4d17-a9fd-0aa8884b33a0	Primary Tumor	Prostate	68.1383849612038
665be7f3-c9bf-4a73-8b19-07338b082aa9	jhu-usc.edu_PRAD.HumanMethylation450.2.lvl-3.TCGA-G9-6348-01A-11D-1787-05.gdc_hg38.txt	a692e125-ccfc-4376-9cea-2410511882bf	8ad78c4f-c84c-4f9e-88c9-42a05eb65498	Primary Tumor	Prostate	68.27254258820179
a882ec5e-d31a-4d2e-aeba-bffa208a291b	jhu-usc.edu_PRAD.HumanMethylation450.4.lvl-3.TCGA-EJ-7328-01A-31D-2116-05.gdc_hg38.txt	4539a7c3-cca2-4ed0-9310-92cd843aa1cd	42b7d14f-09e5-4d91-bb98-5fe35907a6a9	Primary Tumor	Prostate	70.51762940735183
b79fcdaf-aa2b-4673-9a99-f6f7b64fd821	jhu-usc.edu_PRAD.HumanMethylation450.4.lvl-3.TCGA-EJ-7782-01A-11D-2116-05.gdc_hg38.txt	951c894e-9354-45ad-834a-ffc04441a3a9	1426b4bf-f4a5-477c-bbbb-e0e656549764	Primary Tumor	Prostate	71.08985275515958
15ff055b-5808-4cbf-917e-4978fd1f8943	jhu-usc.edu_PRAD.HumanMethylation450.4.lvl-3.TCGA-EJ-7317-01A-31D-2116-05.gdc_hg38.txt	aeea2f28-0766-42d7-9e6a-c14beb03e692	68fc3693-0910-4ee8-8997-99c6333b65f4	Primary Tumor	Prostate	71.36090591991064
8d877522-1126-4c40-ba20-22c20cd2768c	jhu-usc.edu_PRAD.HumanMethylation450.2.lvl-3.TCGA-G9-6365-01A-11D-1787-05.gdc_hg38.txt	95d6e1d3-91c1-40e5-986d-1c5abb33a03f	6845076e-e940-4437-8618-81db4a447544	Primary Tumor	Prostate	71.75242715788436
7312ed06-e2ab-41f6-ba7f-d6734e362db0	jhu-usc.edu_PRAD.HumanMethylation450.1.lvl-3.TCGA-CH-5768-01A-11D-1578-05.gdc_hg38.txt	c4ff48c4-e953-4267-ab9c-3a09a97a88c4	f6c61a22-a711-416d-9e65-6a1b957e5b2e	Primary Tumor	Prostate	72.49987679401602
056ddbb4-7cbe-4bc8-a6da-aeb397e9706a	jhu-usc.edu_PRAD.HumanMethylation450.4.lvl-3.TCGA-HC-7820-01A-11D-2116-05.gdc_hg38.txt	78355462-9ff7-4f1b-96cc-4563b6810b37	a3cd3599-7c18-491d-be09-6fc7e526c9b1	Primary Tumor	Prostate	72.76271622650188
0047533f-7fee-4d2b-adfc-ee410de5a9f4	jhu-usc.edu_PRAD.HumanMethylation450.2.lvl-3.TCGA-G9-6364-01A-21D-1787-05.gdc_hg38.txt	242c8bcb-f8d3-4d3a-abb1-0ab5d74d3bcb	f8d8b417-5945-42a5-850a-fbc04b4f0e61	Primary Tumor	Prostate	72.83663981688852
86f13c89-08b2-4ed1-afa2-cec8336a18e7	jhu-usc.edu_SARC.HumanMethylation450.3.lvl-3.TCGA-FX-A48G-01A-11D-A24W-05.gdc_hg38.txt	ceeba881-5a1d-4fdc-8c9d-d60b3facecf2	12bfd446-2ee5-4664-a492-c023d134f60f	Primary Tumor	Soft Tissue	56.8280756320467
9ed1c875-4df7-4d39-9005-f97a9ba1b108	jhu-usc.edu_SARC.HumanMethylation450.3.lvl-3.TCGA-K1-A42X-01A-11D-A24W-05.gdc_hg38.txt	f64f2f08-7f2a-44a2-a1a6-90a77dc43d06	9bdc3867-2115-4351-af5f-a52a2c20ae5d	Primary Tumor	Soft Tissue	62.09581592478411
6f1e4bee-8033-4745-a819-c4331c40b4e7	jhu-usc.edu_SARC.HumanMethylation450.3.lvl-3.TCGA-KF-A41W-01A-11D-A24W-05.gdc_hg38.txt	a60b467b-e29d-4ac0-a221-dae30011a183	ca0f032b-a34c-4a92-a403-bc7dc6eca8e9	Primary Tumor	Soft Tissue	71.10080439817983
f6760ef3-8cf3-48eb-92d4-a43ac2e700a4	jhu-usc.edu_SARC.HumanMethylation450.3.lvl-3.TCGA-IF-A4AJ-01A-11D-A24W-05.gdc_hg38.txt	86ae3e79-5c03-480f-8a5a-35bac00cb89d	4e8c570c-3cbe-4878-8b2c-b966868dd60d	Primary Tumor	Soft Tissue	80.68349204089343
c6079e77-2b10-459b-9a4c-594daf8c306a	jhu-usc.edu_STAD.HumanMethylation450.2.lvl-3.TCGA-BR-6566-01A-11D-1801-05.gdc_hg38.txt	eeb8703e-5f0a-429d-9a5c-7c5227eb7a01	43f0421c-6578-4d77-9314-ef0305c7efbd	Primary Tumor	Stomach	64.0780633114483
98731e76-f1c3-4a31-bdf9-21d1941620e1	jhu-usc.edu_STAD.HumanMethylation450.2.lvl-3.TCGA-BR-6452-01A-12D-1801-05.gdc_hg38.txt	76144f2f-2498-430d-b33c-f000394c427e	27988b3e-cde1-4f4b-82a1-6d8ad08db8e9	Primary Tumor	Stomach	78.92575333614425
b1f9434c-1a8d-4f88-b249-02fc925fd4ce	jhu-usc.edu_THYM.HumanMethylation450.1.lvl-3.TCGA-X7-A8D7-01A-11D-A424-05.gdc_hg38.txt	0e9cb3bd-4221-4134-a7b1-1afb8ddff0a8	8cc1e08d-75b6-48da-90df-e6af23cb4c35	Primary Tumor	Thymus	46.9852864676023
3df0f456-2b0e-460c-b7f1-aae4f8722d9d	jhu-usc.edu_THYM.HumanMethylation450.1.lvl-3.TCGA-X7-A8D6-01A-11D-A424-05.gdc_hg38.txt	ee8d237a-7afa-454d-a759-6e92dd9d859b	66c564ba-b42d-4be9-9e5f-bf93984569eb	Primary Tumor	Thymus	48.655412028189524
9019a751-b781-4bc7-8818-0fd68a02aaab	jhu-usc.edu_THCA.HumanMethylation450.14.lvl-3.TCGA-EL-A3ZG-01A-11D-A23O-05.gdc_hg38.txt	decef015-1b00-4025-82d5-131674b1ce2a	286c69b0-75ba-48d6-a26b-26077f101bbb	Primary Tumor	Thyroid	15.365155157402489
bd60b352-9f37-434b-a6a7-dc6726d0064d	jhu-usc.edu_THCA.HumanMethylation450.5.lvl-3.TCGA-E8-A2JQ-01A-11D-A19K-05.gdc_hg38.txt	d03e9110-87e8-4b9c-93c9-ba306b5e9dee	f69ff5fb-7e0b-4b16-9fc9-498379b11562	Primary Tumor	Thyroid	18.30019548682791
b67e4349-f5b9-45ed-ab77-116102740f8f	jhu-usc.edu_THCA.HumanMethylation450.14.lvl-3.TCGA-EL-A3ZP-01A-11D-A23O-05.gdc_hg38.txt	6937beb3-2941-40f5-82df-f7eb8dbc10b8	ea859a83-00c3-40b2-97c1-fb24ad027ea6	Primary Tumor	Thyroid	19.441904271688358
6f4a8362-c238-4a76-a450-59e77ba3cdf3	jhu-usc.edu_THCA.HumanMethylation450.2.lvl-3.TCGA-DO-A1JZ-01A-11D-A13Z-05.gdc_hg38.txt	2eeb72cd-8a11-4ed1-87b0-3cf0c1bf1fb5	169f045f-1739-4b0b-9bdc-028aaca420f8	Primary Tumor	Thyroid	23.41187486652685
4f58fd4a-8f23-4394-a7b2-a09b2b391485	jhu-usc.edu_THCA.HumanMethylation450.9.lvl-3.TCGA-EL-A3N2-01A-11D-A211-05.gdc_hg38.txt	3d0e6324-8647-46be-99a3-4ea26e309500	34d4cc10-b868-4e85-96a5-8680fc729e34	Primary Tumor	Thyroid	24.611079777243578
2debf30f-f31c-43da-a6c3-842d7b049bea	jhu-usc.edu_THCA.HumanMethylation450.5.lvl-3.TCGA-H2-A2K9-01A-11D-A17Y-05.gdc_hg38.txt	aed3b953-1d76-4c15-92a9-610dfcf13118	25d8a79e-15fd-4c8a-a7f6-05d78973b757	Primary Tumor	Thyroid	25.24627507241774
7d67b86d-f9f8-4121-9202-cce18ce604c5	jhu-usc.edu_THCA.HumanMethylation450.4.lvl-3.TCGA-ET-A25N-01A-11D-A16P-05.gdc_hg38.txt	0cd93b1f-1cbb-4c1e-a4f6-940f95c41683	ebccfb5f-c0a8-4263-aaff-b5dd83585191	Primary Tumor	Thyroid	28.006089113519256
dd6d798f-5d13-400c-87cc-cdcb1e0134a5	jhu-usc.edu_THCA.HumanMethylation450.12.lvl-3.TCGA-H2-A3RI-01A-11D-A223-05.gdc_hg38.txt	eaae1a05-7d7e-406a-a02b-282a8b66f95c	bf193c4f-fbac-41bc-b1af-19b6ce856f0f	Primary Tumor	Thyroid	29.996550232448623
17d7599b-4ff5-47b4-8a47-70ffc7c3681b	jhu-usc.edu_THCA.HumanMethylation450.6.lvl-3.TCGA-BJ-A2N8-01A-11D-A18G-05.gdc_hg38.txt	34f73b3b-76b7-4d68-9812-5376810a8f31	729fc937-192a-4eb7-b357-b8f0d2da1f08	Primary Tumor	Thyroid	30.18272816379277
e8d76a7b-3036-442f-8231-2f2f7a5f34b9	jhu-usc.edu_THCA.HumanMethylation450.6.lvl-3.TCGA-BJ-A2N7-01A-11D-A18G-05.gdc_hg38.txt	419983e8-94f8-43b0-803d-0bb811d1fdf7	cbab7a72-11f7-4dfe-80f8-1b1ef1cf0055	Primary Tumor	Thyroid	30.63174552762278
52420d38-50d6-4c55-9cca-c7eb0bab761f	jhu-usc.edu_THCA.HumanMethylation450.2.lvl-3.TCGA-EM-A1CU-01A-11D-A13Z-05.gdc_hg38.txt	c285c3ac-26d7-4481-baaf-769f49aed55a	4e80f403-0e10-4725-854d-f023c12ee1e2	Primary Tumor	Thyroid	31.403836360549988
ed31b96e-00af-4318-b4d6-f3f1acfd75d7	jhu-usc.edu_THCA.HumanMethylation450.13.lvl-3.TCGA-BJ-A28X-01A-11D-A22G-05.gdc_hg38.txt	390381cf-49d5-4caf-92e2-1316746cfa1d	b30f5b13-8cc9-48a0-93ea-3d49ce8a7d0d	Primary Tumor	Thyroid	32.12938271064116
eb635e8b-c910-4426-9f3f-366611a4679c	jhu-usc.edu_THCA.HumanMethylation450.2.lvl-3.TCGA-EM-A1CV-01A-11D-A13Z-05.gdc_hg38.txt	95d077b1-e4f3-48ea-84bc-f663fd438693	762eddb5-1b47-4b79-b20a-1edfb07c0705	Primary Tumor	Thyroid	32.668751129388184
29abf6c3-ed2c-4a87-8bd9-bb5ec801874e	jhu-usc.edu_THCA.HumanMethylation450.4.lvl-3.TCGA-BJ-A28W-01A-11D-A16P-05.gdc_hg38.txt	32aef736-82a4-4813-a272-86ef160e7d56	a6d37f61-beca-46ea-a59a-62257475ac77	Primary Tumor	Thyroid	32.85219114997727
a67a84db-f60b-44f4-924f-3f5f49150e27	jhu-usc.edu_THCA.HumanMethylation450.4.lvl-3.TCGA-GE-A2C6-01A-11D-A16P-05.gdc_hg38.txt	d717eecf-11dc-4e15-851a-9ea18332a48b	7deedeba-f05b-453c-9df1-eeb20b0ec72e	Primary Tumor	Thyroid	33.041106992076486
1a67e5bc-3cbd-4313-b693-f5687a8c48f4	jhu-usc.edu_THCA.HumanMethylation450.14.lvl-3.TCGA-EL-A3ZL-01A-11D-A23O-05.gdc_hg38.txt	0804b7ac-d1de-4ad9-a618-f9228cd0fe3a	e2475d48-628b-4095-b101-865d79a4b0ed	Primary Tumor	Thyroid	34.63183314076694
624a6511-5285-4344-8f21-c89b3276d878	jhu-usc.edu_THCA.HumanMethylation450.9.lvl-3.TCGA-EL-A3GZ-01A-11D-A211-05.gdc_hg38.txt	d7042c88-25ca-4ef7-9b42-435dc7368935	2fa2dd09-593a-4cde-97c7-61cdb8ba2bfe	Primary Tumor	Thyroid	34.67563971284792
b220c2e4-12e6-46c9-b5eb-d96bc8c4e175	jhu-usc.edu_THCA.HumanMethylation450.4.lvl-3.TCGA-BJ-A28T-01A-11D-A16P-05.gdc_hg38.txt	4ca4149a-e952-4a25-9163-8d4c15b09a62	a9d8f797-8a53-4be5-b957-0f1f6d080390	Primary Tumor	Thyroid	34.76599076776493
3d130d19-f4df-497b-8d6a-5e6991526d68	jhu-usc.edu_THCA.HumanMethylation450.12.lvl-3.TCGA-EL-A3T6-01A-11D-A223-05.gdc_hg38.txt	61367375-8317-4cae-86cf-2fd65ab8abc8	90507baa-b716-4bcf-a18e-9d8ae97d809a	Primary Tumor	Thyroid	34.982285717414754
891b114d-d442-49fe-8748-85ef9a122643	jhu-usc.edu_THCA.HumanMethylation450.13.lvl-3.TCGA-EL-A3T8-01A-21D-A22G-05.gdc_hg38.txt	6961dfa4-a986-4ed0-96dd-675177a4fee2	989e9202-c08e-4bbf-85b3-1e278a475cb7	Primary Tumor	Thyroid	36.38683393476106
03df5eb3-eee2-44da-9636-adca7df0424f	jhu-usc.edu_THCA.HumanMethylation450.11.lvl-3.TCGA-EL-A3H7-01A-11D-A21B-05.gdc_hg38.txt	2884b621-dce7-4a50-ab33-144fdcda7497	faa51172-60ec-48d8-9224-36bfda1d27e0	Primary Tumor	Thyroid	36.7071694931032
abd0d12b-4167-4279-96fe-2429c0573d95	jhu-usc.edu_THCA.HumanMethylation450.13.lvl-3.TCGA-EL-A3T1-01A-11D-A22G-05.gdc_hg38.txt	62114abf-0f25-4521-9cf2-ca591f931b4f	97d0e1bb-1459-4124-b25a-48195f2ad8b5	Primary Tumor	Thyroid	38.399198339730916
4b55a282-3d01-4aa7-8ebe-03c22499f4cc	jhu-usc.edu_THCA.HumanMethylation450.4.lvl-3.TCGA-BJ-A28R-01A-11D-A16P-05.gdc_hg38.txt	f4906b86-3971-4ed3-ac3c-69635311fb45	524a39ee-8fa3-418e-98a2-a6a90e9c8064	Primary Tumor	Thyroid	38.45121864407707
553fb137-a1d0-4470-90cb-9a0899b15f14	jhu-usc.edu_THCA.HumanMethylation450.2.lvl-3.TCGA-EM-A1CW-01A-21D-A13Z-05.gdc_hg38.txt	7045f3e1-5239-4159-9b38-31e4168853d0	22eb9f00-6869-4d8f-b657-dfd64f81e9e9	Primary Tumor	Thyroid	39.05082109943544
8f28e217-ddbb-4ae4-aca8-ac4451575891	jhu-usc.edu_THCA.HumanMethylation450.4.lvl-3.TCGA-ET-A25J-01A-11D-A16P-05.gdc_hg38.txt	e3de38a0-9158-4f0c-ba79-a6be5e392759	618a1c29-5c26-46db-83d5-4799f9043cd3	Primary Tumor	Thyroid	40.63880933737084
03818e1b-e951-408a-b5e1-c771b5e9bc86	jhu-usc.edu_THCA.HumanMethylation450.14.lvl-3.TCGA-EL-A3ZK-01A-21D-A23O-05.gdc_hg38.txt	b64ca6e7-adf3-4b32-9a33-a20beca40b9e	3d8b7654-b403-4360-80dc-8273ca90c2dc	Primary Tumor	Thyroid	41.3999485272778
c145bc94-cfeb-473f-87e2-623c4605e76b	jhu-usc.edu_THCA.HumanMethylation450.13.lvl-3.TCGA-EL-A3TA-01A-12D-A22G-05.gdc_hg38.txt	8424b1f6-c75e-4403-b2bf-c670b9e935c9	d4355111-3abb-40f0-bdb7-b9eaa39dc771	Primary Tumor	Thyroid	42.070736662267755
5d211a55-8756-499c-9b25-44a58592726e	jhu-usc.edu_THCA.HumanMethylation450.6.lvl-3.TCGA-BJ-A2N9-01A-11D-A18G-05.gdc_hg38.txt	48171f82-064d-467a-9e04-7b850c5e99c2	1e63d4b3-1b49-4bb9-b64f-001273aae120	Primary Tumor	Thyroid	42.1939426462455
65f68c2a-f679-46c4-8f59-c5b917592b53	jhu-usc.edu_THCA.HumanMethylation450.14.lvl-3.TCGA-EL-A3ZH-01A-31D-A23O-05.gdc_hg38.txt	e4646123-1224-4056-a3ec-fd03255c5a4c	149b46a3-75de-44e1-ba73-bdc4ff379c7f	Primary Tumor	Thyroid	42.944130193132224
ed662b13-2c09-4c2c-9882-7ab3e9401d7c	jhu-usc.edu_THCA.HumanMethylation450.11.lvl-3.TCGA-ET-A3DP-01A-11D-A21B-05.gdc_hg38.txt	3a1b36a7-177d-4529-bc94-91a7c6063bce	18a58e3e-f18e-45cf-86bc-1851abb9b3de	Primary Tumor	Thyroid	43.46707114734888
84030524-2d1d-499f-a869-7d8d361bf8d3	jhu-usc.edu_THCA.HumanMethylation450.13.lvl-3.TCGA-EL-A3T0-01A-22D-A22G-05.gdc_hg38.txt	913d384c-657a-4ae0-9e8e-e9bdb77d140e	861f94ce-45ff-4588-addb-e1ea48878c2e	Primary Tumor	Thyroid	45.99142486351515
8af951bc-46f1-4463-b66c-3c929b0d0883	jhu-usc.edu_THCA.HumanMethylation450.6.lvl-3.TCGA-ET-A2N5-01A-11D-A18G-05.gdc_hg38.txt	9632923b-6540-4f0f-918b-ec1926eb1a98	7d818f01-49a6-4ba8-9f1c-c77398adbdd0	Primary Tumor	Thyroid	46.919576609480835
e09cf573-b22d-45e8-a3dd-aba447cf6a83	jhu-usc.edu_THCA.HumanMethylation450.13.lvl-3.TCGA-EL-A3TB-01A-11D-A22G-05.gdc_hg38.txt	11671156-4bbf-4a3c-b074-7d6c27ee4fee	a09d0be0-fd41-4b30-b488-9a9f2abef8e7	Primary Tumor	Thyroid	47.078375433274374
f6937a0a-0eb3-4347-8ffe-d5e86fe74b50	jhu-usc.edu_THCA.HumanMethylation450.3.lvl-3.TCGA-EM-A1YE-01A-11D-A14Z-05.gdc_hg38.txt	a5de766b-9ccc-4b56-8d9b-25704c1c91d0	e632b443-cf6a-4592-96c6-c3493ec86fea	Primary Tumor	Thyroid	47.3576423302906
9944a5f6-4aba-467b-a04a-aa39d6693382	jhu-usc.edu_THCA.HumanMethylation450.13.lvl-3.TCGA-EL-A3T7-01A-11D-A22G-05.gdc_hg38.txt	76e3d9f4-513f-4a44-8918-4c29ce5fb305	b1640709-8b2f-4cca-a2c0-55a1b4a1884b	Primary Tumor	Thyroid	47.3713318840659
b43ae2dc-841f-420c-afae-923805150e91	jhu-usc.edu_THCA.HumanMethylation450.12.lvl-3.TCGA-BJ-A3PU-01A-11D-A223-05.gdc_hg38.txt	0be2571e-3572-4974-95ce-21b9972b24b2	4cccc34b-daf6-41ca-9bf8-f1614525eac9	Primary Tumor	Thyroid	52.03946972144496
5024fccf-45eb-411e-88c3-bda28cafc1da	jhu-usc.edu_THCA.HumanMethylation450.3.lvl-3.TCGA-EM-A1YD-01A-11D-A14Z-05.gdc_hg38.txt	ad5054bb-96d0-47cc-bb8c-f36e58784a31	8a3659a8-2a85-4bab-8bf3-55795922474c	Primary Tumor	Thyroid	53.02237968251187
0e2c9e3a-03a6-4704-b690-03916d8fd16a	jhu-usc.edu_THCA.HumanMethylation450.9.lvl-3.TCGA-EL-A3N3-01A-11D-A211-05.gdc_hg38.txt	cb3e83ef-1c8e-4f7d-8a92-b355def240cc	00a02e62-e1ab-467a-91b3-5f526dd2251a	Primary Tumor	Thyroid	53.42485256350584
96da85f2-3c49-4f98-a200-5baed9ff7fcc	jhu-usc.edu_THCA.HumanMethylation450.9.lvl-3.TCGA-EL-A3MW-01A-11D-A211-05.gdc_hg38.txt	1c40e0af-d029-4447-9c75-51e45de8b9b0	ef3dd880-7be4-46a8-93c2-7cba1a9cd24d	Primary Tumor	Thyroid	55.26746650166191
29f7a904-f604-48da-82c3-46de928ec148	jhu-usc.edu_THCA.HumanMethylation450.2.lvl-3.TCGA-EM-A1CS-01A-11D-A13Z-05.gdc_hg38.txt	c1daf740-06e2-4509-86be-5bfcc52b508a	e92bdb0d-969a-4d98-ada8-5dfec68119b5	Primary Tumor	Thyroid	55.53578175565789
5a9950fc-a3cc-4302-89bc-b3acbcdee185	jhu-usc.edu_THCA.HumanMethylation450.13.lvl-3.TCGA-EL-A3T2-01A-11D-A22G-05.gdc_hg38.txt	ef77ee63-3605-4fdb-b0fa-a1077aa771b9	8a476795-0e05-4da6-bbe1-ff7304da1b39	Primary Tumor	Thyroid	55.861593135510155
2159095e-f32f-4704-ba37-f86eafa9c116	jhu-usc.edu_THCA.HumanMethylation450.9.lvl-3.TCGA-EL-A3H2-01A-11D-A211-05.gdc_hg38.txt	64e11d42-fec9-47e4-a6a6-8df2a6bfd79b	77200abe-4a09-4a4a-bb45-60d9b96d4998	Primary Tumor	Thyroid	58.22441011712782
6f315797-64fa-4484-b58b-072b7f41b7d3	jhu-usc.edu_THCA.HumanMethylation450.10.lvl-3.TCGA-FY-A3TY-01A-11D-A231-05.gdc_hg38.txt	f32b85c6-fdf1-456c-af88-091bcb006c9f	53ba15c0-780e-4153-a612-046f1b24b4b3	Primary Tumor	Thyroid	61.75631499115654
9f2d1869-7f72-4bbf-b2ee-2cae91457a0b	jhu-usc.edu_THCA.HumanMethylation450.10.lvl-3.TCGA-EM-A3ST-01A-11D-A231-05.gdc_hg38.txt	f410efaf-80dd-4c07-9ae6-fb7969761f00	d5932dd7-b777-427f-8b55-3ec369fd76a3	Primary Tumor	Thyroid	62.94456825885303
67de75a9-3938-47da-912d-5124d4bc937e	jhu-usc.edu_THCA.HumanMethylation450.13.lvl-3.TCGA-EL-A3T3-01A-11D-A22G-05.gdc_hg38.txt	5187a6c7-c87f-4198-bc78-9c95586c2575	6435ea21-7214-40c5-9ccb-a1f22685a728	Primary Tumor	Thyroid	63.08967752887126
aa0cf288-366a-4496-a5fe-4a66557808c9	jhu-usc.edu_THCA.HumanMethylation450.7.lvl-3.TCGA-ET-A3DW-01A-11D-A19K-05.gdc_hg38.txt	64690ddc-dfa9-46c9-bde3-8180212236ee	424de829-9efd-4689-ac5d-24485a5d5ecf	Primary Tumor	Thyroid	64.62290755170544
ff7f3b65-55e0-4bdb-9f82-c31c6146f6d2	jhu-usc.edu_THCA.HumanMethylation450.11.lvl-3.TCGA-EL-A3MX-01A-11D-A21B-05.gdc_hg38.txt	41b0039f-00c0-4b3a-b90d-80f8fa394625	ea2c873a-ea52-4920-8d20-554d5fa8ddc1	Primary Tumor	Thyroid	66.19720623586554
7d47bb56-d383-4991-afff-36a77286a638	jhu-usc.edu_THCA.HumanMethylation450.11.lvl-3.TCGA-EL-A3H1-01A-11D-A21B-05.gdc_hg38.txt	9ed0332e-c846-4091-bf6e-0c5bf55b9f1a	8d54a2ed-03f1-4a23-bdd2-f3395f5d3716	Primary Tumor	Thyroid	66.60789284912468
0b9f870b-9361-4d03-8a15-5ec5edee3210	jhu-usc.edu_THCA.HumanMethylation450.12.lvl-3.TCGA-BJ-A3PR-01A-11D-A223-05.gdc_hg38.txt	e058a8e1-ed00-48a5-a46b-77538d7b73f1	fd036ec5-3ffb-40b1-8002-943be0e2532e	Primary Tumor	Thyroid	69.99468845313518
9ec158f3-5266-4849-b5e3-b459cd21af17	jhu-usc.edu_THCA.HumanMethylation450.5.lvl-3.TCGA-BJ-A290-01A-11D-A17Y-05.gdc_hg38.txt	c84f79ef-c51a-4627-a58c-e8e1f226ce7f	3cd2d4bd-8256-42fa-8272-db379d598007	Primary Tumor	Thyroid	70.6463112128397
04e8c0c2-a71f-4456-82b1-7f6f0fd527e6	jhu-usc.edu_THCA.HumanMethylation450.3.lvl-3.TCGA-EM-A1YC-01A-11D-A14Z-05.gdc_hg38.txt	17610b7b-f2ec-4b55-808c-1c2219a0d1ba	0ad2a2b3-c1bb-4597-b28e-a6385f93d09c	Primary Tumor	Thyroid	71.57720086956046
fc445e14-5320-4238-aaa2-51b3fd8cbe06	jhu-usc.edu_THCA.HumanMethylation450.6.lvl-3.TCGA-ET-A2MY-01A-11D-A18G-05.gdc_hg38.txt	be7674cb-f32e-4b9b-84f4-850b3b8147d8	eb15422b-cafd-4af2-973e-8c997a911170	Primary Tumor	Thyroid	72.2972713981415
08642d02-b79c-44b6-b78e-abfbbdff5fd7	jhu-usc.edu_THCA.HumanMethylation450.2.lvl-3.TCGA-EM-A1CT-01A-11D-A13Z-05.gdc_hg38.txt	14608e17-a38d-4f0e-9ca7-7922c8984ff1	290be61a-84ef-4bed-8e37-b432cba6c88e	Primary Tumor	Thyroid	76.50817813942537
6dce0f51-23d4-4ea7-bcb8-d86d63001635	jhu-usc.edu_THCA.HumanMethylation450.7.lvl-3.TCGA-BJ-A2NA-01A-12D-A19K-05.gdc_hg38.txt	c3474541-d038-4163-80fd-acf4cd3ce851	f9d35f8e-ada4-4cc6-8227-28565ee531d2	Primary Tumor	Thyroid	77.06397402270275
37e8201c-5462-4795-82bc-1c7d873aebbb	jhu-usc.edu_THCA.HumanMethylation450.14.lvl-3.TCGA-EL-A3ZO-01A-11D-A23O-05.gdc_hg38.txt	0c13351c-ea7c-44b1-a9ee-ed7e383b7924	3bfa52af-cb40-45d8-9bdc-591985aae7fb	Primary Tumor	Thyroid	79.19133067938517
73a25265-dcde-4860-b3cb-f53d03e4c62c	jhu-usc.edu_THCA.HumanMethylation450.11.lvl-3.TCGA-EL-A3MY-01A-11D-A21B-05.gdc_hg38.txt	e1c4d037-d70f-4ab1-bb34-554538c934cd	7746be87-7ad0-48a7-84fb-08a81b220bdb	Primary Tumor	Thyroid	81.33237688984289
c966e3b0-e84f-4ff8-8a5f-ea3c1408f544	jhu-usc.edu_UCEC.HumanMethylation450.14.lvl-3.TCGA-AX-A2HA-01A-12D-A18O-05.gdc_hg38.txt	76742cf8-a932-47bd-acf9-c507184e02c3	9d84dff8-6c19-4881-93c6-56c98a3049b5	Primary Tumor	Uterus	35.98162314301203
1b80af55-244c-4085-9ad3-74a16d8a92e3	jhu-usc.edu_UCEC.HumanMethylation450.18.lvl-3.TCGA-BK-A4ZD-01A-11D-A27Y-05.gdc_hg38.txt	115d93c2-9396-48bd-ba90-4cc4888ab821	1c4d225e-e065-4e26-9413-78f54a7e0cf5	Primary Tumor	Uterus	42.53618149062813
ca20d7d5-fbc6-4ec4-ba07-c39906f8b3e9	jhu-usc.edu_UCEC.HumanMethylation450.17.lvl-3.TCGA-AJ-A3NE-01A-11D-A22B-05.gdc_hg38.txt	a1ec8680-c144-4a99-8d51-ae9a68f15d67	1dcf33e9-4c9b-4b2b-914e-15e6be5dcd07	Primary Tumor	Uterus	46.42675267356985
1bbe7352-8101-4f8e-9e71-a969a2553591	jhu-usc.edu_UCEC.HumanMethylation450.3.lvl-3.TCGA-BK-A13C-01A-11D-A123-05.gdc_hg38.txt	7cc1bcb4-63a2-4585-b936-30a9e23caccc	ce73d0aa-bb3d-4aa3-8ed3-e9912cf25d38	Primary Tumor	Uterus	47.41240054539182
14e076d9-f8a4-4dd0-b9db-203aa3ae79a9	jhu-usc.edu_UCEC.HumanMethylation450.1.lvl-3.TCGA-AX-A0J0-01A-11D-A10A-05.gdc_hg38.txt	e5dea504-d715-4682-ab51-fc6f52fc39a3	1c7b41fc-daa7-4a6e-b553-aff73e8ebac6	Primary Tumor	Uterus	47.82034924789591
41f76cbb-b2dd-4895-8510-9f22134373e6	jhu-usc.edu_UCEC.HumanMethylation450.3.lvl-3.TCGA-AX-A0IZ-01A-11D-A123-05.gdc_hg38.txt	4c64f7c4-f1ee-4590-8bdc-b6a81e92b328	11285dc5-8742-477a-8692-af1b6e2c1434	Primary Tumor	Uterus	53.016903861001744
b64b9bff-3c9b-4a8d-a189-91ce3335f77e	jhu-usc.edu_UCEC.HumanMethylation450.12.lvl-3.TCGA-AX-A2HC-01A-11D-A17F-05.gdc_hg38.txt	1bacdcab-f02f-4c6e-89e5-4a221c2e3bc0	53e8e07e-18f9-4c9b-9783-a5b67ceddcf7	Primary Tumor	Uterus	53.34819106236413
8521de83-f8eb-42a0-ab8b-a1791c6839e8	jhu-usc.edu_UCEC.HumanMethylation450.14.lvl-3.TCGA-EO-A22R-01A-11D-A18O-05.gdc_hg38.txt	8f1f3c76-1cad-434e-b77a-bc17c7742e76	508bf716-46f9-44dc-8e39-09261dfb073e	Primary Tumor	Uterus	56.41191319727742
79101ebc-ba4e-4b18-96ea-11de036328dd	jhu-usc.edu_UCEC.HumanMethylation450.14.lvl-3.TCGA-EO-A22T-01A-21D-A18O-05.gdc_hg38.txt	bf5a963a-4aa7-428b-acd6-606093a0ff2a	63170b0e-78cf-45d9-af9d-ce986ac66991	Primary Tumor	Uterus	56.42286484029766
f1ac3777-fb09-4172-bcf3-6e20da695f28	jhu-usc.edu_UCEC.HumanMethylation450.7.lvl-3.TCGA-E6-A1M0-01A-11D-A145-05.gdc_hg38.txt	7e75ca29-183d-4bad-9ddc-527871bd7554	e3dcde4e-5def-4b89-97b4-047b8288919b	Primary Tumor	Uterus	56.480360966153945
d8e4d289-02a1-4647-905a-c7ff9c9b960f	jhu-usc.edu_UCEC.HumanMethylation450.11.lvl-3.TCGA-BG-A2AE-01A-11D-A16G-05.gdc_hg38.txt	273a3b52-7613-400e-8ae1-a68c36ab6968	f384eb3f-92ab-4327-87eb-45b5f72a1580	Primary Tumor	Uterus	57.68504169838079
9dae83bf-c55a-48fb-bc2f-2e5430a8c487	jhu-usc.edu_UCEC.HumanMethylation450.5.lvl-3.TCGA-AX-A1CK-01A-11D-A138-05.gdc_hg38.txt	7028ec96-26a1-4ec7-a044-9b263e50ca8d	45effb44-0b5f-4081-a202-d85969c72f2b	Primary Tumor	Uterus	58.043708007293795
cabdee23-0643-45db-9a8b-7e1d2795aac0	jhu-usc.edu_UCEC.HumanMethylation450.14.lvl-3.TCGA-EO-A22S-01A-11D-A18O-05.gdc_hg38.txt	745f2cc5-f0f1-49d1-899e-72b823802b08	8f2d3495-8ce7-4f6e-a41d-8cfae5750937	Primary Tumor	Uterus	58.394160583941606
2908ff83-83ec-4580-80a2-c5142b4f90cc	jhu-usc.edu_UCEC.HumanMethylation450.5.lvl-3.TCGA-AX-A1CJ-01A-11D-A138-05.gdc_hg38.txt	72d06ddf-9fb2-4577-bfdb-b0e463105b4a	abaf757b-f79f-40bd-96e3-e2c0f63061f0	Primary Tumor	Uterus	59.28945740084656
f84ae82d-ab47-484c-b53e-3c6d235e33f1	jhu-usc.edu_UCEC.HumanMethylation450.12.lvl-3.TCGA-BG-A0MA-01A-11D-A17F-05.gdc_hg38.txt	8b7459ed-d1d7-4499-b057-12bc9a5bc488	f85bc60b-ab07-4b24-820b-6860b198e910	Primary Tumor	Uterus	60.33260139852481
5028bfc5-3f88-4971-8922-17b8c7f75174	jhu-usc.edu_UCEC.HumanMethylation450.14.lvl-3.TCGA-AJ-A2QL-01A-11D-A18O-05.gdc_hg38.txt	9884f8d6-3a49-4613-aa45-855be115e01b	9002fc6c-26de-4b8f-8985-a4814cd3daf7	Primary Tumor	Uterus	60.39009752438109
814fa40f-a472-4164-af78-fd0e478a1b98	jhu-usc.edu_UCEC.HumanMethylation450.5.lvl-3.TCGA-AX-A1CI-01A-11D-A138-05.gdc_hg38.txt	ddd2f9e0-0aa3-425b-9d74-74fcc638cb08	fba80122-d8b2-4d8d-a032-9767e8160f9f	Primary Tumor	Uterus	61.82750067078813
941b0dfc-9af3-487d-af37-92915592f535	jhu-usc.edu_UCEC.HumanMethylation450.17.lvl-3.TCGA-BG-A3EW-01A-11D-A22B-05.gdc_hg38.txt	be387236-f691-4303-aa47-be1d67cbdd5e	a31554af-d77a-4862-8aed-4581fb2bd877	Primary Tumor	Uterus	62.16426369366064
139d5aba-d85d-41c8-aea0-1429d167d84c	jhu-usc.edu_UCEC.HumanMethylation450.11.lvl-3.TCGA-DI-A1NN-01A-11D-A16G-05.gdc_hg38.txt	5fabce9c-0dfb-4b0d-8478-599fd181a84f	944a102f-3475-45aa-9e30-4b92d1449f00	Primary Tumor	Uterus	63.04313304603523
5b0c396a-591d-42d0-b113-a9b3e58db66f	jhu-usc.edu_UCEC.HumanMethylation450.11.lvl-3.TCGA-BG-A2AD-01A-21D-A16G-05.gdc_hg38.txt	d07bb656-7b30-4d4c-a804-e3336c881a20	49adc60f-211b-4547-84f6-094257767409	Primary Tumor	Uterus	63.147173654727546
f9738e9a-b71b-46b5-874d-090abb5659c1	jhu-usc.edu_UCEC.HumanMethylation450.17.lvl-3.TCGA-AJ-A3NC-01A-11D-A22B-05.gdc_hg38.txt	2398c565-2432-4fe9-bf9a-13ed877badea	c8fb94dd-c535-48f4-9419-aac2bf47bbb4	Primary Tumor	Uterus	63.93842986294018
af74e9a1-4fb0-4c5b-a57a-eb119bb6f510	jhu-usc.edu_UCEC.HumanMethylation450.15.lvl-3.TCGA-DI-A2QY-01A-12D-A19Z-05.gdc_hg38.txt	e86df94d-784d-41e0-8610-46ded1032f00	6524a6d3-a9f0-4a46-ac0b-7beb0cd1b915	Primary Tumor	Uterus	64.06163584691794
071205c1-3758-4e20-b20e-0e182906cd13	jhu-usc.edu_UCEC.HumanMethylation450.12.lvl-3.TCGA-AX-A2H8-01A-11D-A17F-05.gdc_hg38.txt	5b39cf2f-3ada-4c86-aab1-05734e817664	da0474b3-48ab-4398-ae4b-f15e27e99b2d	Primary Tumor	Uterus	64.19853138467099
f376226a-cd29-4629-a000-57d7154aca12	jhu-usc.edu_UCEC.HumanMethylation450.14.lvl-3.TCGA-AX-A2H4-01A-21D-A18O-05.gdc_hg38.txt	47b7fd2a-3437-4991-8c7c-7ff6ba88ef86	afa79b18-2ac6-4179-9c8c-5fa4d1d09a7e	Primary Tumor	Uterus	66.35052923814895
e9a71854-283d-441b-964d-756afbfa6d5b	jhu-usc.edu_UCEC.HumanMethylation450.14.lvl-3.TCGA-DI-A2QU-01A-11D-A18O-05.gdc_hg38.txt	e319e562-6af4-4a5a-b82b-94ddfb325ae8	e9fa66f5-282c-416a-9dcf-46714ea12fcf	Primary Tumor	Uterus	67.04595856993446
9382554f-7674-4f1d-b75d-fe2dae70f22d	jhu-usc.edu_UCEC.HumanMethylation450.12.lvl-3.TCGA-AX-A2H5-01A-11D-A17F-05.gdc_hg38.txt	44eb96b4-5e4f-460b-bc51-add38cbc76a1	c88e3901-f3ee-436a-ba80-143c8eab7d69	Primary Tumor	Uterus	67.78245656304587
ba173586-30d3-47fc-8715-cbdbf005dfa4	jhu-usc.edu_UCEC.HumanMethylation450.10.lvl-3.TCGA-DI-A1NO-01A-31D-A161-05.gdc_hg38.txt	002a3a28-71c7-4a8c-960a-14a239ffb433	d3e93d76-6565-454a-a085-4492024350e9	Primary Tumor	Uterus	68.43681723350545
ae48a873-890f-4f9b-9d30-a6a8382e9348	jhu-usc.edu_UCEC.HumanMethylation450.14.lvl-3.TCGA-BG-A2L7-01A-11D-A18O-05.gdc_hg38.txt	68328de4-7de9-4893-a402-f15c64c7718e	214a09bb-ce52-4055-b036-065e8cb7ac7d	Primary Tumor	Uterus	68.69691875523625
280049af-b8c2-4783-acf7-832e43589c24	jhu-usc.edu_UCEC.HumanMethylation450.5.lvl-3.TCGA-AX-A1CF-01A-11D-A138-05.gdc_hg38.txt	4c219685-44e4-489b-a72f-cfcba405588c	20dcf91a-0529-4e96-99a2-362a41fbe4a4	Primary Tumor	Uterus	69.269142103044
851f4c24-93bf-4f35-8925-b6638d4d8ad6	jhu-usc.edu_UCEC.HumanMethylation450.12.lvl-3.TCGA-AX-A2HD-01A-21D-A17F-05.gdc_hg38.txt	5a2ede97-0cf7-44d7-a789-92ee9bda3d6c	a8def1a0-a136-47f4-9ad9-60ebcf9b726b	Primary Tumor	Uterus	69.81398634330115
8cc60f6e-5e15-46ed-b497-3428832edea2	jhu-usc.edu_UCEC.HumanMethylation450.17.lvl-3.TCGA-BG-A3PP-01A-11D-A22B-05.gdc_hg38.txt	b3533e99-9a5d-46a5-8d7e-d1b6192d5edd	9f92080f-f6e0-42db-a02b-b3069664f6d0	Primary Tumor	Uterus	82.75882839322969
86820c3b-9b60-4c06-9725-b90872e2b390	jhu-usc.edu_UCEC.HumanMethylation450.14.lvl-3.TCGA-AX-A2H7-01A-12D-A18O-05.gdc_hg38.txt	7077ce1b-d224-4313-9d71-1a3eee54ffaf	a1780432-860e-4bff-9b66-a1e25c0076fe	Primary Tumor	Uterus	87.886935237459
f8533675-a91c-436e-8567-e9387ad3a6dc	jhu-usc.edu_UCEC.HumanMethylation450.17.lvl-3.TCGA-AJ-A3NH-01A-11D-A22B-05.gdc_hg38.txt	892763d2-7038-479e-a623-8f56eeab1a27	7186180a-688a-4fcc-9a67-166eff032e4b	Primary Tumor	Uterus	89.99786442961104
6881aa8b-ff73-42b4-a96c-bf88429b68de	jhu-usc.edu_PCPG.HumanMethylation450.1.lvl-3.TCGA-P8-A5KD-11A-11D-A35E-05.gdc_hg38.txt	499b4f74-eb0f-418a-bd05-c040999b3d1f	1a2e36dd-3e3b-493c-a075-4ca3acfe2207	Solid Tissue Normal	Adrenal Gland	35.466895921060555
1fcbdcd6-16d0-4e1b-94bc-369ffaeb6fd9	jhu-usc.edu_PCPG.HumanMethylation450.1.lvl-3.TCGA-P8-A5KC-11A-11D-A35E-05.gdc_hg38.txt	50d28377-5b16-4d28-a01e-dcc2cd8691ba	6ad83e51-2703-474c-83db-ee86bf13ac36	Solid Tissue Normal	Adrenal Gland	48.70743233253569
5d88a28e-e00f-4128-b062-c4f367daf3b8	jhu-usc.edu_PCPG.HumanMethylation450.1.lvl-3.TCGA-SQ-A6I4-11A-11D-A35J-05.gdc_hg38.txt	9f729800-24ed-4d4c-9360-88e592855882	634c7876-21c1-43ea-aa2e-83e9f627409f	Solid Tissue Normal	Adrenal Gland	53.11273073742888
32166933-9f96-4ddb-b57a-2c684ceb43f1	jhu-usc.edu_CHOL.HumanMethylation450.1.lvl-3.TCGA-ZU-A8S4-11A-11D-A418-05.gdc_hg38.txt	e6cf7f37-b510-4bf7-aa8d-bcc400e799a3	e76cf9a0-061e-4a7d-ba28-5a40b8da54b8	Solid Tissue Normal	Bile Duct	52.74311278549564
77dd33d4-b399-43d0-9ac8-b4798c481294	jhu-usc.edu_CHOL.HumanMethylation450.1.lvl-3.TCGA-W5-AA2I-11A-11D-A418-05.gdc_hg38.txt	cde3c5fe-efa1-40cb-896b-82534d30986e	3c8ca064-a4a7-416f-a069-4324d4a72038	Solid Tissue Normal	Bile Duct	66.77216749442834
252f28d3-5369-4823-a3fc-1cf5d5497412	jhu-usc.edu_CHOL.HumanMethylation450.1.lvl-3.TCGA-W5-AA2X-11A-11D-A418-05.gdc_hg38.txt	2cf3891d-f4c1-478e-ad40-743cd4821066	6e534dd3-81ac-4575-ab1e-02c21e10916d	Solid Tissue Normal	Bile Duct	67.8919729932483
e9e02165-1a49-4664-b24a-0b0dade1f46a	jhu-usc.edu_CHOL.HumanMethylation450.1.lvl-3.TCGA-W5-AA2Q-11A-11D-A418-05.gdc_hg38.txt	5a5aa04d-1111-4ef6-96ad-6eb2be91a383	f47dbd99-920b-4b39-a1b0-6c152ad24884	Solid Tissue Normal	Bile Duct	68.6366847186249
00ff6010-65c6-4738-8b92-31e5f34b88d1	jhu-usc.edu_CHOL.HumanMethylation450.1.lvl-3.TCGA-W5-AA31-11A-11D-A418-05.gdc_hg38.txt	42aea8f3-1d59-4567-bc60-54fc1e255484	2d6e20b2-82c7-4c12-92d0-93282b0a9031	Solid Tissue Normal	Bile Duct	71.56624922654021
db238c0e-6441-425c-bd8c-387671b69aaf	jhu-usc.edu_CHOL.HumanMethylation450.1.lvl-3.TCGA-W5-AA34-11A-11D-A418-05.gdc_hg38.txt	21de0435-9ebb-4d1f-8579-917469dac41c	adc9a685-5b4a-4c29-881a-da1895c47520	Solid Tissue Normal	Bile Duct	75.3883726406054
12566664-1960-4942-b09e-b64f6aa94326	jhu-usc.edu_CHOL.HumanMethylation450.1.lvl-3.TCGA-W5-AA2R-11A-11D-A418-05.gdc_hg38.txt	3f83502d-82cd-4217-bbd8-938bdb31095d	20bf79af-3b0f-477d-b619-5597d42f5d5e	Solid Tissue Normal	Bile Duct	77.66631438881618
672a4f4a-ffd1-40f3-bb62-3e5e4a333ab0	jhu-usc.edu_CHOL.HumanMethylation450.1.lvl-3.TCGA-W5-AA2U-11A-11D-A418-05.gdc_hg38.txt	97aad42e-953b-4cc1-9bbc-3c1f8af662bd	aaacf22c-2362-4613-b024-88fb7dd1cca1	Solid Tissue Normal	Bile Duct	78.17282787850247
a573e1bf-9e8b-4cb9-b6c9-107869cae006	jhu-usc.edu_CHOL.HumanMethylation450.1.lvl-3.TCGA-W5-AA30-11A-11D-A418-05.gdc_hg38.txt	be72384d-c424-4553-9a80-0f37e4ced48e	b4f7f9e4-5fc5-4461-8e0b-0b6c384863c6	Solid Tissue Normal	Bile Duct	82.24410117127822
f2cce1d4-1491-4b5e-80cb-ae27fef2f3ac	jhu-usc.edu_BLCA.HumanMethylation450.11.lvl-3.TCGA-GD-A3OQ-11A-21D-A223-05.gdc_hg38.txt	fa1b5772-8254-49ba-a385-af8c9ac7fa4f	2e85c30c-c4c4-4096-9eef-4eb2c7d991a3	Solid Tissue Normal	Bladder	48.411737970989094
7f69d091-066d-4f8c-a18f-d9d60e81723b	jhu-usc.edu_BLCA.HumanMethylation450.5.lvl-3.TCGA-GD-A2C5-11A-11D-A17Y-05.gdc_hg38.txt	892eb338-9c49-4378-a934-623f4edacf7d	5d54c742-5a8e-4c40-8d62-95e75e210ab8	Solid Tissue Normal	Bladder	53.38378390217992
8c5eae8d-7338-404e-aab6-2f6567599465	jhu-usc.edu_BLCA.HumanMethylation450.6.lvl-3.TCGA-BT-A2LA-11A-11D-A18G-05.gdc_hg38.txt	f12723ef-51a8-4071-b612-b47a14c2b459	797a71ee-372d-41e5-aeee-5ab3c4661110	Solid Tissue Normal	Bladder	54.84582824538251
0ecc349d-32ac-4fa2-90b2-395b83245d68	jhu-usc.edu_BLCA.HumanMethylation450.4.lvl-3.TCGA-BT-A20X-11A-12D-A16P-05.gdc_hg38.txt	f949b635-1bf1-457f-b72a-02f59753e467	be8b3f36-aaa1-4302-b28e-de1996faceaf	Solid Tissue Normal	Bladder	56.17919078309723
7c68da67-1b5d-4c4c-a11e-0b95c3560c0c	jhu-usc.edu_BLCA.HumanMethylation450.3.lvl-3.TCGA-BT-A20V-11A-11D-A14Z-05.gdc_hg38.txt	1c7630ed-6b1c-4569-a15c-e296772868de	24f21425-b001-4986-aedf-5b4dd851c6ad	Solid Tissue Normal	Bladder	59.00471468232021
12d47759-32d2-4ec8-977b-90cc913ead20	jhu-usc.edu_BLCA.HumanMethylation450.14.lvl-3.TCGA-K4-A54R-11A-11D-A26N-05.gdc_hg38.txt	f65c2e6d-8ae0-4413-bba1-44146bec7bac	52fddd92-fa5e-4fac-8e44-e64c98c84f86	Solid Tissue Normal	Bladder	59.14161022007326
7bd4ec27-c0e0-4ff9-b484-b4485089ee16	jhu-usc.edu_BLCA.HumanMethylation450.1.lvl-3.TCGA-CU-A0YN-11A-11D-A10W-05.gdc_hg38.txt	caac9355-9bac-41d8-b7a7-8eeb775179fa	679a6869-2ce9-4472-8db1-8869e2c1a440	Solid Tissue Normal	Bladder	60.03416912622316
416a338a-4d07-4134-be96-a660483f4d05	jhu-usc.edu_BLCA.HumanMethylation450.1.lvl-3.TCGA-BL-A13J-11A-13D-A10W-05.gdc_hg38.txt	2a834a44-9490-4c60-b587-ebe890c3fb0a	556fcbc8-172a-4af1-8822-ae036e8d68e8	Solid Tissue Normal	Bladder	65.50999063634521
4972e3ad-96f0-41d0-96c5-d2f18e3851fd	jhu-usc.edu_BLCA.HumanMethylation450.15.lvl-3.TCGA-K4-A5RI-11A-11D-A28N-05.gdc_hg38.txt	c7d68b77-e250-42e7-8bad-987843191eea	32efe5e2-e037-4547-8ead-619f61647639	Solid Tissue Normal	Bladder	67.39093532507214
b8454506-d199-4758-83b3-5d90af8cd05d	jhu-usc.edu_BLCA.HumanMethylation450.9.lvl-3.TCGA-GC-A3BM-11A-11D-A231-05.gdc_hg38.txt	bfba8167-6acc-47f8-b7aa-e9ab2b2f1005	7840aea9-40c4-473e-be33-8fa0b9f332c9	Solid Tissue Normal	Bladder	70.11515652635786
26e3fa42-4151-430f-ba6c-0095afb7f719	jhu-usc.edu_BLCA.HumanMethylation450.3.lvl-3.TCGA-BT-A20U-11A-11D-A14Z-05.gdc_hg38.txt	996ee634-a7f1-4273-80d2-adbd68d5a1ce	83b41d35-69b1-4218-be1a-8821d8a6899c	Solid Tissue Normal	Bladder	70.53131896112714
5899e6f2-082d-4399-9515-71e61952d728	jhu-usc.edu_BLCA.HumanMethylation450.3.lvl-3.TCGA-BT-A20W-11A-11D-A14Z-05.gdc_hg38.txt	5ff660d2-10de-4d72-bde0-93840309b5e5	4dc5cffe-ed8c-47ab-b5fc-f9615b5414f7	Solid Tissue Normal	Bladder	71.39923667048149
62a3646d-670d-4484-ba92-13ee31d01c01	jhu-usc.edu_BLCA.HumanMethylation450.3.lvl-3.TCGA-BT-A20N-11A-11D-A14Z-05.gdc_hg38.txt	753c9421-02be-4ecd-9f8e-5dbb4fe72c38	ebedab7c-dd7c-448e-8324-78c86f13be8b	Solid Tissue Normal	Bladder	72.43416693589455
51f23a5c-f777-44ce-ab2a-4451fb716691	jhu-usc.edu_BLCA.HumanMethylation450.3.lvl-3.TCGA-BT-A20J-11A-11D-A14Z-05.gdc_hg38.txt	c53a13ef-44cd-49af-b69c-82c5c11a3ab4	74b1e72d-fdd0-4d84-8858-3bb32d58ff7e	Solid Tissue Normal	Bladder	75.69228073441718
961cc238-c6f3-4b9c-8647-f7e60779218b	jhu-usc.edu_BLCA.HumanMethylation450.9.lvl-3.TCGA-K4-A3WV-11A-21D-A231-05.gdc_hg38.txt	c8b4ed6d-69c0-4052-bec2-9fe6a3cfc481	d53eade8-a845-4252-aece-92f3573486a7	Solid Tissue Normal	Bladder	77.87713351695588
42245097-ecb6-4088-9645-366d9fe33409	jhu-usc.edu_BLCA.HumanMethylation450.4.lvl-3.TCGA-BT-A20R-11A-11D-A16P-05.gdc_hg38.txt	4f6353e2-fb61-48b7-b784-3c0d391d708b	f8780a4b-7f55-41d1-bf92-8513955d150e	Solid Tissue Normal	Bladder	79.36381905695401
a52ca1b3-e17c-490a-a8cf-a994cb0ad93e	jhu-usc.edu_BLCA.HumanMethylation450.9.lvl-3.TCGA-GC-A3WC-11A-11D-A231-05.gdc_hg38.txt	67ecde91-9420-41f4-ae8a-5da68d3eeabc	db52c68a-ed44-4ec4-9381-d75f9bcbc29a	Solid Tissue Normal	Bladder	80.20709556951282
6c710c15-0854-43b8-812e-d06f32a6e52c	jhu-usc.edu_BLCA.HumanMethylation450.3.lvl-3.TCGA-BT-A20P-11A-11D-A14Z-05.gdc_hg38.txt	2a07dbf4-d44c-4643-8a37-80e013dbe20b	f48937ed-e294-41f0-8872-7010391167a9	Solid Tissue Normal	Bladder	81.1352473154785
d2f3bb63-f813-4dc5-82d1-b05986b9bc59	jhu-usc.edu_BLCA.HumanMethylation450.1.lvl-3.TCGA-CU-A0YR-11A-13D-A10W-05.gdc_hg38.txt	c60912e4-2f70-4c1e-91bd-f2f5548e532b	811b3950-36e7-485f-bc48-aca1eee2ddef	Solid Tissue Normal	Bladder	83.98267450074196
e92fe281-d598-41fa-86f9-0a5862779b09	jhu-usc.edu_BLCA.HumanMethylation450.11.lvl-3.TCGA-GD-A3OP-11A-11D-A223-05.gdc_hg38.txt	22340b82-9219-49c6-b511-fda79f24f36e	31da07bb-6752-49a3-a7ea-5427c04a9458	Solid Tissue Normal	Bladder	84.75476533366918
8343376f-6973-4664-a0f5-0d18878cf7d1	jhu-usc.edu_BLCA.HumanMethylation450.17.lvl-3.TCGA-GC-A6I3-11A-11D-A31M-05.gdc_hg38.txt	a6bd07c0-2568-42a3-8433-5f2ebfec34b2	acf6bdf3-6349-49dc-b99a-4eda648eeac5	Solid Tissue Normal	Bladder	90.00060234036611
b77903c5-1713-4ba4-bcf1-04be876b8d3f	jhu-usc.edu_GBM.HumanMethylation450.8.lvl-3.TCGA-74-6573-11A-02D-1844-05.gdc_hg38.txt	afd75fad-4e21-48b0-8c1a-6043b12d0b19	8d0d7a7e-8fae-437d-9b39-f2f17d0f5e4f	Solid Tissue Normal	Brain	67.44021771866323
314dddee-7dc3-4b0f-95f6-2277c8045d07	jhu-usc.edu_BRCA.HumanMethylation450.13.lvl-3.TCGA-E9-A1NE-11A-43D-A14N-05.gdc_hg38.txt	d36595e0-5190-45d4-a5c4-8002bc4e0b12	3d676bba-154b-4d22-ab59-d4d4da051b94	Solid Tissue Normal	Breast	28.9232892164647
0458493e-de7a-4635-b3b1-17d8b401080e	jhu-usc.edu_BRCA.HumanMethylation450.8.lvl-3.TCGA-BH-A0DG-11A-43D-A12R-05.gdc_hg38.txt	a3d00f8e-39c2-4e35-bc2f-df9184b35670	0bc5744c-5fa3-45bb-87d0-70a02068b392	Solid Tissue Normal	Breast	30.675552099703758
321e45a0-12e7-45c1-af0b-b2d6a6912414	jhu-usc.edu_BRCA.HumanMethylation450.8.lvl-3.TCGA-BH-A0HA-11A-31D-A12R-05.gdc_hg38.txt	0cf5f314-5cc8-4c4c-853a-e4bcbc749acc	e666081b-caaf-4e8b-9446-807be71201a5	Solid Tissue Normal	Breast	31.154686481839438
8c3cd0a6-9277-4cd3-abd7-b031a08aee0a	jhu-usc.edu_BRCA.HumanMethylation450.10.lvl-3.TCGA-BH-A1FE-11B-14D-A13T-05.gdc_hg38.txt	f6813172-e95b-4654-a1c7-06e1181fcd93	4aa68586-6331-4795-b40c-859386640df6	Solid Tissue Normal	Breast	31.896660296460976
f75535dc-7955-4782-b689-e49096d87347	jhu-usc.edu_BRCA.HumanMethylation450.10.lvl-3.TCGA-BH-A1FN-11A-34D-A13T-05.gdc_hg38.txt	408b3378-5f8e-49df-8bd2-1e0a55288252	6dd0dd7b-62ff-4fd1-a99a-b265f1a91dca	Solid Tissue Normal	Breast	34.292332207139374
f8a65a44-d3d8-4e49-b057-78c1d90ee7e6	jhu-usc.edu_BRCA.HumanMethylation450.9.lvl-3.TCGA-BH-A1ES-11A-33D-A138-05.gdc_hg38.txt	339ad591-3fd3-4c36-b399-1004dc95252a	51ccbf1b-7cae-44ba-991a-11eda8b8c404	Solid Tissue Normal	Breast	35.97067149999179
602f4ecd-8f2b-4a67-a9f0-72f1d2e0d1d8	jhu-usc.edu_BRCA.HumanMethylation450.11.lvl-3.TCGA-E2-A1IO-11A-21D-A145-05.gdc_hg38.txt	3d63e649-fe58-480a-b0cd-809148284613	71fc8941-4cfb-47ea-a533-873d38f8c95c	Solid Tissue Normal	Breast	37.429977932439314
7d4b4271-ea0b-4261-b98c-0d81537ac459	jhu-usc.edu_BRCA.HumanMethylation450.3.lvl-3.TCGA-A7-A0D9-11A-53D-A10Q-05.gdc_hg38.txt	caca6c83-8d5f-4d85-a6a9-4ded98b71214	17baef7c-d97d-4b98-ab53-503ef856523d	Solid Tissue Normal	Breast	37.88173320702438
98e80cb9-b38d-4d15-a1f3-c5c8af95c356	jhu-usc.edu_BRCA.HumanMethylation450.9.lvl-3.TCGA-BH-A1EW-11B-33D-A138-05.gdc_hg38.txt	b35ce058-b4ac-45b2-9103-a14b7d8a30f7	9d166970-07c8-4ca3-9cfa-ed0049df9ecc	Solid Tissue Normal	Breast	38.57716253880988
fad9b565-3259-4bdf-9ed8-969b89d40766	jhu-usc.edu_BRCA.HumanMethylation450.3.lvl-3.TCGA-BH-A0E0-11A-13D-A10Q-05.gdc_hg38.txt	90fb06a9-35be-44b0-9f5b-eb270898aabe	20e8106b-1290-4735-abe4-7621e08e3dc8	Solid Tissue Normal	Breast	38.80988495299007
e1606267-5060-483a-b57f-cd714dea481b	jhu-usc.edu_BRCA.HumanMethylation450.14.lvl-3.TCGA-E9-A1RB-11A-33D-A161-05.gdc_hg38.txt	8813ace1-aacf-4a54-b9e1-5379d52778da	94b95984-b2fb-4e42-8887-45e7086c3179	Solid Tissue Normal	Breast	40.397873190925466
b430e538-6100-45ef-b3bc-a856d09fa00f	jhu-usc.edu_BRCA.HumanMethylation450.11.lvl-3.TCGA-E2-A1L7-11A-33D-A145-05.gdc_hg38.txt	3b56098e-35ec-4fd3-b14d-c3cc777a94c9	791c5768-f0f5-4ab6-86eb-998e5c4b49e3	Solid Tissue Normal	Breast	40.66892635567651
0d29b06e-03e1-46b3-bbe1-37f4686530aa	jhu-usc.edu_BRCA.HumanMethylation450.3.lvl-3.TCGA-BH-A0BJ-11A-23D-A10Q-05.gdc_hg38.txt	c585bd29-35d3-4b6e-8142-f16479f89ab9	d6f911b5-e895-43f8-8f86-0ac2f1bc6fae	Solid Tissue Normal	Breast	41.14258491630206
4a05c8a4-d713-458b-9f84-d84bafadafe8	jhu-usc.edu_BRCA.HumanMethylation450.13.lvl-3.TCGA-E9-A1N4-11A-33D-A14N-05.gdc_hg38.txt	d49b5007-2fc8-46e0-ae99-d65cd446e436	69a68fbc-e43d-4652-85ee-693211bded47	Solid Tissue Normal	Breast	41.21924641744378
2708323a-4525-4029-9047-a89026677221	jhu-usc.edu_BRCA.HumanMethylation450.11.lvl-3.TCGA-E2-A1LB-11A-22D-A145-05.gdc_hg38.txt	4a429750-5cdd-44bc-8b2f-9921c3d1102e	fa176764-a76f-44c7-b97a-cd6d21e052be	Solid Tissue Normal	Breast	41.84349006959769
eafff304-1a85-4584-b510-2b38909e553d	jhu-usc.edu_BRCA.HumanMethylation450.4.lvl-3.TCGA-BH-A0DQ-11A-12D-A10Q-05.gdc_hg38.txt	907ca5f2-0442-403f-9ac6-e158e371091e	a851ca14-7bbf-455b-a054-ec03979a4247	Solid Tissue Normal	Breast	42.52796775836295
fb37a02a-1032-49ec-ad3f-1331bbb95184	jhu-usc.edu_BRCA.HumanMethylation450.15.lvl-3.TCGA-E9-A1RI-11A-41D-A16A-05.gdc_hg38.txt	10fcee9d-db94-4fb9-a585-893c9d1bdc3d	dd3bfb26-b534-4917-9c4d-9fe7b6477762	Solid Tissue Normal	Breast	43.647773257182905
1c3c2508-468b-4e31-a1e5-a6ef05997c2b	jhu-usc.edu_BRCA.HumanMethylation450.1.lvl-3.TCGA-BH-A0DZ-11A-22D-A10Q-05.gdc_hg38.txt	d306052f-67ae-4bee-a38a-3fc2e8bf3f41	478eb8aa-50b8-4ce5-98e4-d518ede4b174	Solid Tissue Normal	Breast	43.75181386587523
d06a652f-5a44-493a-8ffc-21c1a8e91c49	jhu-usc.edu_BRCA.HumanMethylation450.9.lvl-3.TCGA-E2-A15I-11A-32D-A138-05.gdc_hg38.txt	e3368a46-4101-4dd5-a447-255f59bfa9da	64089c20-939f-48b4-ae8b-904ad0597145	Solid Tissue Normal	Breast	44.252851534051395
b48b0eff-0a09-4611-b1ec-047b1c022ba1	jhu-usc.edu_BRCA.HumanMethylation450.10.lvl-3.TCGA-BH-A1FM-11B-23D-A13T-05.gdc_hg38.txt	6e6a7a6c-4630-4506-8b57-a0df12ffff4c	7eb18190-5a41-4637-9783-f81bbde499e4	Solid Tissue Normal	Breast	44.59782828918908
18186a36-006d-4dbf-bce0-f385dc857f0b	jhu-usc.edu_BRCA.HumanMethylation450.8.lvl-3.TCGA-A7-A13F-11A-42D-A12R-05.gdc_hg38.txt	f4aaedfd-36df-4173-ae28-0a1065c39b6f	2cf68894-168b-458b-af4f-53cad72989a8	Solid Tissue Normal	Breast	44.8004336850636
00a2364d-7385-4fa8-8562-b4f19548505a	jhu-usc.edu_BRCA.HumanMethylation450.9.lvl-3.TCGA-BH-A1EV-11A-24D-A138-05.gdc_hg38.txt	1b3867a3-80db-417d-8e5c-f6f602c14760	417dea5f-f68e-4dab-940e-43ae8c67e5e6	Solid Tissue Normal	Breast	45.186479101527205
07b244d3-49dc-4027-bd5c-675ef17f106e	jhu-usc.edu_BRCA.HumanMethylation450.8.lvl-3.TCGA-BH-A0AU-11A-11D-A12R-05.gdc_hg38.txt	86c64ef3-451c-471e-8ad3-58985d943190	360d1d6d-cf3e-4c78-b36f-ef5e3160aa6b	Solid Tissue Normal	Breast	45.69025468045843
05d274f8-fddf-4eee-a221-6ce1bb673036	jhu-usc.edu_BRCA.HumanMethylation450.12.lvl-3.TCGA-E9-A1N5-11A-41D-A14H-05.gdc_hg38.txt	ef5eaeb4-c3eb-43d2-b5a8-79f498e9e24a	f954de05-1b44-4087-8933-6cc72d81028d	Solid Tissue Normal	Breast	45.82167439670136
4865192b-6b3b-430d-894f-42f274489c7d	jhu-usc.edu_BRCA.HumanMethylation450.14.lvl-3.TCGA-E2-A1LS-11A-32D-A161-05.gdc_hg38.txt	072ae9bc-16a5-4c63-8ec6-7b0a4d3835a7	91a2f2af-e4b1-4a0b-ab20-6a36ce63c533	Solid Tissue Normal	Breast	46.23509892071558
08a69940-871f-487c-9f64-1ca4b610c030	jhu-usc.edu_BRCA.HumanMethylation450.8.lvl-3.TCGA-E2-A1B5-11A-23D-A12R-05.gdc_hg38.txt	c25bc137-b170-40ba-80e6-29c04bd41e28	7241b3d4-31ee-4fd2-a4a5-35a9d5f37d6a	Solid Tissue Normal	Breast	46.651261355484856
ebecfe74-98d8-4fd0-8f98-bbc13d1c6ac3	jhu-usc.edu_BRCA.HumanMethylation450.10.lvl-3.TCGA-BH-A1FH-11B-42D-A13T-05.gdc_hg38.txt	c75bc2c7-cf1f-482c-b615-f60b56983124	1783cac1-253a-40af-a9ac-48dfb20e1ab8	Solid Tissue Normal	Breast	47.015403485907974
0c20fcf0-085b-42f6-9b78-e899a4c32656	jhu-usc.edu_BRCA.HumanMethylation450.8.lvl-3.TCGA-BH-A0C3-11A-23D-A12R-05.gdc_hg38.txt	82e6dc7b-fe63-4fc6-af9f-68dc76c2cb88	7bcf6d42-eb8f-4aa2-825b-38671d4f9e3a	Solid Tissue Normal	Breast	47.149561112905964
87b07194-b56e-474b-a505-85f64ccfa821	jhu-usc.edu_BRCA.HumanMethylation450.8.lvl-3.TCGA-BH-A0AZ-11A-22D-A12R-05.gdc_hg38.txt	6731ddd7-054f-4faa-9cfb-d8ec938c5f7d	518f231c-f5f9-4a39-a97b-7fd5666d3e50	Solid Tissue Normal	Breast	47.81761133714085
6869c3bb-a4ba-4518-b7d2-db947aeb3395	jhu-usc.edu_BRCA.HumanMethylation450.11.lvl-3.TCGA-E9-A1N8-11A-42D-A145-05.gdc_hg38.txt	b304fa8f-0bf8-45d8-99a4-627aaa6c02b7	ac075bc0-1b59-4557-beea-541694faee03	Solid Tissue Normal	Breast	48.32960064833726
d96477c6-29c4-4d6d-81ed-f3d70fed4d52	jhu-usc.edu_BRCA.HumanMethylation450.14.lvl-3.TCGA-BH-A208-11A-51D-A161-05.gdc_hg38.txt	0b755cf4-785f-466e-a235-ea697b9a6423	ddcbdac6-9e43-4146-a611-d033125eba14	Solid Tissue Normal	Breast	48.50208902590611
4c9a0867-acca-4a75-941b-c47ae4090430	jhu-usc.edu_BRCA.HumanMethylation450.3.lvl-3.TCGA-BH-A0DK-11A-13D-A10Q-05.gdc_hg38.txt	834ee4b2-bd0c-47ab-9158-c10534e272ea	f2bbfa9d-9a9d-4f46-9fde-378e4c44e2ad	Solid Tissue Normal	Breast	49.93127844004797
c24693fd-2788-4b8f-af1d-2f507762de3c	jhu-usc.edu_BRCA.HumanMethylation450.10.lvl-3.TCGA-BH-A1F6-11B-94D-A13T-05.gdc_hg38.txt	84f25e50-b0bb-4f2a-bb94-14019bc7fa95	ad18820b-a804-49c0-ba8a-86c09fa6bce2	Solid Tissue Normal	Breast	51.174289922845674
b78c4086-b8c3-4e73-988c-db19ece975c1	jhu-usc.edu_BRCA.HumanMethylation450.11.lvl-3.TCGA-E2-A1II-11A-21D-A145-05.gdc_hg38.txt	5efb50ec-4251-451b-86c9-356afaa90ac6	0fe1419e-a005-407c-8ae7-15c4c1579539	Solid Tissue Normal	Breast	51.439867266086594
a9ff654d-4f44-4dcb-9c44-d3c89f6cd104	jhu-usc.edu_BRCA.HumanMethylation450.3.lvl-3.TCGA-BH-A0BA-11A-22D-A10Q-05.gdc_hg38.txt	866a5298-c51c-44a6-b2c0-511e63629829	49dc3e68-6206-4f16-969f-a758cc7be8ed	Solid Tissue Normal	Breast	51.5795007145947
85bbc19d-cec8-4732-bcb4-b453e90e783f	jhu-usc.edu_BRCA.HumanMethylation450.3.lvl-3.TCGA-BH-A0E1-11A-13D-A10Q-05.gdc_hg38.txt	e4ee648d-3a2a-4ec7-a888-d6888ddf0171	606fbc6a-b41b-441d-9401-51e54912bf5e	Solid Tissue Normal	Breast	52.54598321113125
b098b471-213c-4285-9b5e-8fc2578c05de	jhu-usc.edu_BRCA.HumanMethylation450.11.lvl-3.TCGA-E9-A1N6-11A-32D-A145-05.gdc_hg38.txt	a82b9ff4-83b1-451d-be31-4e0626b03339	955d4263-61f7-42e8-8a6e-772a0d6c209d	Solid Tissue Normal	Breast	52.91560116306449
2ccc5ae5-4ca1-41ba-a743-e7d4a127c02f	jhu-usc.edu_BRCA.HumanMethylation450.3.lvl-3.TCGA-BH-A0B3-11B-21D-A10Q-05.gdc_hg38.txt	9a81af95-30f8-45b1-bbda-ca5c7a91c5c5	18eb4dfc-556f-4bf3-a411-4780209ed1e0	Solid Tissue Normal	Breast	53.33176359783376
c69db48b-6619-476d-a824-52f5c6a5fccb	jhu-usc.edu_BRCA.HumanMethylation450.10.lvl-3.TCGA-BH-A1F2-11A-32D-A13T-05.gdc_hg38.txt	159c3664-3ab2-4f87-91a0-b6e25833fb27	6a2972e3-cca9-47e5-aac0-b770f2399eeb	Solid Tissue Normal	Breast	53.93957978545731
2ef7a714-672b-4b3c-bf07-810c7fba2ae5	jhu-usc.edu_BRCA.HumanMethylation450.8.lvl-3.TCGA-BH-A0DV-11A-22D-A12R-05.gdc_hg38.txt	95792e53-593b-40ea-80e2-2fbb4e572513	96b9c7db-1be1-4b60-b47c-26b654c3d64c	Solid Tissue Normal	Breast	54.15861264586219
5fb0809b-66c1-4244-a2c5-76d13b12f8aa	jhu-usc.edu_BRCA.HumanMethylation450.3.lvl-3.TCGA-BH-A0BM-11A-12D-A093-05.gdc_hg38.txt	bca287af-e08b-4c8f-8076-e7e641b9d2fb	c2aeee6c-ba10-4cf9-b560-c739580f7bf3	Solid Tissue Normal	Breast	54.89237272821855
2482fcf9-fbd2-4c2f-86d7-6167edcb5688	jhu-usc.edu_BRCA.HumanMethylation450.8.lvl-3.TCGA-BH-A0BS-11A-11D-A12R-05.gdc_hg38.txt	a6ab4a8e-82f5-49a1-8264-36d415366424	2b22db1d-54a1-4b9e-a86e-a174cf51d95c	Solid Tissue Normal	Breast	55.78219372361338
0293bcab-3430-4754-87e6-282d2b08f658	jhu-usc.edu_BRCA.HumanMethylation450.9.lvl-3.TCGA-BH-A1ET-11B-23D-A138-05.gdc_hg38.txt	6ca1ada8-2473-4d1a-ae02-b57aae168243	8986a141-eae7-4157-b695-02cc6fc3b071	Solid Tissue Normal	Breast	55.921827172121496
e66f4184-e082-4fd7-96ed-86ba664a56ec	jhu-usc.edu_BRCA.HumanMethylation450.1.lvl-3.TCGA-A7-A0DB-11A-33D-A093-05.gdc_hg38.txt	e2566ada-c2bf-4c25-bcd0-9f49f2d0b4a2	f130f376-5801-40f9-975d-a7e2f7b5670d	Solid Tissue Normal	Breast	56.31882423160534
e0a5a067-a563-42d8-87ed-3274035c812b	jhu-usc.edu_BRCA.HumanMethylation450.8.lvl-3.TCGA-BH-A0BT-11A-21D-A12R-05.gdc_hg38.txt	ac1e8a8e-b6e8-48f3-ba5b-1baa4272a6c7	a32cb96a-78bf-456e-a6ab-2d47b2c67ad4	Solid Tissue Normal	Breast	56.469409323133704
67114d44-b902-4919-b364-04e0d4ba08b2	jhu-usc.edu_BRCA.HumanMethylation450.8.lvl-3.TCGA-BH-A0BF-11A-31D-A12R-05.gdc_hg38.txt	61d84d3d-569c-4b87-a8df-d5b235ddb8d8	e6b79d7a-ed6b-459a-b040-d142616e7ab4	Solid Tissue Normal	Breast	56.650111432967726
b557b3dc-62c1-4674-bf77-0af64e6599e8	jhu-usc.edu_BRCA.HumanMethylation450.14.lvl-3.TCGA-E9-A1RC-11A-33D-A161-05.gdc_hg38.txt	5174c897-271a-4306-b0b6-48715cffc278	5cdae21d-eee5-478f-932a-0f51fcf5f031	Solid Tissue Normal	Breast	56.93485415149407
b9386d3c-fd10-49ba-be7e-e8f6f453700e	jhu-usc.edu_BRCA.HumanMethylation450.1.lvl-3.TCGA-A7-A0CE-11A-21D-A10Q-05.gdc_hg38.txt	139c8065-f56a-45f6-bc7e-7841f85a31ae	9d95a65b-e41d-4f93-92d4-99dce29ff40d	Solid Tissue Normal	Breast	57.12103208283823
61a3c630-3920-4a2c-912b-a39dfb8971e9	jhu-usc.edu_BRCA.HumanMethylation450.14.lvl-3.TCGA-E2-A1LI-11A-23D-A161-05.gdc_hg38.txt	065663ea-1f4d-4b94-9083-9199f696f09a	3558dec7-eae3-4a41-a217-266c6a4535fb	Solid Tissue Normal	Breast	57.67135214460549
c6365a7f-d3a8-4b01-b983-e2e6ab5bb3d8	jhu-usc.edu_BRCA.HumanMethylation450.11.lvl-3.TCGA-E9-A1NA-11A-33D-A145-05.gdc_hg38.txt	73c4bc21-7732-4562-af5a-1b229fbd5ea7	af577366-0258-49e7-b6af-e70056c081a4	Solid Tissue Normal	Breast	58.58307642604081
2b69d41a-6664-4c2b-91fd-d1f80f2068dc	jhu-usc.edu_BRCA.HumanMethylation450.8.lvl-3.TCGA-E2-A15K-11A-13D-A12R-05.gdc_hg38.txt	1eb11f10-2aca-4ca1-b6fc-bbc97cc485fd	17c1d42c-cb84-4655-a4cd-b54bae17ecaf	Solid Tissue Normal	Breast	58.903411984382956
6f916992-f085-476e-bb17-20038982803f	jhu-usc.edu_BRCA.HumanMethylation450.8.lvl-3.TCGA-BH-A0BZ-11A-61D-A12R-05.gdc_hg38.txt	e995932f-9ba3-459d-ae09-1f2f0b04aad4	4a032bad-e726-48f2-8f39-e3acc109cc91	Solid Tissue Normal	Breast	59.839777462613824
1c7eba21-d01c-4370-b436-21ddb6789c11	jhu-usc.edu_BRCA.HumanMethylation450.10.lvl-3.TCGA-BH-A1FB-11A-33D-A13T-05.gdc_hg38.txt	97ae0904-411d-4406-9389-5a49bd939667	ecab16bc-28d5-4c3a-8735-3c785bd047c4	Solid Tissue Normal	Breast	60.05059659075352
813fdb21-22c2-4682-a32b-631c695a32d4	jhu-usc.edu_BRCA.HumanMethylation450.2.lvl-3.TCGA-BH-A0BC-11A-22D-A093-05.gdc_hg38.txt	09733af3-d6fc-44a4-907e-16581fc48611	327a2395-85c8-42e1-9638-8e037a1723ed	Solid Tissue Normal	Breast	60.0944031628345
8ecb2d26-b6c8-4555-99a5-99765823a4b2	jhu-usc.edu_BRCA.HumanMethylation450.12.lvl-3.TCGA-E9-A1NF-11A-73D-A14H-05.gdc_hg38.txt	5b799218-c5f2-4213-86a3-d67ed776bb28	a8b1f6e7-2bcf-460d-b1c6-1792a9801119	Solid Tissue Normal	Breast	60.18201630699645
048bea25-a368-4f43-82ef-6346ec48ed8d	jhu-usc.edu_BRCA.HumanMethylation450.3.lvl-3.TCGA-BH-A0DP-11A-12D-A10Q-05.gdc_hg38.txt	e3afa9dd-7494-4ced-adcc-267e91b971df	14267783-5624-4fe5-ba81-9d67f1017474	Solid Tissue Normal	Breast	60.77888085159976
f95644bc-b656-43b3-b650-f2a4e7ec7f03	jhu-usc.edu_BRCA.HumanMethylation450.8.lvl-3.TCGA-A7-A13E-11A-61D-A12R-05.gdc_hg38.txt	238e4064-4aac-4c75-a506-b19bc7f3fc3c	8c7e74e0-71ef-49b8-9217-94b8ef740ef9	Solid Tissue Normal	Breast	62.12319503233472
9a83f5d2-d7be-43d5-9b4d-5c818ba8443c	jhu-usc.edu_BRCA.HumanMethylation450.1.lvl-3.TCGA-BH-A0AY-11A-23D-A10Q-05.gdc_hg38.txt	7242979b-b467-47f4-b351-cdebbfff32e0	93ed6066-b567-4e1c-ab81-23370f9d3452	Solid Tissue Normal	Breast	62.15878787215052
2891b777-ebdd-4cac-81a9-4d22a7d41b3f	jhu-usc.edu_BRCA.HumanMethylation450.10.lvl-3.TCGA-BH-A1F5-11A-43D-A13T-05.gdc_hg38.txt	b8eaf845-e500-4873-9714-2c3a66cbd500	e663954c-05a8-479a-a623-400c1eb5efc6	Solid Tissue Normal	Breast	62.539357467104
2848d96d-17d5-4948-b27e-f5a2f8035db5	jhu-usc.edu_BRCA.HumanMethylation450.13.lvl-3.TCGA-E9-A1NG-11A-52D-A14N-05.gdc_hg38.txt	ec92d7b1-ad80-4f3d-a8e8-3160941c24ac	659b0170-e914-45ff-aa55-fcb8d3dc7b8a	Solid Tissue Normal	Breast	62.687204647877294
ccda886a-bf46-484f-b665-68e3108b00d6	jhu-usc.edu_BRCA.HumanMethylation450.3.lvl-3.TCGA-BH-A0C0-11A-21D-A10Q-05.gdc_hg38.txt	d84a5349-7473-4f6f-afae-5d0062328491	7875018b-91dc-4ab1-83b0-ee3883e2816e	Solid Tissue Normal	Breast	62.988374830934006
6ea63888-6648-4c6d-b49a-2d61fa3c0515	jhu-usc.edu_BRCA.HumanMethylation450.8.lvl-3.TCGA-E2-A1BC-11A-32D-A12R-05.gdc_hg38.txt	d221f2c8-5852-4392-b166-92b709000e78	d8492ebd-3d94-4a4b-8de7-386526691cc2	Solid Tissue Normal	Breast	63.43191637325389
104ba037-2c11-47eb-b5fc-71580ca14e9a	jhu-usc.edu_BRCA.HumanMethylation450.15.lvl-3.TCGA-E9-A1RH-11A-34D-A16A-05.gdc_hg38.txt	a081f522-7603-4134-90c0-89e70fa43688	408cb583-6dc3-4698-8bd2-e284042bd5ef	Solid Tissue Normal	Breast	63.58523937553731
7ec266be-d520-4ffe-91bc-b2f2b7e75fc8	jhu-usc.edu_BRCA.HumanMethylation450.8.lvl-3.TCGA-BH-A0DI-11A-32D-A12R-05.gdc_hg38.txt	00eb938e-8d64-4103-8782-ce13f24cd2a6	27ba717a-5cd8-440a-9345-4ae086f6efca	Solid Tissue Normal	Breast	63.8672441833086
600d6fb0-9cfb-4743-8310-d19e28c2aeb4	jhu-usc.edu_BRCA.HumanMethylation450.4.lvl-3.TCGA-BH-A0DH-11A-31D-A10Q-05.gdc_hg38.txt	6d8a829d-2f0f-4cb7-ab88-9e99b98c4556	491b6364-1223-474f-816f-e248c8c841e2	Solid Tissue Normal	Breast	63.97402270275598
ad7c29f3-0033-4c34-837d-526ef69529a3	jhu-usc.edu_BRCA.HumanMethylation450.3.lvl-3.TCGA-BH-A0B8-11A-41D-A093-05.gdc_hg38.txt	f62006a0-500c-46dc-ab01-27550680494e	d3a75976-67d3-40fa-9f6f-cf2a3d7b773c	Solid Tissue Normal	Breast	64.01235345332684
5e168f79-f7af-4484-8064-5eda411599d3	jhu-usc.edu_BRCA.HumanMethylation450.13.lvl-3.TCGA-E9-A1R7-11A-42D-A14N-05.gdc_hg38.txt	d8015844-0615-42f1-a81c-ae707dbe1693	2680da86-c977-4611-b75f-df015283c023	Solid Tissue Normal	Breast	64.05889793616286
24cdaad2-82c6-4d3d-b149-90756e8429f7	jhu-usc.edu_BRCA.HumanMethylation450.17.lvl-3.TCGA-AC-A2FB-11A-13D-A17F-05.gdc_hg38.txt	2c9b563c-6f22-4a54-a232-ce7974b30458	02bbb632-0f7f-439d-b8f0-c86a06237424	Solid Tissue Normal	Breast	65.30190941896058
bdb130b5-6894-4aa3-8932-34572eab3dd4	jhu-usc.edu_BRCA.HumanMethylation450.3.lvl-3.TCGA-BH-A0H7-11A-13D-A10Q-05.gdc_hg38.txt	876a2145-5b7b-466b-b13f-81fcf028c9fd	2021ed1f-dc75-4701-b8b8-1386466e4802	Solid Tissue Normal	Breast	65.63319662032296
d3744b82-3aa7-4723-ac28-a8d802e4a018	jhu-usc.edu_BRCA.HumanMethylation450.10.lvl-3.TCGA-BH-A1FJ-11B-42D-A13T-05.gdc_hg38.txt	6921f528-54eb-429f-a9e9-ceb7e6b33ba9	f6581eee-61b9-43d4-ab0d-ce5ce3ba1c74	Solid Tissue Normal	Breast	66.42719073929067
b35bd595-499a-42c8-9154-018d758f7c06	jhu-usc.edu_BRCA.HumanMethylation450.14.lvl-3.TCGA-E9-A1RD-11A-33D-A161-05.gdc_hg38.txt	5f6e9271-967d-4f56-ac38-1d32f9aebd12	5fe3c51f-65e2-4da6-8924-a6fae17c022d	Solid Tissue Normal	Breast	67.67841595435355
1f542b4d-63d4-4b0a-8b2a-fedd4704c2d7	jhu-usc.edu_BRCA.HumanMethylation450.10.lvl-3.TCGA-BH-A1FD-11B-21D-A13T-05.gdc_hg38.txt	d6e315fd-c662-494c-98de-02c87b833473	3c8b5af9-c34d-43c2-b8c9-39ea11e44fa6	Solid Tissue Normal	Breast	68.28349423122204
ffb7fd0c-ed19-4968-9679-a8406f357c81	jhu-usc.edu_BRCA.HumanMethylation450.14.lvl-3.TCGA-E9-A1RF-11A-32D-A161-05.gdc_hg38.txt	9b8be955-8c21-449d-a951-c715a6dd1cab	c694615c-b1c6-499c-8058-995633ebf948	Solid Tissue Normal	Breast	68.77358025637795
87a4fde0-71a7-42fb-8bc4-95c603521d04	jhu-usc.edu_BRCA.HumanMethylation450.9.lvl-3.TCGA-BH-A1EO-11A-31D-A138-05.gdc_hg38.txt	fff3e5a3-4b84-4afa-bdb5-1c6b2a6626bc	4510295e-8aa7-4ef1-b2b7-91cc902f8200	Solid Tissue Normal	Breast	68.820124739214
c09ff4f0-7487-4656-82f2-a8be3533587b	jhu-usc.edu_BRCA.HumanMethylation450.3.lvl-3.TCGA-BH-A0H9-11A-22D-A093-05.gdc_hg38.txt	6fe74906-b3c0-49dc-95d8-ef19326b2b35	0f64edec-0f1f-4025-8a53-75f9534f7828	Solid Tissue Normal	Breast	69.23902508473833
3357d05b-becc-4ba7-b45c-e4f90136489f	jhu-usc.edu_BRCA.HumanMethylation450.10.lvl-3.TCGA-BH-A1FR-11B-42D-A13T-05.gdc_hg38.txt	0729326e-9b85-44f5-8134-28cb10805bf4	bf3b1481-ae31-4406-b084-b6cc1d7163e3	Solid Tissue Normal	Breast	73.05841058804847
1026cf5f-9722-466d-95b9-fefea8acee07	jhu-usc.edu_BRCA.HumanMethylation450.11.lvl-3.TCGA-E2-A1IF-11A-22D-A145-05.gdc_hg38.txt	c738fa4b-f32e-43ea-a19c-1f7f88c91e30	718db047-9f32-48c4-98c9-515218441bca	Solid Tissue Normal	Breast	74.85721795412357
ba5d5cd2-bc52-4d1a-9c4f-10cdca3a6906	jhu-usc.edu_BRCA.HumanMethylation450.11.lvl-3.TCGA-E9-A1ND-11A-43D-A145-05.gdc_hg38.txt	41615c91-a592-40ed-8bc1-3dda5f2c8625	f06f09f3-8133-4a92-ac86-fbe64295e0d8	Solid Tissue Normal	Breast	75.01875468867216
f6816e4d-e9b0-42f3-9d34-e95634b053bc	jhu-usc.edu_BRCA.HumanMethylation450.14.lvl-3.TCGA-BH-A209-11A-42D-A161-05.gdc_hg38.txt	cd390244-133c-4f09-a076-9dddd986df04	5258294f-ef5b-4091-9183-6bcc545d54b2	Solid Tissue Normal	Breast	77.76487917599837
d17156cb-d0c3-4312-9dfb-ec811247ffdb	jhu-usc.edu_BRCA.HumanMethylation450.15.lvl-3.TCGA-BH-A203-11A-42D-A16A-05.gdc_hg38.txt	a16194b7-162f-4282-a552-1fa1915ea589	b3264748-947a-43aa-b227-b294fbcc8447	Solid Tissue Normal	Breast	78.32888879154095
91d8e1a4-8102-4ec3-a1a4-7bc4e52a8dfb	jhu-usc.edu_BRCA.HumanMethylation450.1.lvl-3.TCGA-BH-A0BV-11A-31D-A10Q-05.gdc_hg38.txt	21b88cba-4c07-4a15-9794-a981d2875415	87f03d04-e651-4a6e-aea6-1c946aa46202	Solid Tissue Normal	Breast	78.57530075949644
3cc5f9de-21ab-4f9e-8b5e-55947e9cbcde	jhu-usc.edu_BRCA.HumanMethylation450.10.lvl-3.TCGA-BH-A1FC-11A-32D-A13T-05.gdc_hg38.txt	a6916373-70f1-434c-910a-407609815556	b97bf89a-7a85-4eef-ae7e-f787aead1f0a	Solid Tissue Normal	Breast	78.59446613478187
16b39bb5-4f8a-4e9c-9fb5-af53f4923a3c	jhu-usc.edu_BRCA.HumanMethylation450.10.lvl-3.TCGA-BH-A1EN-11A-23D-A13T-05.gdc_hg38.txt	ae5214a0-7fbe-410d-aedf-0a119c8b7f5a	858652b8-c4c2-41d8-be32-fdc88e1a7bb0	Solid Tissue Normal	Breast	78.64374852837297
b0255efd-f29e-4d49-8f98-50172d02b660	jhu-usc.edu_BRCA.HumanMethylation450.10.lvl-3.TCGA-BH-A1EY-11B-21D-A13T-05.gdc_hg38.txt	1c3d40a4-d17b-43ae-9417-58d4580a4bdb	0741b5db-4405-42ba-b63a-c6ee4f341480	Solid Tissue Normal	Breast	79.23513725146614
165abf8f-3960-44ca-abe8-683d90901650	jhu-usc.edu_BRCA.HumanMethylation450.10.lvl-3.TCGA-A7-A13G-11A-51D-A13T-05.gdc_hg38.txt	2086f4ed-61fd-450c-b9de-aa7e049d154d	6cd9baf5-bbe0-4c1e-a87f-c53b3af22890	Solid Tissue Normal	Breast	79.31453666336292
ec32ec2c-fb80-4466-96a4-d77ce5441737	jhu-usc.edu_BRCA.HumanMethylation450.1.lvl-3.TCGA-A7-A0CH-11A-32D-A10Q-05.gdc_hg38.txt	60ee931b-d315-4c37-b913-fa46a5f206b4	9de678e5-67ed-4453-a98b-7ac351d5d0f1	Solid Tissue Normal	Breast	79.68415461529615
146a8766-c1c4-4e3b-a83d-caf4bfe5a730	jhu-usc.edu_BRCA.HumanMethylation450.17.lvl-3.TCGA-AC-A2FG-11A-22D-A17F-05.gdc_hg38.txt	0df27813-e779-459e-875e-c77fd5e66846	39cda4c9-e1c8-44c2-bab7-f5849c12f879	Solid Tissue Normal	Breast	79.97711106608769
1c2d2831-42eb-4602-8aed-ab291d5c8849	jhu-usc.edu_BRCA.HumanMethylation450.9.lvl-3.TCGA-BH-A1F0-11B-23D-A138-05.gdc_hg38.txt	6c6c1c35-5e1b-4e9f-ab19-550d1ba4cc43	21ef1730-e5a7-47ce-b419-d000bb59ae15	Solid Tissue Normal	Breast	80.31661199971525
e7edfd4a-fae3-4bb0-b332-ebb0fe76da02	jhu-usc.edu_BRCA.HumanMethylation450.14.lvl-3.TCGA-BH-A204-11A-53D-A161-05.gdc_hg38.txt	8511971e-372e-4dc1-96a9-3fea2298393b	05135396-df5c-49db-b34e-f4add5b65a2b	Solid Tissue Normal	Breast	80.84776668619709
6547eb86-2683-4420-9120-ae8df75bc338	jhu-usc.edu_BRCA.HumanMethylation450.3.lvl-3.TCGA-BH-A0HK-11A-11D-A10Q-05.gdc_hg38.txt	aaeda2ea-cf26-445f-a367-85735fe80a27	24334ac1-28a3-4b61-b590-3f51e375b247	Solid Tissue Normal	Breast	81.45558287382065
f986ea0f-1e04-4bf3-94ef-20ca96208a47	jhu-usc.edu_BRCA.HumanMethylation450.9.lvl-3.TCGA-BH-A1EU-11A-23D-A138-05.gdc_hg38.txt	dadbd2f7-ea44-428c-bfcf-e27f2b978ff1	a1093598-d3a8-4ffe-83fc-bc7d1faff7e5	Solid Tissue Normal	Breast	83.06547439779652
73322b08-87ff-4eb3-86cf-406697f3eecb	jhu-usc.edu_BRCA.HumanMethylation450.20.lvl-3.TCGA-AC-A2FM-11B-32D-A19Z-05.gdc_hg38.txt	028490aa-d6f3-4366-821a-7cb2c604eff1	b6b1dc9a-91f4-4b0a-afd5-62c9a90c0d5e	Solid Tissue Normal	Breast	87.07925156471599
672641da-adaa-4375-8191-516e51b912a4	jhu-usc.edu_BRCA.HumanMethylation450.10.lvl-3.TCGA-BH-A1FG-11B-12D-A13T-05.gdc_hg38.txt	86fa46b0-7118-49e9-a693-c44f46b86e55	d4e7426c-9739-4585-9114-e564b13c7c02	Solid Tissue Normal	Breast	88.4208278346959
f2c58a41-d9d0-4c80-a92f-dd0d651a1567	jhu-usc.edu_BRCA.HumanMethylation450.10.lvl-3.TCGA-BH-A1F8-11B-21D-A13T-05.gdc_hg38.txt	f9e5d9cc-d80e-409d-9b6a-c4de9dc55611	ee554215-bea2-4268-aaf9-784e68cdb969	Solid Tissue Normal	Breast	89.99786442961104
f4e57c70-8894-47c4-a8ac-803e7998cb25	jhu-usc.edu_BRCA.HumanMethylation450.14.lvl-3.TCGA-AC-A23H-11A-12D-A161-05.gdc_hg38.txt	7df59ca8-7e51-4581-9d7f-8bba0395ce17	7dcf550c-90ce-4f63-aecd-0e46897e2a3e	Solid Tissue Normal	Breast	90.00060234036611
1110126c-b7e6-41e0-8487-2cf430db4111	jhu-usc.edu_CESC.HumanMethylation450.8.lvl-3.TCGA-HM-A3JJ-11A-12D-A21R-05.gdc_hg38.txt	3fbfda3f-0286-41df-999c-4ba50429ca60	f150d999-cdec-427e-b8b2-00731c648989	Solid Tissue Normal	Cervix	40.34585288657931
b851bb35-0f85-49cc-8ac9-e9328b175240	jhu-usc.edu_CESC.HumanMethylation450.6.lvl-3.TCGA-FU-A3EO-11A-13D-A212-05.gdc_hg38.txt	b4c02b0c-1abe-4c3f-be7c-5de397efac95	b7f2958f-256e-4c30-9c61-11e76ddb36ba	Solid Tissue Normal	Cervix	55.32496262751819
5cf41213-cc40-43d0-8705-74fbf3e36650	jhu-usc.edu_CESC.HumanMethylation450.11.lvl-3.TCGA-MY-A5BF-11A-11D-A26S-05.gdc_hg38.txt	25a7f991-7dc2-4d3f-ac77-7676dd071977	4f4e8834-a716-42e6-bd51-60d80a619202	Solid Tissue Normal	Cervix	68.6722775584407
1bfb0ed0-9af4-45bb-a139-3d7581ab249a	jhu-usc.edu_COAD.HumanMethylation450.3.lvl-3.TCGA-A6-5667-11A-01D-1721-05.gdc_hg38.txt	5ce13336-702f-4358-b74b-dba1cfb36077	28d03569-8717-40da-8989-70baf2b18f9f	Solid Tissue Normal	Colorectal	40.400611101680525
726f7887-3c44-46b6-93a6-8b02be3759a2	jhu-usc.edu_COAD.HumanMethylation450.3.lvl-3.TCGA-AA-3663-11A-01D-1721-05.gdc_hg38.txt	b9a75b12-9df0-4048-b0fe-48041361fa29	c21d2c68-920f-4526-b754-286579c049f3	Solid Tissue Normal	Colorectal	42.91675108558161
6512278d-827c-49e3-a761-ff035f3569d6	jhu-usc.edu_COAD.HumanMethylation450.1.lvl-3.TCGA-A6-2685-11A-01D-1551-05.gdc_hg38.txt	8365e423-d76a-4903-a90d-5332e019ee7c	e5921d6b-51cf-44be-b295-610cf7c3a69a	Solid Tissue Normal	Colorectal	48.617081277618674
71c79d33-8f3e-4a9e-87e6-747d23d5f4f3	jhu-usc.edu_READ.HumanMethylation450.1.lvl-3.TCGA-AG-A01Y-11A-11D-A081-05.gdc_hg38.txt	9e602612-9215-46e5-8058-6fa8fce6b739	a91f7a8c-e0fe-403a-9ef0-f7679b2761cc	Solid Tissue Normal	Colorectal	49.58903959566534
c58ccaa1-65c8-4933-853d-46aabfe59506	jhu-usc.edu_COAD.HumanMethylation450.3.lvl-3.TCGA-AA-3660-11A-01D-1721-05.gdc_hg38.txt	a0832917-75b9-45c8-9273-009c3737a43a	f9b5e6a5-c2da-4a0d-9251-bb6f557b7b58	Solid Tissue Normal	Colorectal	51.83412641481538
aae5b18b-4d7c-417e-9d18-c10776b2c4fe	jhu-usc.edu_COAD.HumanMethylation450.1.lvl-3.TCGA-AA-3509-11A-01D-1407-05.gdc_hg38.txt	2b81fc5f-9198-4d3a-a969-30affff7cf87	80e677b1-5ebe-4069-a1a5-1538ffee6642	Solid Tissue Normal	Colorectal	54.1723021996375
ceadcf5b-e266-4039-9108-3f8d26979efc	jhu-usc.edu_COAD.HumanMethylation450.1.lvl-3.TCGA-AA-3494-11A-01D-1407-05.gdc_hg38.txt	ffcfae9d-74c1-4e3d-a106-2d5bcb947b68	67ba29e7-f294-4dcd-9630-ad768c22c588	Solid Tissue Normal	Colorectal	55.00188915842099
4637e3fc-5c3d-4655-a10c-514cc68a00b6	jhu-usc.edu_COAD.HumanMethylation450.3.lvl-3.TCGA-G4-6297-11A-01D-1721-05.gdc_hg38.txt	cdcc3417-5266-4ec4-b6ea-c7122fcc23b0	622cc1c4-d721-4b5c-a88b-216d6368660b	Solid Tissue Normal	Colorectal	55.040219908991844
0402360d-ff79-4f26-ae72-bcc1a8ad778a	jhu-usc.edu_READ.HumanMethylation450.1.lvl-3.TCGA-AG-A020-11A-11D-A081-05.gdc_hg38.txt	1268f79e-4f75-4363-afd9-342dd40baca8	19e46a3d-18c5-4927-8501-2265e2d617b8	Solid Tissue Normal	Colorectal	57.088177153777494
b914d2a3-ee28-468b-a6ad-8e41693be20d	jhu-usc.edu_COAD.HumanMethylation450.1.lvl-3.TCGA-A6-4107-11A-01D-1551-05.gdc_hg38.txt	4617e6a2-398a-4e8c-9fc9-8d792c09d741	b079a153-62f9-4026-a2f8-a1390168bbb9	Solid Tissue Normal	Colorectal	57.67135214460549
260901f1-338d-4f9b-bd47-3561bbc85d4b	jhu-usc.edu_COAD.HumanMethylation450.1.lvl-3.TCGA-AA-3488-11A-01D-1407-05.gdc_hg38.txt	d7b2776e-c2fc-4614-8825-487e2a36baa8	6e9e0c2f-2ddb-40f1-8e8c-618119e62ec1	Solid Tissue Normal	Colorectal	58.917101538158256
7f4e591a-1e2c-498b-8a45-f960cddc6cb3	jhu-usc.edu_COAD.HumanMethylation450.4.lvl-3.TCGA-AZ-6600-11A-01D-1772-05.gdc_hg38.txt	08c40bb6-9ad3-4ba7-8d4a-132327a0d7e7	aee20b98-df51-4ead-86cc-0d5f60a74b90	Solid Tissue Normal	Colorectal	64.5626735150941
63f9a88d-1ac8-468a-b698-d8d3982b7974	jhu-usc.edu_COAD.HumanMethylation450.3.lvl-3.TCGA-G4-6322-11A-01D-1721-05.gdc_hg38.txt	4a733acc-b457-412d-8402-0f713baec187	b3fea9bb-53f9-4ddb-922d-b570562d7a7d	Solid Tissue Normal	Colorectal	65.230723739329
43cf5311-cc6f-4da8-ab03-cae8c13aa26d	jhu-usc.edu_COAD.HumanMethylation450.3.lvl-3.TCGA-AA-3712-11A-01D-1721-05.gdc_hg38.txt	9a47edc3-2e19-4dc3-ab50-2b549807d6c2	2b94070a-21ec-457b-88af-3d2a89b97ac6	Solid Tissue Normal	Colorectal	65.24715120385936
0986ea19-f73a-47c3-9170-2897d9aceb3f	jhu-usc.edu_READ.HumanMethylation450.3.lvl-3.TCGA-AG-3731-11A-01D-1734-05.gdc_hg38.txt	69cf0319-258d-427a-9ea2-5fc41025f500	72756208-a5ed-47d2-8c4c-19a8d39f7b9d	Solid Tissue Normal	Colorectal	65.49903899332497
a3d761db-8860-4c05-970b-a852256c2d6c	jhu-usc.edu_READ.HumanMethylation450.1.lvl-3.TCGA-AG-A02N-11A-11D-A081-05.gdc_hg38.txt	a201a649-3296-413f-95b7-48bca910d27b	8ad1c98b-5395-477e-87a8-19dff3a59c26	Solid Tissue Normal	Colorectal	67.59080281019159
950cc135-f269-4ec2-bdea-493741f78704	jhu-usc.edu_READ.HumanMethylation450.1.lvl-3.TCGA-AG-A01W-11A-11D-A081-05.gdc_hg38.txt	c913e113-9731-488a-ac17-652f5a52f771	74543fa4-ce73-46e4-9c59-224e8242b4a2	Solid Tissue Normal	Colorectal	67.74960163398514
f995f876-ddb4-41a4-9712-606d057acb22	jhu-usc.edu_COAD.HumanMethylation450.3.lvl-3.TCGA-AA-3655-11A-01D-1721-05.gdc_hg38.txt	8c017c53-ba54-44e3-9657-e6354849a2dc	31a3877d-3e82-450e-811f-3448b06f3950	Solid Tissue Normal	Colorectal	68.16302615799935
ded78c1b-d5ad-4d37-b7f1-1763e90dec97	jhu-usc.edu_COAD.HumanMethylation450.3.lvl-3.TCGA-AA-3713-11A-01D-1721-05.gdc_hg38.txt	8db16195-8f0e-4343-a250-b59fa7ec562f	57a2044d-20cc-4d02-b268-ce570a0fabe3	Solid Tissue Normal	Colorectal	68.24790139140624
ae060c72-be00-41d1-8e7b-b35d413c9f94	jhu-usc.edu_COAD.HumanMethylation450.4.lvl-3.TCGA-AZ-6601-11A-01D-1772-05.gdc_hg38.txt	3d8a2ec0-3d65-46e1-8b87-fa7e318d249e	7ad0617e-bc4a-4869-8419-744f04d9b7a3	Solid Tissue Normal	Colorectal	68.6722775584407
1bd3b32a-805d-4011-8f04-5c11e9e025ce	jhu-usc.edu_COAD.HumanMethylation450.1.lvl-3.TCGA-A6-2682-11A-01D-1551-05.gdc_hg38.txt	668f20bb-26e0-4064-a5e4-4a7385f6863d	77a44132-af22-4115-9fa2-78f2f74bf687	Solid Tissue Normal	Colorectal	70.31776192223238
9538722a-6881-42c3-b727-96994111e411	jhu-usc.edu_COAD.HumanMethylation450.3.lvl-3.TCGA-G4-6295-11A-01D-1721-05.gdc_hg38.txt	e8d18a4a-4822-4e18-8939-56c992ccc368	e17959bd-045d-4540-b43a-c3863e8ff3c0	Solid Tissue Normal	Colorectal	70.52310522886195
10f4bc1a-87c4-44eb-970b-5ac5855d8ca4	jhu-usc.edu_COAD.HumanMethylation450.1.lvl-3.TCGA-AA-3510-11A-01D-1407-05.gdc_hg38.txt	3ea9a3fd-16a0-4ed0-a9c8-45cb3972fe2b	35c295c2-37d1-44b2-87a3-1039645e5bae	Solid Tissue Normal	Colorectal	70.91736437759074
8df00a20-d650-419d-97ad-62436d47e58e	jhu-usc.edu_READ.HumanMethylation450.1.lvl-3.TCGA-AG-A036-11A-11D-A081-05.gdc_hg38.txt	08e04fab-bdfb-446c-829e-90b81795b6f0	f2a8deb2-0e2c-4bbd-8fa1-99b7abb2f3aa	Solid Tissue Normal	Colorectal	71.7496892471293
43e17a1e-aa56-4115-8e7a-902c5202342c	jhu-usc.edu_COAD.HumanMethylation450.4.lvl-3.TCGA-AZ-6599-11A-01D-1772-05.gdc_hg38.txt	807b3096-9816-41ac-8fdc-dcf12ba5b4cd	fbb69964-f962-4b89-b59b-dd05f8faf61a	Solid Tissue Normal	Colorectal	72.38488454230345
54915911-45bd-4ca1-a67b-a8bfc974aad5	jhu-usc.edu_COAD.HumanMethylation450.1.lvl-3.TCGA-A6-2680-11A-01D-1551-05.gdc_hg38.txt	169cf678-faf2-4090-823f-7052e0f76e47	ff1407c6-9174-4bae-a19b-d34ca71b898c	Solid Tissue Normal	Colorectal	72.64498606403426
9fb03847-80e0-40ff-9e2c-c18729fbe636	jhu-usc.edu_COAD.HumanMethylation450.1.lvl-3.TCGA-AA-3502-11A-01D-1407-05.gdc_hg38.txt	7836d3f5-20ca-4877-83ba-721d9c02502c	8368d745-c74d-4236-ba75-16ca7aaeb3ca	Solid Tissue Normal	Colorectal	73.16792701825091
13e2b567-2d5c-49f8-9bfd-370015b4ecbf	jhu-usc.edu_COAD.HumanMethylation450.1.lvl-3.TCGA-A6-2679-11A-01D-1551-05.gdc_hg38.txt	eb51613d-7d22-4c07-9a79-692927ed92e0	0f74d992-00da-4728-9564-086ca1b95921	Solid Tissue Normal	Colorectal	73.43076645073677
81fbf733-82aa-4e95-a1b1-f7afdfe3a5f2	jhu-usc.edu_COAD.HumanMethylation450.3.lvl-3.TCGA-G4-6320-11A-01D-1721-05.gdc_hg38.txt	ad0a8c68-23e1-41cb-9a58-2d92fbb64bbf	da21e143-dbf6-4ac7-8872-f1d9ae39512d	Solid Tissue Normal	Colorectal	73.48552466583799
413c92f8-8c87-4570-be36-f145b136ca55	jhu-usc.edu_COAD.HumanMethylation450.1.lvl-3.TCGA-A6-2681-11A-01D-1551-05.gdc_hg38.txt	1bb2f187-2c67-4fa2-b917-347946c8e9da	7d8eab0a-e6c8-4449-9ebf-50c41db94a06	Solid Tissue Normal	Colorectal	73.72919872303842
7205f562-dbdf-46c2-8f11-de92718c878c	jhu-usc.edu_COAD.HumanMethylation450.1.lvl-3.TCGA-A6-2684-11A-01D-1551-05.gdc_hg38.txt	bf2b2ca1-17b5-4a4d-bae8-46f571129706	49929108-023e-4d35-b26d-50ab4d3ae581	Solid Tissue Normal	Colorectal	75.86203120123096
378bfb96-503d-4041-8693-67e2a441c219	jhu-usc.edu_COAD.HumanMethylation450.3.lvl-3.TCGA-G4-6314-11A-01D-1721-05.gdc_hg38.txt	9a7df8b8-266c-4574-9cbd-30d00957ed69	abe658e0-33f9-4f57-849b-dec4d20964d6	Solid Tissue Normal	Colorectal	76.54650888999622
1808c819-eb70-41eb-96bd-230ea36ff55c	jhu-usc.edu_COAD.HumanMethylation450.4.lvl-3.TCGA-G4-6625-11A-01D-1772-05.gdc_hg38.txt	30e9afc0-d602-4c7a-84f2-52305a9c0152	5eed7e8a-c219-4497-a99f-bfc48faca4d8	Solid Tissue Normal	Colorectal	77.10778059478373
6d140ef6-4a13-40ae-92d4-19a2d5620182	jhu-usc.edu_COAD.HumanMethylation450.4.lvl-3.TCGA-AZ-6598-11A-01D-1772-05.gdc_hg38.txt	456cc2df-f9a7-4f65-8450-a79ed69fa27f	a8b4284d-cbbb-43e3-897b-d04af4bfba74	Solid Tissue Normal	Colorectal	77.15980089912989
6ec95be5-8f24-458e-8ed8-68d6412dae40	jhu-usc.edu_COAD.HumanMethylation450.1.lvl-3.TCGA-AA-3506-11A-01D-1407-05.gdc_hg38.txt	f00dc36f-37e4-404d-b132-84f78295bc0b	28033279-cc74-4775-afdf-2497f6ddb55c	Solid Tissue Normal	Colorectal	77.41442659935056
25e8048f-1601-4d1f-9d1a-4c9f002d9365	jhu-usc.edu_COAD.HumanMethylation450.3.lvl-3.TCGA-AA-3697-11A-01D-1721-05.gdc_hg38.txt	2121d215-5078-4273-8eb2-29273f90a361	dde411b2-5d2b-4638-8149-89bc1eb3c7ad	Solid Tissue Normal	Colorectal	77.66631438881618
35befadf-0e72-4a20-b3c9-12dff43404c8	jhu-usc.edu_COAD.HumanMethylation450.3.lvl-3.TCGA-A6-2675-11A-01D-1721-05.gdc_hg38.txt	ea4647ed-9f05-47b1-bccd-1dec362903c4	07dc5a1d-64b7-42ba-928e-9753bd533c1e	Solid Tissue Normal	Colorectal	78.88742258557339
5b079301-4eaa-4f27-91de-cbde62cb1d1e	jhu-usc.edu_COAD.HumanMethylation450.1.lvl-3.TCGA-AA-3495-11A-01D-1407-05.gdc_hg38.txt	7051c757-e483-46b8-a209-c0444e1f60af	15b987ba-77ab-477b-a54a-65ec5c7c399e	Solid Tissue Normal	Colorectal	79.08729007069284
08592de8-0daa-4c58-a6b9-72bf1a7955e5	jhu-usc.edu_COAD.HumanMethylation450.3.lvl-3.TCGA-G4-6311-11A-01D-1721-05.gdc_hg38.txt	65a9fc33-5e7b-4e5d-90c7-b2342f14f450	79d33c28-a7e2-4fca-8be1-a16fb6d68d49	Solid Tissue Normal	Colorectal	80.21257139102293
cb4f102a-a245-4178-b5d8-6c7f40122c15	jhu-usc.edu_COAD.HumanMethylation450.1.lvl-3.TCGA-A6-2686-11A-01D-1551-05.gdc_hg38.txt	18c61df8-633b-4eb7-89c8-417ff90d11f9	19d1a5fc-3ce9-4e43-a364-a4150bcf911b	Solid Tissue Normal	Colorectal	81.10513029717283
60af085c-c12c-43a1-b8fb-97b13b706d07	jhu-usc.edu_COAD.HumanMethylation450.1.lvl-3.TCGA-A6-2671-11A-01D-1551-05.gdc_hg38.txt	a4b58604-884f-4f42-aaf4-056274017721	565e2726-4942-4726-89d3-c5e3797f7204	Solid Tissue Normal	Colorectal	85.77600604530694
f3023c7b-b17d-47ad-8143-2d45af04c1d2	jhu-usc.edu_COAD.HumanMethylation450.1.lvl-3.TCGA-AA-3492-11A-01D-1407-05.gdc_hg38.txt	664668b5-3830-475d-936d-00ae75f5d899	85e95dda-6198-464a-9187-fd0832bebb72	Solid Tissue Normal	Colorectal	89.99786442961104
12268807-1951-41c2-a23b-85b428b62592	jhu-usc.edu_READ.HumanMethylation450.3.lvl-3.TCGA-AG-3725-11A-01D-1734-05.gdc_hg38.txt	4c0730f5-6307-4396-8038-2aa6d0119aab	fd798ddf-7273-49b8-b13c-d9909c8c87ff	Solid Tissue Normal	Colorectal	90.00060234036611
3b87d4e6-6fe6-40a7-b8d8-c856f537bcb5	jhu-usc.edu_COAD.HumanMethylation450.3.lvl-3.TCGA-G4-6298-11A-01D-1721-05.gdc_hg38.txt	31ac9d64-3b11-4250-9561-d2c3b0eca5fc	ab9cc98a-86ae-4913-bcb2-cc3aeff8abb1	Solid Tissue Normal	Colorectal	90.00060234036611
6abb80e7-1d17-459a-a092-6dd6ad3a1da5	jhu-usc.edu_COAD.HumanMethylation450.3.lvl-3.TCGA-G4-6302-11A-01D-1721-05.gdc_hg38.txt	18cb36c8-7288-4bea-a802-6cd65d603b50	7144a65f-a63f-4b79-8fe2-cfe48696de03	Solid Tissue Normal	Colorectal	90.00060234036611
97ed2c11-3327-4ec5-bb6e-5cda143c65ec	jhu-usc.edu_ESCA.HumanMethylation450.1.lvl-3.TCGA-IG-A3I8-11A-11D-A249-05.gdc_hg38.txt	e843c89c-0ac4-4f98-a7bf-2d354cdd3a33	7bf3f18b-a013-48d2-a743-26a57fdbe4c4	Solid Tissue Normal	Esophagus	51.43439144457647
6454e7eb-0c26-43d2-af35-ec86802dc651	jhu-usc.edu_ESCA.HumanMethylation450.2.lvl-3.TCGA-L5-A4OM-11A-11D-A265-05.gdc_hg38.txt	e3410fc5-3053-496e-88ce-10c845b994f1	1a578ae7-5c0b-48ef-8baf-7189df703a93	Solid Tissue Normal	Esophagus	54.3338389341861
650af6c9-216a-4abc-921b-3ef18cb79603	jhu-usc.edu_ESCA.HumanMethylation450.5.lvl-3.TCGA-IC-A6RE-11A-12D-A33F-05.gdc_hg38.txt	c43ee0d1-3683-43d5-9250-5010fa7a03ac	64aa95b2-ccf7-4bfa-8d4f-98de09f03e71	Solid Tissue Normal	Esophagus	59.24838873952064
086c4f37-74d0-4f95-aede-b90366005a83	jhu-usc.edu_ESCA.HumanMethylation450.2.lvl-3.TCGA-L5-A4OF-11A-12D-A265-05.gdc_hg38.txt	8941fc42-90af-46d6-b1ef-e18fcb957bcf	0c78b1b5-f480-45ad-a253-19297bc886b4	Solid Tissue Normal	Esophagus	63.50310205288548
51b3d0a7-b90b-471d-b877-16d093f87cf9	jhu-usc.edu_ESCA.HumanMethylation450.2.lvl-3.TCGA-L5-A4ON-11A-21D-A265-05.gdc_hg38.txt	a7e0bbb4-1a9e-4ef3-bac9-6e674cbf133d	caba34f2-3877-48ca-9fbc-665c3960f574	Solid Tissue Normal	Esophagus	65.62772079881285
9f8095b3-bc79-4e9d-ad4b-249fdc552463	jhu-usc.edu_ESCA.HumanMethylation450.2.lvl-3.TCGA-L5-A4OP-11A-11D-A265-05.gdc_hg38.txt	81e97df8-7363-46b0-8150-d1993e54f8cf	97031483-1185-41d6-9722-0a03b63caa19	Solid Tissue Normal	Esophagus	67.97958613741027
cba26c2a-fbff-4fb0-8b16-0bfc3ff297ef	jhu-usc.edu_ESCA.HumanMethylation450.5.lvl-3.TCGA-IC-A6RF-11A-21D-A33F-05.gdc_hg38.txt	8f116531-4a9d-4cad-a17b-9b9ef79ec70c	9dfddc49-1e66-4e26-9d71-40d748cca0a6	Solid Tissue Normal	Esophagus	69.58947766138614
4715984f-51fb-42c8-bc4d-e55165d4f96f	jhu-usc.edu_ESCA.HumanMethylation450.2.lvl-3.TCGA-L5-A4OJ-11A-12D-A265-05.gdc_hg38.txt	f73db16e-fff9-43a0-a75c-af0d39812e68	cb419344-6148-43d4-b549-570bd09b3e05	Solid Tissue Normal	Esophagus	70.2465762426008
2e59a2f9-58f5-4d4a-9f61-db35b310be0f	jhu-usc.edu_ESCA.HumanMethylation450.2.lvl-3.TCGA-L5-A4OH-11A-11D-A265-05.gdc_hg38.txt	eb31c2a9-a3f5-41fb-889d-3d6a0c2c33e2	3fa7fc16-49da-4bf6-90c4-74df5cf68b65	Solid Tissue Normal	Esophagus	71.67850356749771
9847024f-dd9a-484b-9cf4-9b50d0809d1f	jhu-usc.edu_ESCA.HumanMethylation450.2.lvl-3.TCGA-L5-A4OQ-11A-12D-A265-05.gdc_hg38.txt	1e703f43-c1dc-453c-9eb7-bf50e0c1c756	5530590b-8b5e-43a4-b2ca-877bfc6107f3	Solid Tissue Normal	Esophagus	75.47050996325723
51993159-c9cf-4bff-88bc-c1c57746f5ae	jhu-usc.edu_ESCA.HumanMethylation450.2.lvl-3.TCGA-L5-A4OG-11A-12D-A265-05.gdc_hg38.txt	fb3d273c-b99f-411c-8d1c-a3de77851316	eb4ad376-4cc1-4d2c-9b93-ad2b082c77c4	Solid Tissue Normal	Esophagus	79.68689252605121
20048f6e-2f05-4029-af70-a664411f0fe7	jhu-usc.edu_ESCA.HumanMethylation450.2.lvl-3.TCGA-L5-A4OI-11A-11D-A265-05.gdc_hg38.txt	78cc5d13-3605-49a1-8677-27cc819e5e0f	cb2af13b-cbed-4657-8fd4-fed8db375cba	Solid Tissue Normal	Esophagus	79.9196149402314
66bc602c-218b-4085-aa92-7b575372bdb4	jhu-usc.edu_ESCA.HumanMethylation450.2.lvl-3.TCGA-L5-A4OE-11A-11D-A265-05.gdc_hg38.txt	ab5fb3e7-5ece-4713-93bd-589b873e7c07	0a466142-c513-4257-85d4-4bd7cfd0ef29	Solid Tissue Normal	Esophagus	81.01751715301087
04d699bb-524a-4002-b711-c47f5d0ef5f7	jhu-usc.edu_ESCA.HumanMethylation450.1.lvl-3.TCGA-L5-A43C-11A-11D-A249-05.gdc_hg38.txt	b2c149f0-88e9-41f3-af2b-198ae343b161	a935daeb-1efd-4113-a614-a5e4d446c72b	Solid Tissue Normal	Esophagus	81.46105869533076
accba398-ccf9-4e7c-b280-f382338fea6b	jhu-usc.edu_HNSC.HumanMethylation450.3.lvl-3.TCGA-CV-5979-11A-01D-1684-05.gdc_hg38.txt	f61b8566-ef2c-44f6-885d-59f8d7fb5e1e	1e05fdbd-c80b-41c6-9b40-8a7200c92e76	Solid Tissue Normal	Head and Neck	26.193592193668852
b976651b-a8ab-4551-b378-3c575197dc4e	jhu-usc.edu_HNSC.HumanMethylation450.6.lvl-3.TCGA-CV-7255-11A-01D-2014-05.gdc_hg38.txt	2b4dbc74-4623-4746-bc29-8f33ce84a05b	534f85f2-b9eb-45be-87d5-c3dffd13d541	Solid Tissue Normal	Head and Neck	32.666013218633125
cfca6753-bdaf-4c0e-a277-af71365f713c	jhu-usc.edu_HNSC.HumanMethylation450.5.lvl-3.TCGA-CV-6959-11A-01D-1913-05.gdc_hg38.txt	c6706a96-631d-43d0-9a08-0bbe9d6295fb	ef3ce0e5-d2e8-4616-8b1a-a78c591cf235	Solid Tissue Normal	Head and Neck	48.40352423872391
e4f4d74f-e4ff-4593-aa38-8d73eb1fe5d1	jhu-usc.edu_HNSC.HumanMethylation450.6.lvl-3.TCGA-CV-7103-11A-01D-2014-05.gdc_hg38.txt	c24b53b7-905e-464f-9741-8a870a060c47	1dd23cd6-3aa8-4553-8813-04701451846e	Solid Tissue Normal	Head and Neck	49.88199604645687
315af499-2b57-4866-bbd4-5fbccfb2cbc1	jhu-usc.edu_HNSC.HumanMethylation450.3.lvl-3.TCGA-CV-5976-11A-01D-1684-05.gdc_hg38.txt	b721e292-1d8d-451c-bb08-77bc2a61a1b0	23062172-7361-4e61-8ee6-b0a613d72a24	Solid Tissue Normal	Head and Neck	50.01341576269979
c48bfda5-8dd5-444e-a2cb-dc66fe6e2dc2	jhu-usc.edu_HNSC.HumanMethylation450.3.lvl-3.TCGA-CV-6003-11A-01D-1684-05.gdc_hg38.txt	2b487266-919f-45df-b7dd-1e60e063ff80	417b357e-c90e-4b63-ae7a-4b782038ffd3	Solid Tissue Normal	Head and Neck	50.92514004413512
116aa3a6-3cc6-418a-bb3b-a423d301891d	jhu-usc.edu_HNSC.HumanMethylation450.2.lvl-3.TCGA-CV-5440-11A-01D-1511-05.gdc_hg38.txt	d773747d-fd09-4890-a436-9b212e19063b	10d0a058-3e5e-4916-84c4-25f934b96f86	Solid Tissue Normal	Head and Neck	52.55967276490655
d0e7eb70-c744-4a49-b5e0-578be5345436	jhu-usc.edu_HNSC.HumanMethylation450.3.lvl-3.TCGA-CV-5978-11A-01D-1684-05.gdc_hg38.txt	b801368a-b10a-4a42-bda8-5df8216b532f	e16e9535-b20f-4c9a-8b5b-82df80c99448	Solid Tissue Normal	Head and Neck	53.33450150858882
97709d64-a754-416f-97ca-a48fc1312f7f	jhu-usc.edu_HNSC.HumanMethylation450.5.lvl-3.TCGA-CV-6933-11A-01D-1913-05.gdc_hg38.txt	edd36b53-eb43-4ed6-9509-53a56cdcf80d	2a749317-0156-4213-8482-b2c2d6e52e9b	Solid Tissue Normal	Head and Neck	53.438542117281145
7afc1cc1-e58a-4c88-8bcd-ca9677ff202e	jhu-usc.edu_HNSC.HumanMethylation450.3.lvl-3.TCGA-CV-6433-11A-01D-1684-05.gdc_hg38.txt	5e2dc8ce-9f72-4aab-bfdb-c2c09eee1aee	d5eedfb5-4fa3-4a1e-ad0d-ea550b22a5ba	Solid Tissue Normal	Head and Neck	57.099128796797736
e3c7f0a5-6fda-49fc-9403-f70e5e81d14a	jhu-usc.edu_HNSC.HumanMethylation450.3.lvl-3.TCGA-CV-5435-11B-01D-1684-05.gdc_hg38.txt	14098d2a-e40e-4f1a-bd76-f8bf7c339ee5	cc23a09b-bca7-43e0-9ad0-bf272848492e	Solid Tissue Normal	Head and Neck	57.293520460407066
8b1c969e-1bb5-4ac3-8a3a-f9adde0ab9e8	jhu-usc.edu_HNSC.HumanMethylation450.5.lvl-3.TCGA-CV-6951-11A-01D-1913-05.gdc_hg38.txt	e5d22220-4951-42f5-80e5-4510ac3e99c2	91728cd6-ed91-49dc-9279-faedbe211a9d	Solid Tissue Normal	Head and Neck	57.950619041621714
bb696270-59b2-4eaa-b465-324a24c59b18	jhu-usc.edu_HNSC.HumanMethylation450.2.lvl-3.TCGA-CV-5441-11A-01D-1511-05.gdc_hg38.txt	b480eb37-ffe0-4626-b49d-dfc514a60886	c72ae014-3c05-47f9-8615-6633467bc532	Solid Tissue Normal	Head and Neck	58.3311886365752
ebaab0d2-1750-4ebc-8832-407bc4084284	jhu-usc.edu_HNSC.HumanMethylation450.5.lvl-3.TCGA-CV-6954-11A-01D-1913-05.gdc_hg38.txt	9695fced-aef4-43ed-b1be-026072dc4ddd	402fd96c-76d3-4ac2-9f64-77bd34be0adb	Solid Tissue Normal	Head and Neck	59.02114214685058
a64e133b-3c39-4909-8004-b604265a5453	jhu-usc.edu_HNSC.HumanMethylation450.3.lvl-3.TCGA-CV-5970-11A-01D-1684-05.gdc_hg38.txt	ef1aefd1-1b8f-4840-9037-282de48ed7f7	1f6167d9-c99d-4873-8d6e-e62a1c964135	Solid Tissue Normal	Head and Neck	59.9328664282859
92875c99-fcd5-4670-a050-4c27345ef05f	jhu-usc.edu_HNSC.HumanMethylation450.5.lvl-3.TCGA-CV-6939-11A-01D-1913-05.gdc_hg38.txt	b7635df8-644c-473d-8b07-f586693a1f3e	e7d1f0dd-eec0-4670-a2ba-00ffe38c6382	Solid Tissue Normal	Head and Neck	60.08892734132438
70cd9b57-a8d1-4ef5-b86a-a0769ea7a935	jhu-usc.edu_HNSC.HumanMethylation450.3.lvl-3.TCGA-CV-6441-11A-01D-1684-05.gdc_hg38.txt	5b84800b-ac41-4878-93d1-7f1587541495	59398d50-45cf-4812-a24e-0c00c0199971	Solid Tissue Normal	Head and Neck	60.30248438021914
bc473c73-239a-40c1-b9cd-b80f28a8e64e	jhu-usc.edu_HNSC.HumanMethylation450.3.lvl-3.TCGA-CV-5434-11B-01D-1684-05.gdc_hg38.txt	3f70e2db-b313-4f3f-89e7-cd1c0acecf9b	dbe29e97-f111-41d3-a25f-3b9eb9bb099f	Solid Tissue Normal	Head and Neck	60.73233636876372
11150d5e-f769-449a-b653-455c3d91208d	jhu-usc.edu_HNSC.HumanMethylation450.3.lvl-3.TCGA-CV-5971-11A-01D-1684-05.gdc_hg38.txt	925e85cb-0ceb-44b7-a745-7b7c21427df8	1465b7ec-8d2b-47dd-8387-977eed44cc86	Solid Tissue Normal	Head and Neck	60.99791371200464
767273d1-985a-4ce9-8f5f-75a04bf623e6	jhu-usc.edu_HNSC.HumanMethylation450.5.lvl-3.TCGA-CV-6961-11A-01D-1913-05.gdc_hg38.txt	2f64ab02-d9b5-4ef3-9cba-7534dc0735d5	4075717b-2240-4842-a00a-0c4dbcb910c4	Solid Tissue Normal	Head and Neck	61.69060513303508
562d10fa-d5f0-4184-bc59-b4022db6ec26	jhu-usc.edu_HNSC.HumanMethylation450.3.lvl-3.TCGA-CV-5430-11B-01D-1684-05.gdc_hg38.txt	5bae7161-8838-4b10-9210-02deaae4b9c1	a4fcb7fd-9c22-4486-99c5-97da050c9fb3	Solid Tissue Normal	Head and Neck	61.813811117012825
bf4c0b2a-4732-4f0a-a8fe-4e203f7030f6	jhu-usc.edu_HNSC.HumanMethylation450.6.lvl-3.TCGA-CV-7245-11A-01D-2014-05.gdc_hg38.txt	aaa6607c-e333-4f99-b1dc-390c3cad4f1b	ae2051a3-f851-4cb3-af18-029f4574b179	Solid Tissue Normal	Head and Neck	62.00272695911204
5f9eff59-cbbb-459e-9caf-1a152686fa57	jhu-usc.edu_HNSC.HumanMethylation450.3.lvl-3.TCGA-CV-5439-11B-01D-1684-05.gdc_hg38.txt	23f2a9bf-d544-407e-a074-ad7ca9614d7d	3ee863da-7991-414f-82d8-2b6502d4c061	Solid Tissue Normal	Head and Neck	62.11224338931448
e052da57-f373-4bd8-866f-abf3a13dcca7	jhu-usc.edu_HNSC.HumanMethylation450.3.lvl-3.TCGA-CV-5973-11A-01D-1684-05.gdc_hg38.txt	8ed1f8fb-095a-4e76-88a3-15cee4b5b4bb	8fc1f1be-d2d5-4b3a-9973-f4d964018beb	Solid Tissue Normal	Head and Neck	62.34496580349467
bc32eb34-f0ab-4f1d-8c28-632b4d35e0c1	jhu-usc.edu_HNSC.HumanMethylation450.3.lvl-3.TCGA-CV-6436-11A-01D-1684-05.gdc_hg38.txt	53ede639-30b1-491a-8742-08c17ab444b3	84fd72d1-f79d-493b-a341-826acd4aa942	Solid Tissue Normal	Head and Neck	62.65708762957162
91614185-7959-43da-a8db-7ea28880f0ba	jhu-usc.edu_HNSC.HumanMethylation450.3.lvl-3.TCGA-CV-5966-11A-01D-1684-05.gdc_hg38.txt	53d3b388-6f20-40e1-ba4b-b969f3e52e09	0d0731e2-8d82-4b6d-9258-2896a770a868	Solid Tissue Normal	Head and Neck	63.2977587462559
99009a18-06e1-4577-964d-739c0f97e04f	jhu-usc.edu_HNSC.HumanMethylation450.2.lvl-3.TCGA-CV-5443-11A-01D-1511-05.gdc_hg38.txt	4863312a-043e-418e-812d-2ae2a1f66f29	180036a2-3b56-405e-a1fe-d5932517b6c7	Solid Tissue Normal	Head and Neck	63.75772775310616
5753c0c5-d6d5-4960-9e3f-e9d78e52a7cd	jhu-usc.edu_HNSC.HumanMethylation450.6.lvl-3.TCGA-CV-7178-11A-01D-2014-05.gdc_hg38.txt	365eb618-2e52-43ca-9ed1-909783e21cc6	8f044599-3fbe-4b69-b67d-49aee9168545	Solid Tissue Normal	Head and Neck	64.14924899107989
802f577b-09ff-4bf9-ba66-0898f6ab06c8	jhu-usc.edu_HNSC.HumanMethylation450.6.lvl-3.TCGA-CV-7250-11A-01D-2014-05.gdc_hg38.txt	b4f8ddc9-0ab4-447e-8292-5dcf8a9085ee	0858c8b7-e2eb-4461-b65e-9d476029ad8d	Solid Tissue Normal	Head and Neck	64.31078572562848
dda837ed-06c1-4576-9cb8-bd47cf3c2fd8	jhu-usc.edu_HNSC.HumanMethylation450.6.lvl-3.TCGA-CV-7263-11A-01D-2014-05.gdc_hg38.txt	ed75b145-404f-482c-9727-4deb585edc0f	93b742eb-5fc3-4ce2-b7f6-c89f97e0dcc9	Solid Tissue Normal	Head and Neck	64.37649558374994
c4de90ac-b5dd-4651-995e-b43747776ba8	jhu-usc.edu_HNSC.HumanMethylation450.2.lvl-3.TCGA-CV-5444-11A-01D-1511-05.gdc_hg38.txt	61380e29-a7ae-4e29-b69a-d56f234f1ba0	4eacd173-025a-442b-8bce-890ccfdca586	Solid Tissue Normal	Head and Neck	64.75158935719331
323d6f20-f38a-4958-ba6c-b07ac8b3244e	jhu-usc.edu_HNSC.HumanMethylation450.5.lvl-3.TCGA-CV-6952-11A-01D-1913-05.gdc_hg38.txt	fe486aa7-b37a-4016-a71c-56d97bd73208	7ed006e8-461f-4664-bfff-55fa6812743c	Solid Tissue Normal	Head and Neck	65.41416375991808
94b8b9e1-78b0-4d59-9206-ec50c1409357	jhu-usc.edu_HNSC.HumanMethylation450.2.lvl-3.TCGA-CV-5436-11A-01D-1511-05.gdc_hg38.txt	81934024-5d2c-44e2-b315-cfafe72c6ed8	94a47bf8-f673-45cb-a8d3-1031317d03b3	Solid Tissue Normal	Head and Neck	65.49903899332497
c0761a02-5d54-4f2a-9336-a73f72b63a93	jhu-usc.edu_HNSC.HumanMethylation450.5.lvl-3.TCGA-CV-6962-11A-01D-1913-05.gdc_hg38.txt	5b2faa3f-c96e-42c6-81ce-a356852ea6a6	9bcf4ed8-bfb4-49aa-a37e-d91325926894	Solid Tissue Normal	Head and Neck	65.99186292923595
1c9127a4-078b-4087-9511-4ec4e46ea3fd	jhu-usc.edu_HNSC.HumanMethylation450.3.lvl-3.TCGA-CV-5977-11A-01D-1684-05.gdc_hg38.txt	7db4f0ef-5756-42f6-8d3b-68f68bcb7b8b	50239d1d-b3a4-4240-ab83-b24ba67b1299	Solid Tissue Normal	Head and Neck	66.02471785829668
6901d7b7-2246-4ecf-b45a-e1c29405ec2f	jhu-usc.edu_HNSC.HumanMethylation450.5.lvl-3.TCGA-CV-6934-11A-01D-1913-05.gdc_hg38.txt	f4dac8df-8bcc-44f6-80a6-030f140693e4	4f5bc340-bdb5-418a-b3c4-96ac85e08b34	Solid Tissue Normal	Head and Neck	66.20268205737565
a188e912-4320-4450-a667-8a9bdeb4eb03	jhu-usc.edu_HNSC.HumanMethylation450.6.lvl-3.TCGA-CV-6956-11A-01D-2014-05.gdc_hg38.txt	ffed75f2-65b9-48b8-a629-1cbbe1074cda	8c238d30-df8e-4e6b-98fc-21696269a294	Solid Tissue Normal	Head and Neck	67.68115386510861
df691b43-c2e1-45cc-b54c-30c215e0283d	jhu-usc.edu_HNSC.HumanMethylation450.5.lvl-3.TCGA-CV-6935-11A-01D-1913-05.gdc_hg38.txt	76de8a78-90b8-4928-8dc1-bf3b8157382f	0871333c-1088-4af1-a365-12256643c5bd	Solid Tissue Normal	Head and Neck	67.89744881475843
43f23174-ed97-4884-af0a-fd8d4560c222	jhu-usc.edu_HNSC.HumanMethylation450.6.lvl-3.TCGA-CV-7235-11A-01D-2014-05.gdc_hg38.txt	95eb64ca-ae28-44bc-bc11-f0b145a4e0ef	2fbafcc5-896c-4e50-8956-a61540fc89be	Solid Tissue Normal	Head and Neck	67.90018672551349
d639c57d-5a24-4288-965c-58c36c8b50fe	jhu-usc.edu_HNSC.HumanMethylation450.3.lvl-3.TCGA-CV-5432-11B-01D-1684-05.gdc_hg38.txt	c552cf29-896d-4a47-8022-e5c57e27e70e	d89b1fd6-bef4-4803-8ed3-3b442be600b6	Solid Tissue Normal	Head and Neck	68.46419634105607
b14453f9-d6a3-444a-b65c-2922c085b91b	jhu-usc.edu_HNSC.HumanMethylation450.5.lvl-3.TCGA-CV-6936-11A-01D-1913-05.gdc_hg38.txt	e280489b-04ae-43c6-adc4-11eaad3f2b10	93a265b7-6c23-4e5f-b797-c117793744bf	Solid Tissue Normal	Head and Neck	68.50252709162692
9c7b46b2-e399-47bf-8b64-7660d1ef49ff	jhu-usc.edu_HNSC.HumanMethylation450.6.lvl-3.TCGA-CV-7238-11A-01D-2014-05.gdc_hg38.txt	41342a3e-da14-439d-bbd6-3044d5f48e97	78fcc813-d0a8-44aa-b004-62810dca9d12	Solid Tissue Normal	Head and Neck	69.73732484215944
cbac3b57-3b0c-422a-9a1a-6badd2e1670a	jhu-usc.edu_HNSC.HumanMethylation450.2.lvl-3.TCGA-CV-5431-11A-01D-1511-05.gdc_hg38.txt	39e3facf-6d13-4611-bcfa-90ef0350814d	64bb5550-2735-4401-a0db-58ec1020a32d	Solid Tissue Normal	Head and Neck	73.79490858115989
9cc1fad6-7f2c-40e2-aca6-95bae2667a33	jhu-usc.edu_HNSC.HumanMethylation450.6.lvl-3.TCGA-CV-7089-11A-01D-2014-05.gdc_hg38.txt	267e43c1-bf99-430a-b077-147985fb7e64	490950f3-2d1a-4174-a30d-b8f5654ff316	Solid Tissue Normal	Head and Neck	74.33153908915185
154902de-ca88-47a0-96a8-8cc4aef2d8a8	jhu-usc.edu_HNSC.HumanMethylation450.6.lvl-3.TCGA-CV-6955-11A-01D-2014-05.gdc_hg38.txt	5480deea-1629-4a4e-852b-0439379b1272	f3ee1127-ed53-43e8-825e-1e5516371054	Solid Tissue Normal	Head and Neck	74.63818509371868
43fbdef5-11fd-45a0-9b78-ab0827398dfd	jhu-usc.edu_HNSC.HumanMethylation450.5.lvl-3.TCGA-CV-6943-11A-01D-1913-05.gdc_hg38.txt	73f7a185-ccae-4b5a-b462-acf466212b09	8b574abc-646b-4252-8eb7-b9c737d034d9	Solid Tissue Normal	Head and Neck	74.77234272071667
038f318f-7fc2-4fa7-819c-9e45bb1d95d5	jhu-usc.edu_HNSC.HumanMethylation450.2.lvl-3.TCGA-CV-5442-11A-01D-1511-05.gdc_hg38.txt	ec885af4-3513-4790-ab1f-6ecc94b6115d	3c975b68-4a6e-4c97-a8d1-b9a427d4957c	Solid Tissue Normal	Head and Neck	76.77101757191122
f88aa3ca-cece-4af7-94e7-41f03f6ba54f	jhu-usc.edu_HNSC.HumanMethylation450.5.lvl-3.TCGA-CV-6953-11A-01D-1913-05.gdc_hg38.txt	5d0c7b40-a369-4867-a280-39ec570c318e	a4e90f64-d11a-4278-a79e-d64c936e8e86	Solid Tissue Normal	Head and Neck	80.67254039787319
02c40f68-3b41-4d6d-bbe4-3609bd37250d	jhu-usc.edu_HNSC.HumanMethylation450.6.lvl-3.TCGA-CV-7101-11A-01D-2014-05.gdc_hg38.txt	8e461b7f-1bfd-476d-a948-7aadb89a41e5	241d9310-9137-42dd-b28d-0dc50c44cb43	Solid Tissue Normal	Head and Neck	80.90526281205338
3269d5d0-4e7c-4f5d-b77e-a999e5c54e04	jhu-usc.edu_HNSC.HumanMethylation450.5.lvl-3.TCGA-CV-6938-11A-01D-1913-05.gdc_hg38.txt	cf972ffa-a8f4-4ddf-ae83-f80e7c24de3f	ff9db03d-f81c-4079-8b05-f5a8c05b8cfe	Solid Tissue Normal	Head and Neck	87.13400977981722
f1d71599-6ca1-4fa3-b070-0f4ae8e8e839	jhu-usc.edu_KIRP.HumanMethylation450.2.lvl-3.TCGA-DZ-6131-11A-01D-1963-05.gdc_hg38.txt	348d5b26-8a40-4ef8-9940-a76d5dacb49a	646241fe-e202-4e72-ae61-84f577488968	Solid Tissue Normal	Kidney	31.45038084338603
df060c5d-534b-48ab-b8b6-f751e0f5d492	jhu-usc.edu_KIRP.HumanMethylation450.1.lvl-3.TCGA-BQ-5879-11A-01D-1590-05.gdc_hg38.txt	5c1977dc-d78a-4f4e-b384-ca02bc03df47	b877d608-e4e0-4b28-9235-01dd65849cf7	Solid Tissue Normal	Kidney	32.47709737653391
caeb86ab-635f-42ce-9c98-145d3df4ea8f	jhu-usc.edu_KIRC.HumanMethylation450.3.lvl-3.TCGA-CJ-4908-11A-01D-1424-05.gdc_hg38.txt	7cdba19f-5142-457e-8cfa-e3d0d632c697	07f596f7-8227-47d3-8e95-2e0b86f44f2b	Solid Tissue Normal	Kidney	38.94951840149818
257832d2-6760-427e-aa01-4e610bcb70fd	jhu-usc.edu_KIRC.HumanMethylation450.3.lvl-3.TCGA-BP-5194-11A-01D-1424-05.gdc_hg38.txt	86ba6437-cb20-491a-a0ae-7d89c0efb196	5daf4808-0393-4791-9927-742c30a20831	Solid Tissue Normal	Kidney	39.83933939689302
8f345db1-686b-4e72-9b90-704978cde526	jhu-usc.edu_KIRC.HumanMethylation450.2.lvl-3.TCGA-B0-5117-11A-01D-1418-05.gdc_hg38.txt	b1116541-bece-4df3-b3dd-cec50aeb277b	ae55b2d3-62a1-419e-9f9a-5ddfac356db4	Solid Tissue Normal	Kidney	40.00635195295174
679e3b09-5a78-4fc2-9af4-11a1198bad4a	jhu-usc.edu_KIRC.HumanMethylation450.4.lvl-3.TCGA-CZ-5469-11A-01D-1500-05.gdc_hg38.txt	dc2e1d4d-c233-4d63-b49d-b32c6d791746	6205c2d8-d431-4c4c-8ac6-ee407170e833	Solid Tissue Normal	Kidney	41.731235728640186
2ec1ae7c-23b4-42fb-ab09-15be20036a4a	jhu-usc.edu_KIRP.HumanMethylation450.1.lvl-3.TCGA-BQ-5894-11A-01D-1590-05.gdc_hg38.txt	146b6d8d-3122-46c1-b57e-570bdb92fb1e	cfc6f9ef-73b1-46af-b4c8-94fdd34f4584	Solid Tissue Normal	Kidney	42.46499581099654
f29b6c8c-d713-42ad-9b90-e556df9b05cd	jhu-usc.edu_KIRC.HumanMethylation450.4.lvl-3.TCGA-CZ-5458-11A-01D-1500-05.gdc_hg38.txt	dbf6a676-4878-44dc-bc8f-74e2afc21972	c4247ccb-8201-428e-a2e7-b5104f095588	Solid Tissue Normal	Kidney	43.23161082241363
4bf0f2f6-333a-4a4f-858b-17e88ad04303	jhu-usc.edu_KIRC.HumanMethylation450.2.lvl-3.TCGA-B0-5115-11A-01D-1418-05.gdc_hg38.txt	4518ac76-4de5-4dfe-91a8-df09b4a0be2a	46bc69a9-0090-4809-92b8-8cb741d9007d	Solid Tissue Normal	Kidney	43.62860788189748
02929009-6d3c-4ce1-8f48-6b1ab834dfe2	jhu-usc.edu_KIRC.HumanMethylation450.3.lvl-3.TCGA-BP-5200-11A-01D-1424-05.gdc_hg38.txt	abc98a0c-6936-4d6b-be2a-072a7fb0cf1e	f1ed9155-ea54-4435-8920-0df8ed7febda	Solid Tissue Normal	Kidney	44.34594049972347
3265919d-ab13-471e-9008-1b494c3e5af6	jhu-usc.edu_KIRP.HumanMethylation450.2.lvl-3.TCGA-DZ-6135-11A-01D-1963-05.gdc_hg38.txt	35882f8e-217d-44c5-bc24-fb8f7a528625	7dcb37f9-c059-4ed3-a616-963ad4ada6d7	Solid Tissue Normal	Kidney	45.08791431434501
4be79547-f2db-4480-906b-e0a8382577d7	jhu-usc.edu_KIRC.HumanMethylation450.3.lvl-3.TCGA-BP-5174-11A-01D-1424-05.gdc_hg38.txt	6626facd-aae6-4fdb-81ac-eb84b0fcfd99	028d32fc-1b9f-49c6-9cb2-2d69671943cd	Solid Tissue Normal	Kidney	45.70394423423374
25c374cf-c188-41c3-8d2f-000d07cd77aa	jhu-usc.edu_KIRP.HumanMethylation450.2.lvl-3.TCGA-BQ-7049-11A-01D-1963-05.gdc_hg38.txt	cd758b1b-761d-451f-ac9c-f20176eec053	93b05e07-fd17-44ce-8735-dcc28264b229	Solid Tissue Normal	Kidney	45.769654092355204
4924b2bf-178a-4517-9762-130130803dda	jhu-usc.edu_KIRC.HumanMethylation450.3.lvl-3.TCGA-CJ-4913-11A-01D-1424-05.gdc_hg38.txt	84649a32-bf09-41a9-aec3-7e348a24de87	f48fc7d5-ca35-4fdf-8150-0ce34f0f6b3e	Solid Tissue Normal	Kidney	45.879170522557644
c3ee933b-665f-426e-9b7f-e0c657610787	jhu-usc.edu_KIRC.HumanMethylation450.1.lvl-3.TCGA-B0-4688-11A-01D-1275-05.gdc_hg38.txt	1097fa28-910a-4dfc-9ebc-22701feb54f3	7a4283eb-00e8-4174-b6b9-6d98c65932c5	Solid Tissue Normal	Kidney	46.007852328045516
530eabc8-e4ac-444e-a72c-df4bc3b09bf9	jhu-usc.edu_KIRC.HumanMethylation450.1.lvl-3.TCGA-B0-4697-11A-01D-1275-05.gdc_hg38.txt	2a934f0e-e71d-47ac-968c-fce0046f4f8e	18bcef21-1eee-4b9f-9345-b2f5799b49ab	Solid Tissue Normal	Kidney	46.117368758247956
e3ab1eea-b077-4778-99d7-63a8ac68c36d	jhu-usc.edu_KIRC.HumanMethylation450.2.lvl-3.TCGA-A3-3385-11A-01D-1418-05.gdc_hg38.txt	169e8aff-335b-47aa-b0f3-4a94151ddb8a	4c44f4a4-1529-4897-9f69-c8e6c705f905	Solid Tissue Normal	Kidney	46.85660466211443
f21916a2-9f4d-4b10-9680-89a16962139f	jhu-usc.edu_KIRC.HumanMethylation450.3.lvl-3.TCGA-BP-5177-11A-01D-1424-05.gdc_hg38.txt	4517c26e-6383-4c4c-a0ee-4de5bcc76902	8f54d854-22ea-4bd0-8cb1-1ab708544095	Solid Tissue Normal	Kidney	46.94695571703144
1d25a3ab-b6f6-4095-a852-9d6162a23313	jhu-usc.edu_KIRC.HumanMethylation450.3.lvl-3.TCGA-CJ-4901-11A-01D-1424-05.gdc_hg38.txt	2b430c9e-74a7-45d7-b85f-34a753a9eb05	e45166cb-5150-4961-9e13-6891f02c1606	Solid Tissue Normal	Kidney	47.62869549504164
318f6ffb-1fdf-4f74-90db-21e337503aae	jhu-usc.edu_KIRC.HumanMethylation450.4.lvl-3.TCGA-B0-4810-11A-02D-1500-05.gdc_hg38.txt	72d3fd43-26c9-4ae4-9af7-920bcf2fefa9	3dd36758-04ad-4ba4-bf17-707649d6f1a0	Solid Tissue Normal	Kidney	47.64512295957201
62ea4b59-3f69-417a-976a-904b702bce7e	jhu-usc.edu_KIRC.HumanMethylation450.2.lvl-3.TCGA-A3-3370-11A-01D-1418-05.gdc_hg38.txt	8c23898c-2b3e-4a33-a4c0-a81496645297	9f632fc3-2241-469a-a14a-cd537350155f	Solid Tissue Normal	Kidney	48.24472541493037
ff31b6e5-a73e-4453-a5ad-c1eb63b39ec7	jhu-usc.edu_KIRC.HumanMethylation450.4.lvl-3.TCGA-B0-4811-11A-02D-1500-05.gdc_hg38.txt	6a0cafa5-5843-4523-accf-25fad4053de6	57578a0d-b719-46e7-83ab-872a4e984dbb	Solid Tissue Normal	Kidney	48.712908154045806
d781be9c-7b3b-4acf-b202-d4d4b847db05	jhu-usc.edu_KIRC.HumanMethylation450.3.lvl-3.TCGA-CJ-4869-11A-01D-1424-05.gdc_hg38.txt	38603b24-c476-4fa0-9c60-eb185d91adeb	06d86d68-0fd5-4c6e-8783-ed732a3291e8	Solid Tissue Normal	Kidney	49.0715744629588
d6540e6a-cca5-4008-9595-e599dbc9455a	jhu-usc.edu_KIRC.HumanMethylation450.1.lvl-3.TCGA-B0-4824-11A-01D-1275-05.gdc_hg38.txt	64f98c64-be76-4475-94d0-63cb33413f08	03905b58-4b13-410c-8e92-115ab2a42e80	Solid Tissue Normal	Kidney	49.64379781076656
5eb5c062-ccfe-488c-bf8b-ecab80aebc05	jhu-usc.edu_KIRC.HumanMethylation450.4.lvl-3.TCGA-B0-4816-11A-02D-1500-05.gdc_hg38.txt	1cd9aa5f-2ea6-46ae-8078-a5465a39bca1	44130745-0b09-4201-829f-cc634f462d3b	Solid Tissue Normal	Kidney	49.646535721521616
27b38cec-40fe-4598-959c-f3a1408ba17d	jhu-usc.edu_KIRC.HumanMethylation450.3.lvl-3.TCGA-BP-5186-11A-01D-1424-05.gdc_hg38.txt	d6bd5d0a-d764-4be0-98fd-f02314c8c5d1	2f38a984-c359-4d20-b23d-dca2d82f0270	Solid Tissue Normal	Kidney	50.23518653385974
95005556-b8dc-4f05-a26d-cc86ab61c489	jhu-usc.edu_KIRC.HumanMethylation450.6.lvl-3.TCGA-B0-5711-11A-01D-1670-05.gdc_hg38.txt	e505702e-87d7-467a-a2af-58c92b036a7c	88c91a7b-5c41-4361-85d0-da759ab94204	Solid Tissue Normal	Kidney	50.4980259663456
3ee5ac0b-05eb-486d-8098-4085c8880b7a	jhu-usc.edu_KIRC.HumanMethylation450.3.lvl-3.TCGA-CJ-4903-11A-01D-1424-05.gdc_hg38.txt	558b4a05-61bb-469a-80be-4ad2cb3352d8	692f9978-ada8-43aa-81a1-108464c81609	Solid Tissue Normal	Kidney	50.678728076179624
e56158d8-1295-4bed-bc32-64d8191b1518	jhu-usc.edu_KIRC.HumanMethylation450.4.lvl-3.TCGA-CZ-4863-11A-01D-1500-05.gdc_hg38.txt	6cadc656-be2f-4225-b0d1-3fe70c5a5fdd	88e7ce26-5b3f-4e4e-89b7-f706063fc467	Solid Tissue Normal	Kidney	51.281068442293055
9d47affb-8cf5-4e67-a584-752fbdd455db	jhu-usc.edu_KIRP.HumanMethylation450.1.lvl-3.TCGA-BQ-5892-11A-01D-1590-05.gdc_hg38.txt	9499fb0b-855e-439f-9871-1ff50ada1b8c	3b76c73f-f530-4a3a-91c4-31834747321e	Solid Tissue Normal	Kidney	51.43165353382141
21788364-775a-4c5e-b584-ff304aee708d	jhu-usc.edu_KIRC.HumanMethylation450.1.lvl-3.TCGA-B0-4849-11A-01D-1275-05.gdc_hg38.txt	ad002a3d-f8e6-46ec-a7fe-7f4b71f4b43a	9d202594-7697-443f-a1ee-d8e7b28ecb8f	Solid Tissue Normal	Kidney	51.59045235761495
7878547f-1864-428a-a5f2-9ae05e0dae10	jhu-usc.edu_KIRC.HumanMethylation450.1.lvl-3.TCGA-B0-4703-11A-01D-1275-05.gdc_hg38.txt	a53020de-a4dc-4292-8245-055c1e0b6cb0	d599ff9b-66c7-4690-b37a-cb86bdda7782	Solid Tissue Normal	Kidney	51.804009396509706
ac092a8e-80af-4589-8bb8-d86427b398ca	jhu-usc.edu_KIRC.HumanMethylation450.2.lvl-3.TCGA-A3-3376-11A-01D-1418-05.gdc_hg38.txt	32522e89-58da-4e47-bec2-15695464bf16	46240f32-116b-470c-9846-3616a6db4f2e	Solid Tissue Normal	Kidney	51.89436045142672
c63fa4ba-2dc7-4dab-b70d-ad81778458af	jhu-usc.edu_KIRP.HumanMethylation450.2.lvl-3.TCGA-GL-6846-11A-01D-1963-05.gdc_hg38.txt	85454473-3eb3-4613-a2e8-2726706580b7	466d039a-d4d3-4bf4-93a2-89039f397d0d	Solid Tissue Normal	Kidney	52.05315927522026
a452f813-42d2-4003-b573-fd4096f8aa89	jhu-usc.edu_KIRC.HumanMethylation450.4.lvl-3.TCGA-CZ-5461-11A-01D-1500-05.gdc_hg38.txt	8f4726e4-4a00-45e9-936b-045950cbce1f	393abcf7-1155-4b32-85ca-cd44d259e4b4	Solid Tissue Normal	Kidney	52.10244166881136
9732d158-16a5-4d38-a38b-f362abbbdc3e	jhu-usc.edu_KIRC.HumanMethylation450.1.lvl-3.TCGA-B0-4846-11A-01D-1275-05.gdc_hg38.txt	3e4daade-7576-4937-bf01-f4b35ec9b1bf	d99f31f7-2b3b-47e8-bd26-8d37da22aca0	Solid Tissue Normal	Kidney	52.40087394111301
e10adfeb-13f2-472e-8dc6-7586aab80063	jhu-usc.edu_KIRC.HumanMethylation450.2.lvl-3.TCGA-B0-5116-11A-01D-1418-05.gdc_hg38.txt	00ca7164-ceb2-44d7-a8e9-b6c6dd678ee9	b6abbdcc-f826-499d-b6f1-f6e2c83f9d8b	Solid Tissue Normal	Kidney	52.98404893194101
f4d1489c-e586-4f33-872d-3b89d3c6c3e5	jhu-usc.edu_KIRC.HumanMethylation450.3.lvl-3.TCGA-BP-5180-11A-01D-1424-05.gdc_hg38.txt	2b760ce8-16f3-466e-8164-613be4d81518	c558dffe-5aea-467e-ae4c-fdc2a43ab2fe	Solid Tissue Normal	Kidney	53.15106148799973
6da44dcc-6bde-4177-844f-62d34074fbb0	jhu-usc.edu_KIRP.HumanMethylation450.2.lvl-3.TCGA-BQ-7060-11A-01D-1963-05.gdc_hg38.txt	ad7b056f-79b1-404a-a85a-5a4a2c583fdb	551cade6-32e8-4aac-9e92-d6b113d4ed7f	Solid Tissue Normal	Kidney	53.33176359783376
fe326cfd-d454-4426-8536-9ff645c8c5ef	jhu-usc.edu_KIRP.HumanMethylation450.2.lvl-3.TCGA-BQ-7050-11A-01D-1963-05.gdc_hg38.txt	e01cd2a4-1dc4-41a5-99d6-540b6f5ee5cb	672fe335-42ed-4a86-9953-c8862a081c24	Solid Tissue Normal	Kidney	53.526155261443094
952cfa28-001b-433a-ba40-82bcdf6ed6d5	jhu-usc.edu_KIRC.HumanMethylation450.2.lvl-3.TCGA-B0-5092-11A-01D-1418-05.gdc_hg38.txt	73f7f34f-f76e-492b-86e3-8637821b77a4	d51fa004-23e6-41a7-9237-ce9916e2e394	Solid Tissue Normal	Kidney	53.693167817501816
7511ac46-b9fd-4abe-aeb9-e67d282a4a85	jhu-usc.edu_KIRC.HumanMethylation450.2.lvl-3.TCGA-B0-5098-11A-01D-1418-05.gdc_hg38.txt	8198b6cd-9f70-4c75-8ed7-770ee9ab3642	3be0bc1d-d81f-4769-b650-8cc8858e45db	Solid Tissue Normal	Kidney	53.717809014297366
c952f7ac-eeb9-42db-a1de-1ba27eecf489	jhu-usc.edu_KIRC.HumanMethylation450.3.lvl-3.TCGA-BP-5196-11A-01D-1424-05.gdc_hg38.txt	aeb505c2-095f-494a-923b-f2ab2af2173e	4c3e4727-77f5-4374-9d83-ec86d61b02b2	Solid Tissue Normal	Kidney	53.98886217904841
abd34f13-d4cd-4464-a1ad-ae17c5393c3c	jhu-usc.edu_KIRC.HumanMethylation450.3.lvl-3.TCGA-BP-5184-11A-01D-1424-05.gdc_hg38.txt	8530c572-07e1-4c59-9820-4699e2e2d5b3	3128d9bf-71fd-4edb-8d07-98f53ef0432e	Solid Tissue Normal	Kidney	54.06278576943506
18b2d48b-cb60-471a-831c-11f509a51f85	jhu-usc.edu_KIRP.HumanMethylation450.2.lvl-3.TCGA-BQ-5887-11A-01D-1963-05.gdc_hg38.txt	e9b71f79-0138-4af6-8f01-16c60c1234cf	03301d0d-efee-4087-9fff-d1d4f53a924c	Solid Tissue Normal	Kidney	54.06552368019012
e81744e1-c521-48e4-b10a-f24d39357a5f	jhu-usc.edu_KIRC.HumanMethylation450.1.lvl-3.TCGA-B0-4848-11A-01D-1275-05.gdc_hg38.txt	e81388fe-6e36-4a90-8a68-c8b41955395b	0bd313f0-0b6d-4bf3-aae2-6496d71d6d3a	Solid Tissue Normal	Kidney	54.46252073967397
53dcf9a8-bf4a-4ec0-8e48-259faaeef950	jhu-usc.edu_KIRC.HumanMethylation450.2.lvl-3.TCGA-B0-5108-11A-01D-1418-05.gdc_hg38.txt	e3c4d986-2299-43cd-b22c-fc52d3e0421e	171044a9-9e8e-419b-af3a-4849d92c3b1e	Solid Tissue Normal	Kidney	54.57203716987641
e15f3798-15a2-4f58-966c-1729e189c82e	jhu-usc.edu_KIRC.HumanMethylation450.2.lvl-3.TCGA-A3-3373-11A-01D-1418-05.gdc_hg38.txt	8b539df0-163b-4e8c-b109-446f6c3579ca	2bc5b2ec-aa8f-4889-9d92-d27f96c9fda1	Solid Tissue Normal	Kidney	54.65965031403836
629f4d61-7460-4dc7-a9d0-622adda7b670	jhu-usc.edu_KIRC.HumanMethylation450.3.lvl-3.TCGA-BP-5187-11A-01D-1424-05.gdc_hg38.txt	de0a6abe-958d-4241-8292-d1b9b6b2b0a7	f217a4f9-d8d8-440e-b73a-5f0448b58c4f	Solid Tissue Normal	Kidney	54.7554771904655
80947fa2-8712-4e46-8cc3-bfeec7f7cd1c	jhu-usc.edu_KIRP.HumanMethylation450.1.lvl-3.TCGA-BQ-5882-11A-01D-1590-05.gdc_hg38.txt	c171a1dc-c218-4eb1-883d-820c2f9d3b80	91a605b2-929a-44ce-8522-2ff793ddf82f	Solid Tissue Normal	Kidney	54.87320735293312
96f67558-15e3-4a90-9e36-cb72e73736d1	jhu-usc.edu_KIRC.HumanMethylation450.2.lvl-3.TCGA-BP-4782-11A-01D-1418-05.gdc_hg38.txt	75215256-0112-4c6b-a58d-0d82338f2dd9	9a404208-c3d3-4e6b-b511-1a4ccf595c18	Solid Tissue Normal	Kidney	55.037481998236785
c8da8c96-9824-443b-9cbb-a11a3632960a	jhu-usc.edu_KIRC.HumanMethylation450.1.lvl-3.TCGA-B0-4691-11A-01D-1275-05.gdc_hg38.txt	1fcdf295-1baf-41e1-876a-1a2658fa095b	949736aa-62d3-46e0-8507-ed2a84be0073	Solid Tissue Normal	Kidney	55.2400873941113
6a59d292-c668-4b8c-bfaf-03f7a0b8298b	jhu-usc.edu_KIRP.HumanMethylation450.3.lvl-3.TCGA-A4-7732-11A-01D-2137-05.gdc_hg38.txt	c31fcb17-4145-448b-8361-c59b2997e17f	568bfbc4-a4e8-4808-b458-5eaf56e83c45	Solid Tissue Normal	Kidney	55.37698293186435
c474cee0-1117-4576-9e44-17938be10ca5	jhu-usc.edu_KIRC.HumanMethylation450.3.lvl-3.TCGA-BP-5170-11A-01D-1424-05.gdc_hg38.txt	0bb01091-6cfb-48c3-a6cb-ffe0129edf5e	30208a4c-ecb0-4b3c-a349-87e1c1f43e85	Solid Tissue Normal	Kidney	55.38519666412953
c0cebe1b-4232-4596-8c56-8b2e50f28cd3	jhu-usc.edu_KIRC.HumanMethylation450.4.lvl-3.TCGA-CZ-5460-11A-01D-1500-05.gdc_hg38.txt	4a52c1c1-9b76-4a6f-8d0e-2c78b50364a5	a7ddd737-714d-423f-8fb5-5a932d014487	Solid Tissue Normal	Kidney	55.83147611720448
98341fda-980a-49f6-a743-3f78734cc3d6	jhu-usc.edu_KIRC.HumanMethylation450.3.lvl-3.TCGA-BP-5185-11A-01D-1424-05.gdc_hg38.txt	660a0cc0-ecfe-4566-a233-ddc978c5be97	d3638a1f-da14-4c78-bb53-a5cc30850cbe	Solid Tissue Normal	Kidney	56.045033156099244
dd0c73ec-da55-4529-96ba-f28e12d356b9	jhu-usc.edu_KIRC.HumanMethylation450.3.lvl-3.TCGA-BP-5182-11A-01D-1424-05.gdc_hg38.txt	af83dc91-129d-4486-b727-100666405b01	315b6dea-02c6-44dc-9788-a72f78fae815	Solid Tissue Normal	Kidney	56.39274782199199
b3122d6c-3941-44aa-831f-d919995cc98f	jhu-usc.edu_KIRC.HumanMethylation450.2.lvl-3.TCGA-B0-5121-11A-01D-1418-05.gdc_hg38.txt	410da6d7-d303-4fc2-bccc-ac49e587f1a3	73512f9d-c6e4-446f-8e31-666c6af44da5	Solid Tissue Normal	Kidney	56.49678843068431
48b2367b-8b7d-478f-a20f-8365380b8a85	jhu-usc.edu_KIRC.HumanMethylation450.2.lvl-3.TCGA-BP-4801-11A-01D-1418-05.gdc_hg38.txt	59b922a8-58d4-4648-8290-00a9b0493604	a68bd706-58e7-4d36-bffa-6c94986a8d4e	Solid Tissue Normal	Kidney	57.016991474145904
442deb1e-12b3-4092-a46c-6c8a9031e83a	jhu-usc.edu_KIRP.HumanMethylation450.2.lvl-3.TCGA-BQ-7053-11A-01D-1963-05.gdc_hg38.txt	29f00c24-3cf7-4416-ad30-b9b8770b8f70	6369a2b1-921b-4d35-a0c8-6edac508a702	Solid Tissue Normal	Kidney	57.04984640320664
15605667-0816-4780-9f7f-2aa00704375b	jhu-usc.edu_KIRC.HumanMethylation450.3.lvl-3.TCGA-BP-5183-11A-01D-1424-05.gdc_hg38.txt	da3a8e27-52c9-4740-a410-c3c01586906d	64aa0dd1-a80e-401e-96df-60d121d2cbec	Solid Tissue Normal	Kidney	57.170314476429326
3c8a3416-c3ac-4ece-b0b0-c4d33fbb74be	jhu-usc.edu_KIRC.HumanMethylation450.1.lvl-3.TCGA-B0-4718-11A-01D-1275-05.gdc_hg38.txt	ce672a2c-93cf-418a-bcdd-670ce7cc6738	75801b19-6569-4345-8134-82344a412c21	Solid Tissue Normal	Kidney	57.24971388832609
6b86be94-7c44-4a9f-b354-a869f112a14a	jhu-usc.edu_KIRP.HumanMethylation450.1.lvl-3.TCGA-BQ-5891-11A-01D-1590-05.gdc_hg38.txt	c113e670-9775-4439-a5a1-56fefae88042	d4c9fd69-d447-4607-be1e-2b5f7ec15f90	Solid Tissue Normal	Kidney	57.34554076475323
03c62ae5-662b-493b-b7b9-1bdd1cfafb5d	jhu-usc.edu_KIRC.HumanMethylation450.3.lvl-3.TCGA-CJ-4882-11A-01D-1424-05.gdc_hg38.txt	13ebc192-4481-4181-8e03-41ee026376af	3ea341e3-868a-44f5-937f-e6a93b031544	Solid Tissue Normal	Kidney	57.6987312521561
79f1ebe7-33e1-4ac6-98e1-d9cb12f3c8b7	jhu-usc.edu_KIRC.HumanMethylation450.1.lvl-3.TCGA-B0-4843-11A-01D-1275-05.gdc_hg38.txt	fcfb2ff8-5ec7-455a-8049-4a83484c7532	04004bc7-cc5c-4683-b334-3e14a7c2f384	Solid Tissue Normal	Kidney	57.73706200272696
a14ca3be-d46c-4948-98ad-e5ff7143da1d	jhu-usc.edu_KIRC.HumanMethylation450.4.lvl-3.TCGA-CZ-5456-11A-01D-1500-05.gdc_hg38.txt	19519db7-1e78-4726-bb82-e5c9106e16be	467bf226-a646-4217-bce6-8d0f11c756eb	Solid Tissue Normal	Kidney	57.945143220111596
fcd2fa23-0c6b-4230-9e5a-75d7b4ef4bb1	jhu-usc.edu_KIRC.HumanMethylation450.6.lvl-3.TCGA-B0-5710-11A-01D-1670-05.gdc_hg38.txt	0a6efed8-653b-4969-8964-46ec195f35f9	bb4a6123-5851-4e49-b859-606ffd2a4d11	Solid Tissue Normal	Kidney	57.95609486313184
e04a96d3-3a28-4c30-b90e-f137f85c325d	jhu-usc.edu_KIRC.HumanMethylation450.3.lvl-3.TCGA-CJ-4907-11A-01D-1424-05.gdc_hg38.txt	76f09da6-eb87-467d-a12f-14195e471512	3972ae59-114d-4e5d-89fa-f7675da417ab	Solid Tissue Normal	Kidney	58.06561129333428
db01e359-10a7-48c0-a742-656183e60ba8	jhu-usc.edu_KIRC.HumanMethylation450.3.lvl-3.TCGA-BP-5199-11A-01D-1424-05.gdc_hg38.txt	f70a1f40-be65-40a8-932b-dd7499df2d88	d30f460b-8e85-4eb4-83b8-0a5d8bf4d10d	Solid Tissue Normal	Kidney	58.19703100957721
880c892e-9b5d-4cae-a689-df73df4c5e30	jhu-usc.edu_KIRC.HumanMethylation450.1.lvl-3.TCGA-B0-4696-11A-01D-1275-05.gdc_hg38.txt	1784f393-cf44-4bba-a0fd-98d0f6c50b83	12adefc4-c9fd-46d3-904b-8fc52d5f1913	Solid Tissue Normal	Kidney	58.36404356563593
62bcce15-fdaf-49d4-9bed-24a493f5776b	jhu-usc.edu_KIRC.HumanMethylation450.1.lvl-3.TCGA-B0-4814-11A-01D-1275-05.gdc_hg38.txt	b4c29685-baf3-4e32-94cd-964493fc36c2	420409bb-0889-40a1-80cf-9b5916704f04	Solid Tissue Normal	Kidney	58.52010447867441
014f3368-c1c1-4061-990b-fab4d5a72db6	jhu-usc.edu_KIRC.HumanMethylation450.2.lvl-3.TCGA-BP-4993-11A-01D-1418-05.gdc_hg38.txt	8ac5dfa6-8dcc-4711-8959-8e45344f3d7e	6ccd4657-ffa3-4e82-929f-9a7366a89578	Solid Tissue Normal	Kidney	58.61045553359143
f6fc849c-5693-4d5c-a181-bdb21b858aef	jhu-usc.edu_KIRC.HumanMethylation450.3.lvl-3.TCGA-BP-5181-11A-01D-1424-05.gdc_hg38.txt	8d49d3e1-b827-42aa-82e2-5a79a3d522ed	5358b8c7-d69c-4485-9420-03416564187b	Solid Tissue Normal	Kidney	58.903411984382956
60bcc493-ac4c-4080-981d-81726361e3e1	jhu-usc.edu_KIRP.HumanMethylation450.1.lvl-3.TCGA-BQ-5884-11A-01D-1590-05.gdc_hg38.txt	abb33c31-c924-4fcd-b9d7-4a911303a5a9	f900767e-097b-4def-8a74-78fb042a039d	Solid Tissue Normal	Kidney	59.49480070747614
f65b5c0b-45f3-4292-94fa-aa63b2d1a566	jhu-usc.edu_KIRC.HumanMethylation450.4.lvl-3.TCGA-B0-5400-11A-01D-1500-05.gdc_hg38.txt	51b6524c-9363-4d86-8339-98c210f52166	62f5ceb7-bb0b-4248-850b-cc1cf012f570	Solid Tissue Normal	Kidney	59.73847476467657
ed7f6372-d820-43b9-bafa-7d83be8f66ec	jhu-usc.edu_KIRC.HumanMethylation450.3.lvl-3.TCGA-CZ-4859-11A-01D-1424-05.gdc_hg38.txt	a3ba7bfb-6ffb-47fd-8424-3f53d43939ec	dc43cfe0-8880-419f-946c-c0ad586e57ca	Solid Tissue Normal	Kidney	59.801446712042974
be7956c7-6f9b-4d66-9b7b-1e0d5c5b4782	jhu-usc.edu_KIRC.HumanMethylation450.2.lvl-3.TCGA-B0-5097-11A-01D-1418-05.gdc_hg38.txt	12d1fdb8-d1ec-40a0-aa58-231559b6a243	03ae8fdb-8a9c-401d-b8e3-b5ea57bad182	Solid Tissue Normal	Kidney	59.82882581959358
8073e4e3-688a-4b8f-b1ad-63a24b36ea9c	jhu-usc.edu_KIRC.HumanMethylation450.3.lvl-3.TCGA-BP-5192-11A-01D-1424-05.gdc_hg38.txt	561e6926-3fcf-45cf-bf86-f8832d935203	5dc807f2-f4f0-434b-b099-43cf41d99cbd	Solid Tissue Normal	Kidney	59.935604339040964
ec8e77ca-b08c-4384-8d45-b033a37b6a6f	jhu-usc.edu_KIRC.HumanMethylation450.3.lvl-3.TCGA-BP-5175-11A-01D-1424-05.gdc_hg38.txt	adcf8e64-579e-446d-810f-15ef714c6382	265f1d03-fa56-4f9a-a1d2-33f123558729	Solid Tissue Normal	Kidney	60.0944031628345
f1adccb5-7f75-46ee-a401-350871ee59f1	jhu-usc.edu_KIRC.HumanMethylation450.3.lvl-3.TCGA-CJ-4904-11A-01D-1424-05.gdc_hg38.txt	1dd42464-bca4-4aa6-beaa-2414264fc587	ec3b2a30-fcf6-45ef-bd9d-e6089a237c0f	Solid Tissue Normal	Kidney	60.33260139852481
90124e82-c216-4ad0-a852-f9eae412f9e8	jhu-usc.edu_KIRP.HumanMethylation450.1.lvl-3.TCGA-BQ-5877-11A-01D-1590-05.gdc_hg38.txt	ef1ab6b8-af5e-4d24-a035-9e4e636e6be7	53d40ba3-c33b-4139-967d-5110884237a3	Solid Tissue Normal	Kidney	60.49413813307341
38940762-fab8-4a51-a726-386f58c692c7	jhu-usc.edu_KIRC.HumanMethylation450.1.lvl-3.TCGA-B0-4847-11A-01D-1275-05.gdc_hg38.txt	ed3c2ca5-b134-4cc8-bb7b-879225eca610	844ec449-eec0-4ea7-9da9-b75a164bef16	Solid Tissue Normal	Kidney	60.636509492336586
7c814d53-d6e0-49fc-9e2d-642469a69473	jhu-usc.edu_KIRC.HumanMethylation450.3.lvl-3.TCGA-BP-5189-11A-01D-1424-05.gdc_hg38.txt	40c68737-e42a-4d24-aff7-f20427f4f1a4	23c7555b-7a37-415d-bda8-3588078a0c2e	Solid Tissue Normal	Kidney	60.661150689132135
21663592-9370-42d2-ba43-0a6e2ddf58e2	jhu-usc.edu_KIRC.HumanMethylation450.1.lvl-3.TCGA-B0-4819-11A-01D-1275-05.gdc_hg38.txt	31952496-8677-4d7c-99b8-9ba11a127449	52d80054-3745-438c-b96e-e344c4ee4a5d	Solid Tissue Normal	Kidney	60.83637697745604
1a35f502-10c0-4e9b-8274-5494ea50fff5	jhu-usc.edu_KIRC.HumanMethylation450.1.lvl-3.TCGA-B0-4844-11A-01D-1275-05.gdc_hg38.txt	edcab604-3f64-41d4-b166-c0eb56e4e7e5	4ee14e95-09d8-4512-b358-3e0e7cb74c9a	Solid Tissue Normal	Kidney	60.83637697745604
f3d09579-94df-42b8-b7be-84a79f4dbeee	jhu-usc.edu_KIRC.HumanMethylation450.3.lvl-3.TCGA-BP-5190-11A-01D-1424-05.gdc_hg38.txt	63366f39-2123-417b-9679-ab680e288dde	ffb88267-1a97-41c9-ae25-6c6cefaf9dd9	Solid Tissue Normal	Kidney	61.014341176535005
4f33342e-e766-45e7-bb88-b48c20763147	jhu-usc.edu_KIRP.HumanMethylation450.1.lvl-3.TCGA-BQ-5893-11A-01D-1590-05.gdc_hg38.txt	42df5880-e14b-4c1d-81ac-ad043a1d02de	793f2df2-87a3-47e2-9cc1-a1a0e8487b51	Solid Tissue Normal	Kidney	61.110168052962145
fdb25bd3-7033-4944-9154-0630f5eb865e	jhu-usc.edu_KIRC.HumanMethylation450.4.lvl-3.TCGA-B0-4706-11A-02D-1500-05.gdc_hg38.txt	53e72614-6ee5-4ecf-a93c-77050cf68140	26cc2c84-aaec-4cd1-9c45-dd08d372128d	Solid Tissue Normal	Kidney	61.14028507126781
faf1ec57-1724-427b-9d10-d69b5603db39	jhu-usc.edu_KIRP.HumanMethylation450.2.lvl-3.TCGA-BQ-7046-11A-01D-1963-05.gdc_hg38.txt	b81dd971-dccb-4b72-9c2b-0b953273b110	08a50ae7-179c-4241-8aed-79db6c218c90	Solid Tissue Normal	Kidney	61.15671253579818
8c48f4ec-2ca0-469a-a72b-0b1a200fa906	jhu-usc.edu_KIRC.HumanMethylation450.3.lvl-3.TCGA-CJ-4902-11A-01D-1424-05.gdc_hg38.txt	32fb205a-6752-46ab-b098-2c3955920f94	9fe336a8-08a7-4fe7-bf45-afd6a8eb9c75	Solid Tissue Normal	Kidney	61.39491077148849
d3177506-025f-4092-be04-63afdf0c1933	jhu-usc.edu_KIRC.HumanMethylation450.2.lvl-3.TCGA-B0-5119-11A-01D-1418-05.gdc_hg38.txt	a283a214-8f88-4c9e-ac5c-60c5d26b11ca	fedcaa7b-ec9d-4bae-a8ac-af10fbf3e568	Solid Tissue Normal	Kidney	61.89594843966466
62f6dfbb-2f04-4553-8c8e-2d1bf61512df	jhu-usc.edu_KIRC.HumanMethylation450.3.lvl-3.TCGA-CJ-4912-11A-01D-1424-05.gdc_hg38.txt	2e733681-9916-43e3-bc65-5b281ec3d419	a8db1341-a7fc-4306-91ad-5caaca5c8a6e	Solid Tissue Normal	Kidney	61.93975501174563
990080e4-9a47-4271-af1e-b34d7a973841	jhu-usc.edu_KIRC.HumanMethylation450.3.lvl-3.TCGA-CZ-4856-11A-01D-1424-05.gdc_hg38.txt	e815b1f1-e9fa-42d1-bab6-4bbc59ccef0a	fcecafa8-8b8b-4ae6-81bc-73acf05b211a	Solid Tissue Normal	Kidney	62.106767567804354
060c09b1-8903-4095-8944-5b29ad323611	jhu-usc.edu_KIRC.HumanMethylation450.4.lvl-3.TCGA-CZ-5457-11A-01D-1500-05.gdc_hg38.txt	6373192e-42f6-4230-bb23-21ddd47ea604	f00b7956-73a9-4e4b-85d2-60b3ba13f4a4	Solid Tissue Normal	Kidney	62.323062517454176
4d13b932-9c14-4f5a-8182-4a628406d734	jhu-usc.edu_KIRC.HumanMethylation450.2.lvl-3.TCGA-A3-3357-11A-01D-1418-05.gdc_hg38.txt	39712939-f2e8-4d8d-8b28-70bb430d56a7	4d856b5d-a59b-45f2-a9b2-4d43ec8a20e4	Solid Tissue Normal	Kidney	62.492812984267964
4ab04b3b-fa1f-45ef-9cea-b92e88b35d0b	jhu-usc.edu_KIRC.HumanMethylation450.3.lvl-3.TCGA-CJ-4905-11A-01D-1424-05.gdc_hg38.txt	156c5efb-f9da-4058-9067-9b148e71d9d5	830b8de5-fd22-49d6-ad1d-c7cf619bf0ac	Solid Tissue Normal	Kidney	62.599591503715345
876e6685-8eff-4fe4-95cc-aef4a8e9fceb	jhu-usc.edu_KIRC.HumanMethylation450.2.lvl-3.TCGA-B0-5094-11A-01D-1418-05.gdc_hg38.txt	7519d7a8-c3ee-417b-9cfc-111bc5ad0637	8aaa4e25-5c12-4ace-96dc-91aaa0c4457c	Solid Tissue Normal	Kidney	62.87612048997651
fa1fc8cf-50d4-4cf6-ae9d-7276240c96bd	jhu-usc.edu_KIRC.HumanMethylation450.2.lvl-3.TCGA-B0-5083-11A-01D-1418-05.gdc_hg38.txt	83fcd3a2-d874-4b95-8124-0e7580b5f774	74fc9f65-b5f1-4b56-93a5-f90eaab52e31	Solid Tissue Normal	Kidney	63.065036332075714
052cf5a2-54d3-4d13-93e6-dbb507e4ba57	jhu-usc.edu_KIRC.HumanMethylation450.4.lvl-3.TCGA-B0-5080-11A-01D-1500-05.gdc_hg38.txt	d5bd3d83-b3fd-43ab-a02e-7bf510a69e15	f57690ba-a120-4ea2-83e0-0559d1eb62c4	Solid Tissue Normal	Kidney	63.11431872566681
48aee501-6688-4f84-b75f-3e2220cf5d40	jhu-usc.edu_KIRC.HumanMethylation450.4.lvl-3.TCGA-CZ-5454-11A-01D-1500-05.gdc_hg38.txt	11f3a626-d02d-4f10-bd0b-08134078c838	f2801b21-5444-4cc3-a642-c60c6d82cd3d	Solid Tissue Normal	Kidney	63.1991939590737
de2cf400-b058-4f02-ba0f-93c5d83f23f7	jhu-usc.edu_KIRC.HumanMethylation450.1.lvl-3.TCGA-B0-4841-11A-01D-1275-05.gdc_hg38.txt	a3b9e865-f6c4-4a3d-9d0e-92fc4d4224ca	77d8c2cf-6b27-417b-9d43-14c95e6f9b85	Solid Tissue Normal	Kidney	63.23752470964456
df793ee7-f0ff-4824-a71d-c34494788187	jhu-usc.edu_KIRC.HumanMethylation450.3.lvl-3.TCGA-BP-5201-11A-01D-1424-05.gdc_hg38.txt	fc7077a7-04f0-4796-9557-c597e271e4f1	54c9850c-9b67-42ea-a04b-16a88f786dfa	Solid Tissue Normal	Kidney	63.31418621078627
029ae010-e1fc-4eb4-9087-372d42187d08	jhu-usc.edu_KIRC.HumanMethylation450.2.lvl-3.TCGA-BP-5010-11A-01D-1418-05.gdc_hg38.txt	ceaf58bb-fcad-4411-84b9-8af7b8bdd7a1	9f5c0a43-d222-484a-9249-d288387dd7a1	Solid Tissue Normal	Kidney	63.327875764561576
2ff2d2ea-9b26-487e-be22-e99d42cc2edb	jhu-usc.edu_KIRC.HumanMethylation450.4.lvl-3.TCGA-CZ-5455-11A-01D-1500-05.gdc_hg38.txt	4206b385-00cc-4540-9bb0-92ce8e1b7201	74749fe8-f5d0-4d0d-8c7a-e56eba6503b3	Solid Tissue Normal	Kidney	63.3826339796628
c8c6d63f-6603-4cd8-884d-9c1024bf5de8	jhu-usc.edu_KIRP.HumanMethylation450.1.lvl-3.TCGA-BQ-5885-11A-01D-1590-05.gdc_hg38.txt	7942301e-1de1-4f1e-806a-1e98029faadd	c573a2f6-2404-4978-8ddc-91af27bab7c6	Solid Tissue Normal	Kidney	63.4456059270292
22e27158-c956-4147-b53c-86ddbaf7355f	jhu-usc.edu_KIRP.HumanMethylation450.1.lvl-3.TCGA-BQ-5889-11A-01D-1590-05.gdc_hg38.txt	47691d83-5911-46ff-9e32-8d415592adf2	635fedd0-4daf-4d97-958a-3e0f49c1a708	Solid Tissue Normal	Kidney	63.702969538004936
7b4da969-95f5-45e0-9344-f2b2e2021a1e	jhu-usc.edu_KIRC.HumanMethylation450.4.lvl-3.TCGA-CZ-5459-11A-01D-1500-05.gdc_hg38.txt	5d533b4d-876f-4c1c-9eee-1d8458917022	6b0c1e54-b643-4490-927e-d5c91957d5d2	Solid Tissue Normal	Kidney	63.84260298651305
919675e8-ee5a-4815-ab83-f02684bc3bf4	jhu-usc.edu_KIRC.HumanMethylation450.1.lvl-3.TCGA-B0-4707-11A-01D-1275-05.gdc_hg38.txt	c54b3961-1486-4730-84d9-7dd057e1e934	4cfe9a35-80f2-422b-82e8-8f4b12ded992	Solid Tissue Normal	Kidney	63.85355462953329
1660d8a3-5f2d-45a4-820a-aa4990b75a8a	jhu-usc.edu_KIRC.HumanMethylation450.3.lvl-3.TCGA-CJ-4923-11A-01D-1424-05.gdc_hg38.txt	13fec898-8082-4f7f-b9bc-078be93670b6	25131445-d3cf-46af-b3c5-ca1d1e3561bb	Solid Tissue Normal	Kidney	63.93842986294018
9fb555da-4a2e-4e19-9cee-58e86d1c2dc0	jhu-usc.edu_KIRC.HumanMethylation450.3.lvl-3.TCGA-CJ-4918-11A-01D-1424-05.gdc_hg38.txt	00c4d8f0-aeed-4c26-b8db-bb3883dad965	267ff78b-bceb-466e-8582-c560fe227ff0	Solid Tissue Normal	Kidney	64.00961554257177
0c9bf7eb-2aba-453b-9716-5432cb588f63	jhu-usc.edu_KIRP.HumanMethylation450.2.lvl-3.TCGA-BQ-7048-11A-01D-1963-05.gdc_hg38.txt	96f882e7-f616-4cd1-b118-e562b3d9c3cf	ae8bc8ea-29e6-4fe4-9095-d6d2655ee4f5	Solid Tissue Normal	Kidney	64.23138631373172
cb008e4e-3938-4ce4-b548-8191dd9cd1d5	jhu-usc.edu_KIRC.HumanMethylation450.4.lvl-3.TCGA-B0-5402-11A-01D-1500-05.gdc_hg38.txt	d27e0760-5ce6-4659-adf4-e61967341288	d7ab7ec0-3de7-4ffd-a5ac-f75579355b2a	Solid Tissue Normal	Kidney	64.27793079656776
d0b46818-6164-4c7f-81fc-44efe262cf7c	jhu-usc.edu_KIRC.HumanMethylation450.2.lvl-3.TCGA-B0-5106-11A-01D-1418-05.gdc_hg38.txt	d819ae44-fdac-46b5-bbd6-87256839efb7	e7c8a4d3-d51e-482a-9045-4de9c9f29945	Solid Tissue Normal	Kidney	64.46958454942202
16195d6c-bc74-4ecb-a5de-93ffe2985731	jhu-usc.edu_KIRP.HumanMethylation450.2.lvl-3.TCGA-BQ-7062-11A-01D-1963-05.gdc_hg38.txt	b2bc273d-d24e-4416-8ff5-80fde1d06e19	781c4776-7f82-4bc5-a490-291ebcebbca4	Solid Tissue Normal	Kidney	64.50243947848276
69ae51d8-a325-47fe-aa4e-428ff15ba20c	jhu-usc.edu_KIRC.HumanMethylation450.3.lvl-3.TCGA-CJ-4920-11A-01D-1424-05.gdc_hg38.txt	21180a5e-963c-42bc-9b76-6372ee4a4bd9	73c712fe-54d6-4743-90bb-03313eb9fa77	Solid Tissue Normal	Kidney	64.76801682172368
20315854-cb7d-49de-b0b9-28739ae78fdd	jhu-usc.edu_KIRC.HumanMethylation450.4.lvl-3.TCGA-B0-4815-11A-02D-1500-05.gdc_hg38.txt	f8b1a94d-802a-47b2-bc88-4fc56292270e	ff127be4-631a-4e0e-a971-842f9eb6760e	Solid Tissue Normal	Kidney	65.36214345557192
408a2d9f-6e4c-46b4-b5e4-28c1ed5d2d34	jhu-usc.edu_KIRC.HumanMethylation450.2.lvl-3.TCGA-B0-5107-11A-01D-1418-05.gdc_hg38.txt	e32fd93f-2e2e-41d6-a5da-298753c78835	6b1ff32f-75a4-44aa-9da4-b6872e179c9f	Solid Tissue Normal	Kidney	65.51546645785534
e2407e5d-7a31-496a-a3c1-8565785e1e51	jhu-usc.edu_KIRC.HumanMethylation450.2.lvl-3.TCGA-BP-4177-11A-01D-1418-05.gdc_hg38.txt	78360b99-5711-4920-968c-c29518cfe28b	c15d5920-4f59-4e31-9ba6-1f2de8ab5d5d	Solid Tissue Normal	Kidney	65.58665213748692
97737dde-3622-4d0f-9001-4623ba653053	jhu-usc.edu_KIRC.HumanMethylation450.1.lvl-3.TCGA-B0-4690-11A-01D-1275-05.gdc_hg38.txt	33029907-d725-4432-a6c6-a4043b594ed2	5f0f03c2-4a39-48c4-a41d-c2990c422741	Solid Tissue Normal	Kidney	65.66878946013875
c8801dc8-704c-48ef-a451-697642ce1ff3	jhu-usc.edu_KIRP.HumanMethylation450.1.lvl-3.TCGA-BQ-5875-11A-01D-1590-05.gdc_hg38.txt	d8adfedb-63d9-4fb3-b93a-616bad600204	85fcd432-abf4-4bb7-8039-2de41477cb44	Solid Tissue Normal	Kidney	66.12875846698901
db23dcfc-0126-49c5-9705-6e1b79fc7df1	jhu-usc.edu_KIRC.HumanMethylation450.1.lvl-3.TCGA-B0-4701-11A-01D-1275-05.gdc_hg38.txt	b94781f1-3322-476f-b8e3-f2dca54530c8	6a7a0f51-336a-445d-8a05-8b8811894037	Solid Tissue Normal	Kidney	66.34505341663883
00e912ed-409a-4341-9c82-47ba4214164c	jhu-usc.edu_KIRP.HumanMethylation450.2.lvl-3.TCGA-DZ-6133-11A-01D-1963-05.gdc_hg38.txt	c0d8ee00-9547-474d-bcc1-1d658abd36ec	adc5e117-f01a-4e4b-bcb8-3d1a726b01a1	Solid Tissue Normal	Kidney	66.56134836628866
7135c5e3-aac3-4913-9b6e-cc6bbc5a0869	jhu-usc.edu_KIRC.HumanMethylation450.4.lvl-3.TCGA-CZ-5453-11A-01D-1500-05.gdc_hg38.txt	55ecc463-2410-491d-b052-c1cde828e3fc	577847b9-f9b6-4954-868f-3d5ab2b4f694	Solid Tissue Normal	Kidney	67.46212100470373
fbc15cc8-bc1f-4b98-b952-f446ddca7d30	jhu-usc.edu_KIRC.HumanMethylation450.4.lvl-3.TCGA-CZ-5466-11A-01D-1500-05.gdc_hg38.txt	f072dc5f-6b9a-4935-8ceb-f9f3fd7ebe73	5722df9f-5631-476d-a11b-b3c1e9a40fbf	Solid Tissue Normal	Kidney	67.54152041660049
d87f88fc-5fc8-4646-b3cc-3e92cc6848e8	jhu-usc.edu_KIRP.HumanMethylation450.3.lvl-3.TCGA-A4-7585-11A-01D-2137-05.gdc_hg38.txt	9401f613-df3e-40ba-9d52-0482cebeed1b	0b8956ec-f11b-4d74-b8b7-bfcb64ae974c	Solid Tissue Normal	Kidney	67.83995268890214
c0357545-fb85-4d3c-b653-54fe2d1f7d18	jhu-usc.edu_KIRC.HumanMethylation450.4.lvl-3.TCGA-B0-4818-11A-01D-1500-05.gdc_hg38.txt	975310bf-05d1-4417-8178-3f3f9f0e6998	5ec1ec7b-9ef3-45fc-98a6-0202d15050fe	Solid Tissue Normal	Kidney	68.04529599553173
9d7d1199-99b1-401b-8b2c-20d4939392e1	jhu-usc.edu_KIRC.HumanMethylation450.6.lvl-3.TCGA-B0-5712-11A-01D-1670-05.gdc_hg38.txt	5e6b9787-9256-4c94-90c5-57fe8b3e3078	514af471-31d2-43fa-88dc-8639a5e97181	Solid Tissue Normal	Kidney	68.41491394746497
1fdd1c72-5b59-411c-9dd0-17886d6d1909	jhu-usc.edu_KIRC.HumanMethylation450.4.lvl-3.TCGA-B0-4821-11A-01D-1500-05.gdc_hg38.txt	6046f260-a972-48f3-b136-ffd0b15ca247	8d769b38-862f-46e3-a426-d09f79f28de6	Solid Tissue Normal	Kidney	68.48336171634149
6e41d66d-4f2b-4b31-aaa8-201bd5306129	jhu-usc.edu_KIRC.HumanMethylation450.1.lvl-3.TCGA-B0-4813-11A-01D-1275-05.gdc_hg38.txt	36c3afaf-eca6-4c19-983e-e1fca6195905	8942ebfa-946a-41a7-8b4c-ce45a2096c81	Solid Tissue Normal	Kidney	68.4970512701168
28c9fff2-bfbc-471d-b6c4-ab07551845fc	jhu-usc.edu_KIRC.HumanMethylation450.2.lvl-3.TCGA-BP-4760-11A-01D-1418-05.gdc_hg38.txt	637c925d-19ff-42e0-8d19-f004d164c59d	4cfe4f31-f62c-423a-8b9f-17f455b15313	Solid Tissue Normal	Kidney	69.18152895888205
5c967163-9c08-4eec-aa0a-7cf134a8949c	jhu-usc.edu_KIRP.HumanMethylation450.1.lvl-3.TCGA-BQ-5890-11A-01D-1590-05.gdc_hg38.txt	02e19981-03b2-43e6-965a-4aacb19a810f	ed560804-50b9-488e-bfa9-33f20cb83106	Solid Tissue Normal	Kidney	69.1924806019023
57d85c0a-813c-4ab3-8120-d3fe678d668a	jhu-usc.edu_KIRC.HumanMethylation450.2.lvl-3.TCGA-B0-5113-11A-01D-1418-05.gdc_hg38.txt	96d005e4-fb85-4f89-b212-f5a4cd3eeff8	439794a8-51bd-4c70-968c-34cf26b90148	Solid Tissue Normal	Kidney	69.45805794514321
216d6ea1-46df-4995-9cb0-470994b606e2	jhu-usc.edu_KIRP.HumanMethylation450.2.lvl-3.TCGA-DZ-6132-11A-01D-1963-05.gdc_hg38.txt	4d1695ce-32d8-440b-af7e-6ec9e67903b8	8e50e35f-3fb3-4f1a-b4d5-4bacd31bb0bd	Solid Tissue Normal	Kidney	69.58947766138614
4a47d670-4aaf-4e90-8ea0-bbf9106c3686	jhu-usc.edu_KIRC.HumanMethylation450.2.lvl-3.TCGA-B0-5109-11A-01D-1418-05.gdc_hg38.txt	10c0d3ac-c9b3-4947-9cc0-9d6fa1421e8f	b7143068-4afd-47ed-9e08-1894f886c503	Solid Tissue Normal	Kidney	69.61959467969182
cb371398-ee48-4665-8089-26229c5b2cf0	jhu-usc.edu_KIRC.HumanMethylation450.4.lvl-3.TCGA-CZ-5464-11A-01D-1500-05.gdc_hg38.txt	def1c9d1-2874-4df2-8d9e-cd87fa2b5ebb	6b79d20c-d5bc-4580-837e-b36dfd0c199c	Solid Tissue Normal	Kidney	69.71542155611895
9e662d2e-69ba-47f4-8954-3647ce22dc18	jhu-usc.edu_KIRC.HumanMethylation450.3.lvl-3.TCGA-CJ-4916-11A-01D-1424-05.gdc_hg38.txt	e4bfaa70-63d4-4891-9a1f-07e6e4f5014c	4519a839-11ea-4628-b5a7-071833ad16de	Solid Tissue Normal	Kidney	69.73458693140438
72c63cec-a784-4ad2-ba56-0e081b1985c8	jhu-usc.edu_KIRP.HumanMethylation450.1.lvl-3.TCGA-BQ-5881-11A-01D-1590-05.gdc_hg38.txt	95bf8808-0bc4-41d3-b4d0-607d56dffacd	36e36797-1059-4198-ac91-45b3fa50f683	Solid Tissue Normal	Kidney	69.76470394971005
90e947ff-da4a-4d1b-aa81-afd92e375e56	jhu-usc.edu_KIRC.HumanMethylation450.4.lvl-3.TCGA-CZ-5452-11A-01D-1500-05.gdc_hg38.txt	52343d71-987f-4893-bd66-66bb8d8f0211	e9faa588-d45a-450a-81a2-949eb2834bc0	Solid Tissue Normal	Kidney	69.77839350348536
c1f239dc-37c5-469d-b2af-ba8159401abe	jhu-usc.edu_KIRP.HumanMethylation450.2.lvl-3.TCGA-DZ-6134-11A-01D-1963-05.gdc_hg38.txt	75b78d97-b2fa-4265-9bdc-3d7e4c000bf2	e5641df6-0d4f-4613-a012-c953f8b2017e	Solid Tissue Normal	Kidney	69.89612366595298
f155944c-8199-49c5-a2c8-1eaf710ba14d	jhu-usc.edu_KIRC.HumanMethylation450.1.lvl-3.TCGA-B0-4845-11A-01D-1275-05.gdc_hg38.txt	be2c230e-c762-41fe-a11d-0a9194e87f90	cf77fe39-0b4a-4b38-b563-2a244b9fb5c0	Solid Tissue Normal	Kidney	70.04123293597121
0b043b32-1852-4efa-a0fe-0ab2f2674229	jhu-usc.edu_KIRC.HumanMethylation450.3.lvl-3.TCGA-BP-5169-11A-01D-1424-05.gdc_hg38.txt	8d82aced-24ab-4a12-b631-81fa959adeab	2d7e2ae4-09ba-40af-82ce-66ac7dbd4831	Solid Tissue Normal	Kidney	70.13158399088823
9e928e5d-8c59-46d2-9d81-8c216a9f18da	jhu-usc.edu_KIRC.HumanMethylation450.4.lvl-3.TCGA-CZ-4865-11A-01D-1500-05.gdc_hg38.txt	62b71d5a-a147-4ac7-b23d-48742479821d	305eaef4-4644-46e3-a696-d2e4a972f691	Solid Tissue Normal	Kidney	70.38894760186396
6e89681c-5e78-4529-9844-fb93faa95e9e	jhu-usc.edu_KIRC.HumanMethylation450.2.lvl-3.TCGA-B0-5110-11A-01D-1418-05.gdc_hg38.txt	6d1e1ffc-5c22-4a63-a267-7525b23d3727	f3a921d5-7a6d-4a6e-893b-a5e1d3f4750b	Solid Tissue Normal	Kidney	71.11996977346526
d8fb076c-4ce0-4e48-906e-225290fbeede	jhu-usc.edu_KIRC.HumanMethylation450.3.lvl-3.TCGA-BP-5178-11A-01D-1424-05.gdc_hg38.txt	a5017aea-ffe5-426f-b673-77a071d12178	6e9e5e05-2bf8-4724-8e31-241f517289de	Solid Tissue Normal	Kidney	71.377333384441
60bb963d-22b4-40ed-8942-72cad988175c	jhu-usc.edu_KIRP.HumanMethylation450.2.lvl-3.TCGA-BQ-7059-11A-01D-1963-05.gdc_hg38.txt	eabed382-8642-4ac4-8272-f60fe7227284	1bf54408-b5cb-45dc-ad03-ef2866a0ff59	Solid Tissue Normal	Kidney	71.55803549427503
a4f55f56-b5f4-4ad3-924a-7881d47b9773	jhu-usc.edu_KIRP.HumanMethylation450.3.lvl-3.TCGA-A4-7288-11A-01D-2137-05.gdc_hg38.txt	e67943b6-f979-4228-b203-90fe3989e919	e53893e7-cfaf-49bb-917f-6d549652b319	Solid Tissue Normal	Kidney	71.91943971394308
fbc2f869-5c10-4d0f-bd6a-08729667f7a1	jhu-usc.edu_KIRC.HumanMethylation450.3.lvl-3.TCGA-BP-5198-11A-01D-1424-05.gdc_hg38.txt	0fdc09db-3ad6-4e71-aab4-72f4786f8406	8f936d84-3b81-4d1c-aca1-93f5c86ed1bc	Solid Tissue Normal	Kidney	72.17132750340869
f1f5980a-6348-4fb0-ad03-faa9fbd1c687	jhu-usc.edu_KIRC.HumanMethylation450.2.lvl-3.TCGA-B0-5100-11A-01D-1418-05.gdc_hg38.txt	83208d3f-077e-4dbe-848b-461249fba9ac	9ceefc7e-fba9-47eb-a0ca-2bc1fccb5490	Solid Tissue Normal	Kidney	72.4944009725059
81a81700-d221-41d4-a52e-594e954feeba	jhu-usc.edu_KIRC.HumanMethylation450.2.lvl-3.TCGA-A3-3367-11A-01D-1418-05.gdc_hg38.txt	76904c1a-a310-4fe0-8973-8728eeb09637	69fb3eff-a32c-48e1-aab8-645ef31d163a	Solid Tissue Normal	Kidney	72.52451799081157
25a78c39-c9ec-424a-b0aa-cbae57df2803	jhu-usc.edu_KIRC.HumanMethylation450.4.lvl-3.TCGA-CZ-5470-11A-01D-1500-05.gdc_hg38.txt	018d0e4d-366f-4353-816a-615d6b4aaab7	99f59583-2728-4c1d-b98c-8fbc3bb0a819	Solid Tissue Normal	Kidney	72.53820754458687
dc5e8725-86ba-4c58-89b1-15b33771b2dd	jhu-usc.edu_KIRC.HumanMethylation450.2.lvl-3.TCGA-B0-5120-11A-01D-1418-05.gdc_hg38.txt	f3148210-ecae-4314-b5f8-9bee2315a093	c5bf474c-6919-47b4-ba59-34ab20c087d5	Solid Tissue Normal	Kidney	72.71617174366584
1aea660a-b57e-4a2f-9213-a5e003c3bab0	jhu-usc.edu_KIRC.HumanMethylation450.2.lvl-3.TCGA-B0-5096-11A-01D-1418-05.gdc_hg38.txt	91ca4a58-b8aa-4988-a992-fc3cf6dae2e1	cf67eaf8-f5e6-41be-8992-cdb97091e1b0	Solid Tissue Normal	Kidney	72.75724040499176
c92995d5-68ce-47d0-8149-0323e624c032	jhu-usc.edu_KIRC.HumanMethylation450.1.lvl-3.TCGA-B0-4694-11A-01D-1275-05.gdc_hg38.txt	17f5a3ad-3d64-4be9-8b15-4d98d2818580	123b1a31-3635-4e90-b714-0c20df64cf0d	Solid Tissue Normal	Kidney	72.77914369103225
fa4f76f0-a17a-4a4f-aeee-9f0ae68c0644	jhu-usc.edu_KIRC.HumanMethylation450.1.lvl-3.TCGA-B0-4693-11A-01D-1275-05.gdc_hg38.txt	e4a750ba-da28-4a99-b40d-4ecded1efab1	df3b1215-58fd-49c7-8f99-3a854d6cc667	Solid Tissue Normal	Kidney	72.98996281917194
0715966a-0308-4cbf-8f9a-47b24dcadd86	jhu-usc.edu_KIRP.HumanMethylation450.2.lvl-3.TCGA-BQ-7055-11A-01D-1963-05.gdc_hg38.txt	42b4e148-6ea2-48b1-80ee-0c6d41951ffb	552e78bb-dc9e-4c73-82bd-93a4bbea3a3a	Solid Tissue Normal	Kidney	73.23637478712743
92b181a2-a973-4d49-b402-58ab9ee793bd	jhu-usc.edu_KIRC.HumanMethylation450.4.lvl-3.TCGA-BP-4770-11A-01D-1500-05.gdc_hg38.txt	7d97661a-3523-45f0-a928-9f0f7e2232e0	c3cc716b-1b9c-4e73-9a40-f1f891a17c2d	Solid Tissue Normal	Kidney	73.44171809375702
d2e45037-1333-4325-bdc6-4b34a417480c	jhu-usc.edu_KIRP.HumanMethylation450.2.lvl-3.TCGA-BQ-7044-11A-01D-1963-05.gdc_hg38.txt	dfa05d9d-298f-4387-b4da-372b1bc4b663	12fb96fd-c75e-4eb9-ad92-1a1ae7ad4749	Solid Tissue Normal	Kidney	73.46088346904244
5752d5b1-9fe8-4724-8930-a4538d62d755	jhu-usc.edu_KIRC.HumanMethylation450.2.lvl-3.TCGA-B0-4842-11A-01D-1418-05.gdc_hg38.txt	fc3b3fc0-84a9-4514-9d93-37138dbf4cb2	1b0ad45e-b917-4e91-83c4-e5386cdf0eee	Solid Tissue Normal	Kidney	73.97561069099392
b86383ea-5517-455f-9f4a-da59a8359eaa	jhu-usc.edu_KIRP.HumanMethylation450.2.lvl-3.TCGA-BQ-7051-11A-02D-1963-05.gdc_hg38.txt	469cab5c-8376-4e6f-a19c-177999c44458	a614255d-9f1b-4e9a-8a50-435d4d123b3f	Solid Tissue Normal	Kidney	74.25213967725507
bf97acd6-cd55-4bbe-b472-3fbe39a4c7db	jhu-usc.edu_KIRC.HumanMethylation450.2.lvl-3.TCGA-B0-5102-11A-01D-1418-05.gdc_hg38.txt	61dfb150-b544-4a54-9306-629ff8e3230f	9cffe9f2-421e-4596-b3ac-8788f862ab59	Solid Tissue Normal	Kidney	74.33975282141702
f6feab8c-0c74-4c01-a8e8-c5580fdd4a89	jhu-usc.edu_KIRC.HumanMethylation450.2.lvl-3.TCGA-BP-4795-11A-01D-1418-05.gdc_hg38.txt	56aebbf3-a045-4bf5-9e67-aacf2bf714db	38469030-8539-4c76-b53b-57073569501c	Solid Tissue Normal	Kidney	74.36713192896764
ce33af25-6279-4e4a-8cfc-61d03c7eaf2f	jhu-usc.edu_KIRC.HumanMethylation450.1.lvl-3.TCGA-B0-4699-11A-01D-1275-05.gdc_hg38.txt	f33e0659-a0a1-41b9-b640-ac2d4966b6f1	bcbab8ce-abf1-4029-9419-6b1c671d41df	Solid Tissue Normal	Kidney	74.53962030653648
e0f10bd7-77c0-4e10-9c42-6e7b90bc20ee	jhu-usc.edu_KIRC.HumanMethylation450.4.lvl-3.TCGA-CZ-5451-11A-01D-1500-05.gdc_hg38.txt	5ab6f1f6-932b-4577-ab08-e3fa36ef5d1e	9cdda9fa-d492-4902-afc1-eb2244e70c1b	Solid Tissue Normal	Kidney	74.7778185422268
e2d7bb63-cbed-40d8-93bc-d509bff2fff8	jhu-usc.edu_KIRP.HumanMethylation450.1.lvl-3.TCGA-BQ-5888-11A-01D-1590-05.gdc_hg38.txt	f7e0423e-d1ac-4126-ab91-7d7106f81090	52495119-a052-4749-bed4-d4c81a6c3fb2	Solid Tissue Normal	Kidney	74.87090750789886
37627f8a-fefe-4ee6-ae9b-0c5e0650bd74	jhu-usc.edu_KIRC.HumanMethylation450.4.lvl-3.TCGA-B0-4710-11A-02D-1500-05.gdc_hg38.txt	c8ecd8db-e3a3-4d4f-bab4-a2fdd0afab90	4298ccdb-2e6d-4267-822d-75b021364084	Solid Tissue Normal	Kidney	75.00780304565193
285e3cc6-a6aa-485c-88be-f0065985ec68	jhu-usc.edu_KIRP.HumanMethylation450.1.lvl-3.TCGA-BQ-5876-11A-01D-1590-05.gdc_hg38.txt	447cab43-c247-4ab6-b628-cbf41573919f	18545977-f8a7-42a8-a15c-7a1fe72bd77f	Solid Tissue Normal	Kidney	75.04339588546772
e3ed1380-d6f1-420e-b6a6-d24a6e81a364	jhu-usc.edu_KIRC.HumanMethylation450.4.lvl-3.TCGA-B0-4698-11A-02D-1500-05.gdc_hg38.txt	e5891749-e30c-416c-be8a-392e6c930fad	5b66c4ae-3aed-4212-baa1-dac33bab8ebe	Solid Tissue Normal	Kidney	75.0652991715082
3c6b12ab-2bae-42e3-a6a7-656844515afc	jhu-usc.edu_KIRC.HumanMethylation450.3.lvl-3.TCGA-BP-5173-11A-01D-1424-05.gdc_hg38.txt	eeaf74b8-9542-4713-a9b7-65c10a92d483	c499b3be-9db0-4809-b7c0-f5d81208d7ec	Solid Tissue Normal	Kidney	75.11731947585436
e8c16714-cbc3-41d7-a817-720b41b4f071	jhu-usc.edu_KIRP.HumanMethylation450.2.lvl-3.TCGA-BQ-7056-11A-01D-1963-05.gdc_hg38.txt	283c3319-efb8-4fb9-83b6-5aa5eb261713	36182304-2db7-446a-929c-7e43a47d863a	Solid Tissue Normal	Kidney	75.20219470926125
e428ceac-eeb2-447c-ac5c-f788feaf705d	jhu-usc.edu_KIRC.HumanMethylation450.2.lvl-3.TCGA-B0-4945-11A-01D-1418-05.gdc_hg38.txt	af739515-20b2-4b05-a7b0-e81aaec458e9	f184de71-65d0-4e52-aec2-25c5414588c5	Solid Tissue Normal	Kidney	75.35551771154466
cac59180-60e6-4906-8b03-f82126d532a9	jhu-usc.edu_KIRC.HumanMethylation450.3.lvl-3.TCGA-BP-5195-11A-01D-1424-05.gdc_hg38.txt	c6516f4d-7578-4b77-ac90-3f182b20f2b8	d4098753-2e83-42c1-a06b-c03f7700e70c	Solid Tissue Normal	Kidney	75.42122756966613
5a9e66b0-a13b-45ef-8b07-069e764305c5	jhu-usc.edu_KIRC.HumanMethylation450.3.lvl-3.TCGA-BP-5202-11A-01D-1424-05.gdc_hg38.txt	1ffd94e6-eb90-4826-b391-20d7c63bbbcb	b6d4e2d5-5739-4be3-8a4c-6e7a17d1d40f	Solid Tissue Normal	Kidney	75.44586876646169
130b298b-f5b4-40fe-b0a5-ebb3a7c848a3	jhu-usc.edu_KIRC.HumanMethylation450.6.lvl-3.TCGA-B0-5713-11A-01D-1670-05.gdc_hg38.txt	ca9fa136-abf9-4e61-b38f-3df0249b3c72	c91a4cc3-aaa9-4bc9-b157-e46551d334c8	Solid Tissue Normal	Kidney	75.68680491290705
8ffdfbb7-b724-4e0f-be3f-af445d3a4ec6	jhu-usc.edu_KIRP.HumanMethylation450.1.lvl-3.TCGA-BQ-5886-11A-01D-1590-05.gdc_hg38.txt	723b7e4b-9a6e-403a-b711-aa2b63cd4b8a	f590f15b-21f5-4d99-9021-e5e1e0cc3758	Solid Tissue Normal	Kidney	75.75799059253865
b4c652a3-e788-4eb0-bc77-c8046d4bd4bd	jhu-usc.edu_KIRC.HumanMethylation450.2.lvl-3.TCGA-BP-5168-11A-01D-1418-05.gdc_hg38.txt	11489782-62c8-4e66-b7bc-8d616bf58776	781acafa-a58b-4180-bbca-c5b675d51b17	Solid Tissue Normal	Kidney	75.81822462914998
5a7d08d2-a14b-4bdc-9caf-941675c7ead4	jhu-usc.edu_KIRC.HumanMethylation450.4.lvl-3.TCGA-CZ-5465-11A-01D-1500-05.gdc_hg38.txt	ca570692-d725-48be-80d1-dcc85004aff7	5e248b21-e69d-4dee-a1e8-029ade80d0eb	Solid Tissue Normal	Kidney	76.21795959938889
c8010f87-98e5-4fb3-8074-70246e94ed9e	jhu-usc.edu_KIRC.HumanMethylation450.1.lvl-3.TCGA-B0-4713-11A-01D-1275-05.gdc_hg38.txt	86d2d0fa-98b1-4615-909f-909b033bab29	8d4b602b-d1a4-4d80-adf4-5f527de78d4b	Solid Tissue Normal	Kidney	76.38497215544761
e18daa8c-1537-41a9-8f91-52a654fe64bf	jhu-usc.edu_KIRC.HumanMethylation450.4.lvl-3.TCGA-CZ-5463-11A-01D-1500-05.gdc_hg38.txt	4356cd4c-7b05-472a-867e-9c39df586602	8e9e684c-20e5-48b1-9e40-970037fe959f	Solid Tissue Normal	Kidney	76.41782708450835
ef9ae1dd-83aa-404d-83ef-ced707ae738b	jhu-usc.edu_KIRC.HumanMethylation450.4.lvl-3.TCGA-B0-4712-11A-02D-1500-05.gdc_hg38.txt	aea04397-89bc-4a73-ab41-34c0ba34faf6	3f72d63f-ad48-4500-baf6-897b1d6dda7d	Solid Tissue Normal	Kidney	76.92160266343957
9397ee06-7834-4a04-8220-0dbd0ce89ca1	jhu-usc.edu_KIRC.HumanMethylation450.2.lvl-3.TCGA-B0-4827-11A-01D-1418-05.gdc_hg38.txt	ebe0c149-a7ff-4463-bb2e-55443620ae27	18524601-30d9-4dc6-a345-cbdb33349521	Solid Tissue Normal	Kidney	77.94010546432229
6942780c-b6c7-4534-b9b7-feda9cd04ecc	jhu-usc.edu_KIRC.HumanMethylation450.4.lvl-3.TCGA-B0-4852-11A-01D-1500-05.gdc_hg38.txt	dd2fd494-160b-4f20-ada9-fa6793b66626	759238f2-0d37-404e-96f1-c26cae0ba2ea	Solid Tissue Normal	Kidney	78.17282787850247
0128f827-06f6-44a2-a819-c93929b5b6d2	jhu-usc.edu_KIRP.HumanMethylation450.2.lvl-3.TCGA-BQ-7045-11A-01D-1963-05.gdc_hg38.txt	5b9b0a31-1789-43df-912e-0a1562d70fb1	2d813726-b8a6-4719-9323-a7496547e156	Solid Tissue Normal	Kidney	78.60267986704704
fd64efe8-aff1-41e7-9160-76c81e359781	jhu-usc.edu_KIRC.HumanMethylation450.3.lvl-3.TCGA-BP-5176-11A-01D-1424-05.gdc_hg38.txt	62a45d3a-65bd-4c8b-8d07-12814b86b22c	9490cd1e-be30-45d3-b1ea-42c157d5f49d	Solid Tissue Normal	Kidney	78.65196226063814
f60b4286-b97e-4952-a33c-5284e679319a	jhu-usc.edu_KIRC.HumanMethylation450.1.lvl-3.TCGA-B0-4822-11A-01D-1275-05.gdc_hg38.txt	74ad6295-92e5-48f3-ba75-1ca0e777d87e	a46f36c3-e886-4efe-945a-0cb2e5b765ef	Solid Tissue Normal	Kidney	78.78064406612602
68668611-d34d-4236-8ad7-c399e2774a12	jhu-usc.edu_KIRP.HumanMethylation450.1.lvl-3.TCGA-BQ-5883-11A-01D-1590-05.gdc_hg38.txt	46dcfdaa-54d1-43d4-a5d5-b46ff06f37d0	50f914de-0410-4fe1-8e97-2fbd8be2efc0	Solid Tissue Normal	Kidney	79.0626488738973
b2be8c87-5a94-42b2-ac82-a62011444292	jhu-usc.edu_KIRC.HumanMethylation450.4.lvl-3.TCGA-CZ-4866-11A-01D-1500-05.gdc_hg38.txt	a9aa0e4c-26cc-4dd0-bcac-5a9f0a17d9dc	291f45ab-1b77-456a-9783-06106fbe3053	Solid Tissue Normal	Kidney	79.06538678465236
952207d0-71df-40c1-ae9a-c36f0c931a06	jhu-usc.edu_KIRC.HumanMethylation450.1.lvl-3.TCGA-B0-4828-11A-01D-1275-05.gdc_hg38.txt	9bda8409-9949-41d8-b5f9-d032bb8d5609	1e758394-67fb-45cb-98b0-5082c396d697	Solid Tissue Normal	Kidney	79.25704053750664
76701478-4ffd-4d0f-ae0f-5cb67d844bb3	jhu-usc.edu_KIRP.HumanMethylation450.1.lvl-3.TCGA-BQ-5878-11A-01D-1590-05.gdc_hg38.txt	f4a921b0-3672-4401-a17d-042cc4d0d124	c793250d-1553-48e1-b6b2-aaffdfe5d39b	Solid Tissue Normal	Kidney	79.42679100432042
e983f4af-8b48-4393-a98a-beade17ed42f	jhu-usc.edu_KIRP.HumanMethylation450.1.lvl-3.TCGA-BQ-5880-11A-01D-1590-05.gdc_hg38.txt	85aba516-794a-490b-8829-03a72de124a9	9ab5714c-19bc-4022-b1ce-ef18ee2a9cb2	Solid Tissue Normal	Kidney	79.54452116678804
d484ff20-0c4f-43a0-97d2-79052593295f	jhu-usc.edu_KIRP.HumanMethylation450.6.lvl-3.TCGA-B1-A47M-11A-11D-A254-05.gdc_hg38.txt	ffc06c44-09cf-4888-9b8b-b78e2cccc4a9	072507cf-1249-4b28-86d4-3ab97822a74c	Solid Tissue Normal	Kidney	79.58558982811395
68d65bf5-8f8f-4228-87fd-a846f60a8ad6	jhu-usc.edu_KIRC.HumanMethylation450.3.lvl-3.TCGA-CJ-4897-11A-01D-1424-05.gdc_hg38.txt	ce1cbbd9-e6b7-47a9-b512-da8cb0cdb0d6	c1b46fd8-1221-4641-a323-84bfb444a45f	Solid Tissue Normal	Kidney	79.73891283039738
ba9d40d9-453a-4a1d-8cde-9df5d11dadc9	jhu-usc.edu_KIRC.HumanMethylation450.3.lvl-3.TCGA-BP-5191-11A-01D-1424-05.gdc_hg38.txt	042b5656-6b1a-4448-a31b-22478d5b77da	b9fc9eff-1228-482d-87a2-ebbb5c92733a	Solid Tissue Normal	Kidney	79.96615942306744
67d26210-6513-4db0-be97-5ec2ba15344c	jhu-usc.edu_KIRP.HumanMethylation450.2.lvl-3.TCGA-BQ-7058-11A-01D-1963-05.gdc_hg38.txt	b44e7672-d086-4698-9d05-b99caefd12dc	3cad2139-0bc5-4c8f-994a-018be7e2e6ea	Solid Tissue Normal	Kidney	81.74306350310205
93eeec61-0fa3-43d0-98b5-6d8acd8e69f1	jhu-usc.edu_KIRC.HumanMethylation450.1.lvl-3.TCGA-B0-4714-11A-01D-1275-05.gdc_hg38.txt	0bb2fe9b-cc13-46e3-becc-de7a343b7f3a	98ff8a6b-0ead-4e55-9fb7-6fe5cc69d0f6	Solid Tissue Normal	Kidney	81.78960798593809
b9551edb-3e67-438b-b488-5aab76f89dfd	jhu-usc.edu_KIRC.HumanMethylation450.1.lvl-3.TCGA-B0-4817-11A-01D-1275-05.gdc_hg38.txt	d65c2832-7863-4396-90dd-ca4e109838fc	b764e6a1-da21-4593-b133-25827c5b8d47	Solid Tissue Normal	Kidney	81.78960798593809
2a64eb72-9404-4d6c-948c-c34226daeb2f	jhu-usc.edu_KIRC.HumanMethylation450.2.lvl-3.TCGA-B0-5095-11A-01D-1418-05.gdc_hg38.txt	3547a5d8-ecdd-480a-91dd-e3f2ff724516	616bc43c-34b9-48e8-8219-4ef4d052f91b	Solid Tissue Normal	Kidney	81.92102770218102
41bd7acd-8771-4891-9588-67effbe99de0	jhu-usc.edu_KIRC.HumanMethylation450.3.lvl-3.TCGA-CZ-4853-11A-01D-1424-05.gdc_hg38.txt	32407830-bd77-472e-a86b-b82d6df5c97b	86f68b7d-30f9-4f01-a9ea-5db1fcd00453	Solid Tissue Normal	Kidney	82.6602636060475
20a8bb5d-c102-41f1-bc0e-a7f77c45d029	jhu-usc.edu_KIRC.HumanMethylation450.4.lvl-3.TCGA-CZ-5462-11A-01D-1500-05.gdc_hg38.txt	43d615b8-26db-49fc-82fe-6998b577f88d	e0127e51-43ba-4536-bc9d-004591f9c627	Solid Tissue Normal	Kidney	83.94160583941606
2d6a0508-f588-434c-ad16-4afc467df77d	jhu-usc.edu_KIRP.HumanMethylation450.2.lvl-3.TCGA-BQ-7061-11A-01D-1963-05.gdc_hg38.txt	226f385b-427e-494a-8b54-079c41576fe5	421e845c-f4e8-4f46-bff6-9aaa9d208e81	Solid Tissue Normal	Kidney	83.94981957168123
17cae9b1-f8e1-4bb5-9d3c-18e9bd70c7f3	jhu-usc.edu_KIRC.HumanMethylation450.4.lvl-3.TCGA-CZ-5468-11A-01D-1500-05.gdc_hg38.txt	da753d8e-152d-41ba-8357-62f8d8816af8	878d1caa-c4d8-4864-888c-310a0c1ee898	Solid Tissue Normal	Kidney	84.13325959227032
92bb5355-0e8c-4d21-80dd-13f8159bc4f0	jhu-usc.edu_KIRC.HumanMethylation450.4.lvl-3.TCGA-CZ-5467-11A-01D-1500-05.gdc_hg38.txt	543ee2e4-d43f-4b80-9583-6203b32048c3	b602a73b-809c-44c6-a787-d496705e7ae8	Solid Tissue Normal	Kidney	86.17026519403574
d0e2f80c-3ccf-4046-ae50-f1bf6e4e0766	jhu-usc.edu_KIRC.HumanMethylation450.4.lvl-3.TCGA-CZ-4864-11A-01D-1500-05.gdc_hg38.txt	55654f9e-2de3-49ce-9156-6f6d9290de05	7fc6b44d-ae66-409c-98e1-c1a518c33e95	Solid Tissue Normal	Kidney	86.40024969746085
037e3a74-5c45-48a7-aafb-d2bedaaceed5	jhu-usc.edu_KIRC.HumanMethylation450.2.lvl-3.TCGA-B0-4823-11A-01D-1418-05.gdc_hg38.txt	9057e981-6a17-4f99-82be-2bac066efe89	1380d4cc-8f56-4206-bfe6-8e99462fe180	Solid Tissue Normal	Kidney	88.40713828092059
ff756b3f-352f-4f80-abf3-f0125560dbf2	jhu-usc.edu_KIRC.HumanMethylation450.2.lvl-3.TCGA-B0-5099-11A-01D-1418-05.gdc_hg38.txt	bcaa3f6f-6bf9-454a-8d93-b54c7926763f	bcf26561-6e11-441c-955e-181ef2e68b41	Solid Tissue Normal	Kidney	88.6097436767951
7e1aa081-08c4-4759-b8e3-813a9756fcde	jhu-usc.edu_KIRC.HumanMethylation450.2.lvl-3.TCGA-B0-5104-11A-01D-1418-05.gdc_hg38.txt	eaeb42cd-2b8d-4e80-b147-5d4c52e592d9	fb3a387f-ebc6-4422-a782-5c19056f77f2	Solid Tissue Normal	Kidney	90.00060234036611
63246951-725c-4ec1-9263-d182aa6578a5	jhu-usc.edu_LIHC.HumanMethylation450.1.lvl-3.TCGA-DD-A1EC-11A-11D-A132-05.gdc_hg38.txt	d41b3e1e-885e-4e68-b6e7-d2ce582e9c2b	520a709a-87f6-4f3d-b2a2-9192e3b65c5b	Solid Tissue Normal	Liver	20.15923688951435
68b6addb-7fb6-426d-b02b-9ae98332a3e6	jhu-usc.edu_LIHC.HumanMethylation450.1.lvl-3.TCGA-DD-A1EH-11A-11D-A132-05.gdc_hg38.txt	db3d6662-eebb-4396-93e3-b5f1022c90d2	cab5b264-abab-4bdb-816e-9d2c0ac30629	Solid Tissue Normal	Liver	23.269503507263675
cb351e28-0343-4998-9554-3d80bff0e568	jhu-usc.edu_LIHC.HumanMethylation450.2.lvl-3.TCGA-DD-A1EL-11A-11D-A153-05.gdc_hg38.txt	8c47698b-2797-4343-9a22-7f5094fddd72	2854ffe8-1f77-497a-bf49-11e0189fee35	Solid Tissue Normal	Liver	23.472108903138192
f5ca975e-f99c-422e-9b28-55cd2eb7fb8e	jhu-usc.edu_LIHC.HumanMethylation450.5.lvl-3.TCGA-DD-A39W-11A-11D-A20Z-05.gdc_hg38.txt	b24629ef-b23a-4c2b-879c-6a8a2fd58973	48d33449-b969-423a-b4e7-541809109617	Solid Tissue Normal	Liver	29.29290716839794
a4f7e4ef-e472-420c-af0c-386c9699d923	jhu-usc.edu_LIHC.HumanMethylation450.1.lvl-3.TCGA-DD-A119-11A-11D-A132-05.gdc_hg38.txt	d9735f12-76c0-4f95-9ce5-91ca885862b4	66c6f413-b7a8-4d7c-9e1d-c4fb257b9e5c	Solid Tissue Normal	Liver	40.0090898637068
65a7528b-1fa3-4d25-b344-b6e9eaa9ae68	jhu-usc.edu_LIHC.HumanMethylation450.1.lvl-3.TCGA-DD-A114-11A-12D-A132-05.gdc_hg38.txt	f7b6ba23-4351-406d-a6a6-59bf8616184a	02931491-f56b-4233-a079-812e08bc0c59	Solid Tissue Normal	Liver	42.19120473549044
c54e02ea-4dc9-433d-bd6d-141fc5df8070	jhu-usc.edu_LIHC.HumanMethylation450.5.lvl-3.TCGA-DD-A39Z-11A-21D-A20Z-05.gdc_hg38.txt	7da50944-297e-46ab-8e8e-20631c68d010	42cb60f0-1a9e-4f59-8e2e-50c25e85cb98	Solid Tissue Normal	Liver	43.61491832812217
d9c2f7e7-51f7-4910-8a42-a2cc808f4309	jhu-usc.edu_LIHC.HumanMethylation450.6.lvl-3.TCGA-DD-A3A3-11A-11D-A22H-05.gdc_hg38.txt	1079b0a9-f74e-4d0a-bed0-22aad6ea64e2	516c8594-2973-41e5-a5ce-76d177edfa48	Solid Tissue Normal	Liver	45.745012895559654
189dc886-1859-436f-bc66-604acd6befd9	jhu-usc.edu_LIHC.HumanMethylation450.1.lvl-3.TCGA-DD-A1EI-11A-11D-A132-05.gdc_hg38.txt	48f02d39-0821-4a45-87a1-11349283e105	3acf7438-fd65-442c-8a30-68b6714537f3	Solid Tissue Normal	Liver	46.810060179278395
8d7e6da6-c511-4568-a3f2-fdd24cc928fd	jhu-usc.edu_LIHC.HumanMethylation450.1.lvl-3.TCGA-BC-A10W-11A-11D-A132-05.gdc_hg38.txt	dc9a2f36-3f59-4744-a2f8-f2017c16f3d9	39baf24a-4032-4c23-b3fe-2c50df1881f6	Solid Tissue Normal	Liver	50.8210994354428
15ff83ba-54fa-45fb-9ae3-c6d7bd38faca	jhu-usc.edu_LIHC.HumanMethylation450.1.lvl-3.TCGA-BC-A110-11A-11D-A132-05.gdc_hg38.txt	aa8d7157-7345-4255-84d4-c4b6747e3a72	cf028bce-d20d-42b8-8507-1ec94a391e85	Solid Tissue Normal	Liver	51.88614671916154
66264801-5445-4cb9-80f4-34760a18951a	jhu-usc.edu_LIHC.HumanMethylation450.1.lvl-3.TCGA-BC-A10X-11A-11D-A132-05.gdc_hg38.txt	d746f333-a5dd-4464-a091-84e9cf9665b8	3dc48ea9-a3c6-437f-af5a-88feb300cc5f	Solid Tissue Normal	Liver	52.40361185186807
cf3e2295-373e-4686-938d-86e7fc4d6208	jhu-usc.edu_LIHC.HumanMethylation450.1.lvl-3.TCGA-DD-A115-11A-12D-A132-05.gdc_hg38.txt	980db62f-5d6d-4cc2-9ffb-ff0c5377ff39	45b566d7-f120-471c-a94a-be7936889f2d	Solid Tissue Normal	Liver	53.92862814243706
78f95eae-4d08-4731-9fda-84a234b2e400	jhu-usc.edu_LIHC.HumanMethylation450.4.lvl-3.TCGA-ES-A2HT-11A-11D-A17Z-05.gdc_hg38.txt	723a470f-6855-409a-aad4-d6b933313239	7dd3bda9-3a0a-46fa-b052-a6d24b847804	Solid Tissue Normal	Liver	54.821187048586964
b89dcf10-6529-4316-9a85-64358b97e1fd	jhu-usc.edu_LIHC.HumanMethylation450.1.lvl-3.TCGA-DD-A113-11A-12D-A132-05.gdc_hg38.txt	2378318c-5cf4-419f-ac5c-64d40cb7e753	aeb17d2b-fa8c-4989-bf3a-d2c74b785455	Solid Tissue Normal	Liver	55.27294232317203
a23af5ee-5889-4223-97f8-82044b10360d	jhu-usc.edu_LIHC.HumanMethylation450.1.lvl-3.TCGA-DD-A11D-11A-12D-A132-05.gdc_hg38.txt	2969dd04-f315-48ae-b92c-995bd3fc59c4	0ef95351-0133-4f34-a59c-90934fb161f8	Solid Tissue Normal	Liver	57.50433958854677
d199827e-eae3-4d44-afa1-f2da830bf6ab	jhu-usc.edu_LIHC.HumanMethylation450.1.lvl-3.TCGA-DD-A1EF-11A-11D-A132-05.gdc_hg38.txt	e0887353-33a9-45ed-a326-a184cdc0adc9	1c1e8987-676f-417b-b3b4-e0321367df55	Solid Tissue Normal	Liver	57.947881130866655
53592c21-04e5-4c20-84db-086e0956226f	jhu-usc.edu_LIHC.HumanMethylation450.1.lvl-3.TCGA-BC-A10Z-11A-11D-A132-05.gdc_hg38.txt	91614e15-a2e1-4025-9974-7802db70a6f3	709f1e4d-f5e8-4a0b-8254-23f037f4bae7	Solid Tissue Normal	Liver	62.733749130713335
fec99d9c-e8d3-4ac3-8b38-d8d2f8b8d988	jhu-usc.edu_LIHC.HumanMethylation450.2.lvl-3.TCGA-BC-A216-11A-11D-A153-05.gdc_hg38.txt	b3ddee9b-04d5-4fa3-94c1-754bcc2a0f5d	4bbdbe77-f3cb-4b64-9826-72debb734784	Solid Tissue Normal	Liver	62.88433422224169
534493ce-ff5f-4cbe-bbd8-835c75d18ec1	jhu-usc.edu_LIHC.HumanMethylation450.1.lvl-3.TCGA-EP-A12J-11A-11D-A132-05.gdc_hg38.txt	1a528b30-2444-4d9f-a6d6-1c43a175cbba	959918d7-cb84-4745-a72f-d138176b1ecb	Solid Tissue Normal	Liver	62.96373363413846
74106e7f-9451-40f7-83ee-b1896235ca35	jhu-usc.edu_LIHC.HumanMethylation450.5.lvl-3.TCGA-DD-A3A1-11A-11D-A20Z-05.gdc_hg38.txt	118cbeed-8dee-4253-9850-f2ba7e589a0d	877b9f6b-9b34-40ed-933f-8fef204edf21	Solid Tissue Normal	Liver	65.83580201619748
d21ba992-bb72-44ce-838e-59a297ee983a	jhu-usc.edu_LIHC.HumanMethylation450.1.lvl-3.TCGA-BC-A10R-11A-11D-A132-05.gdc_hg38.txt	1ea00561-3d1d-49d0-a3f7-d34eb8fec235	0bf5bbd4-d9e8-42a6-9ab5-f2c174dec12c	Solid Tissue Normal	Liver	66.46004566835138
b79581fe-0601-4969-ba94-f3162355cea7	jhu-usc.edu_LIHC.HumanMethylation450.1.lvl-3.TCGA-DD-A11A-11A-11D-A132-05.gdc_hg38.txt	0cfc44e7-7450-4815-ac7c-414003a7d6df	609c82fd-eb3a-46d7-8c09-0cde281a50b3	Solid Tissue Normal	Liver	67.4785484692341
5c4eb7b1-a896-4730-9b22-b87c3db4af14	jhu-usc.edu_LIHC.HumanMethylation450.1.lvl-3.TCGA-DD-A116-11A-11D-A132-05.gdc_hg38.txt	bb746b3c-ef5d-405c-96c3-876207a965a2	994347ba-3045-4ade-926f-06420fbd906c	Solid Tissue Normal	Liver	68.26706676669167
6f9a52fe-9705-47e9-946c-452636a2af4d	jhu-usc.edu_LIHC.HumanMethylation450.2.lvl-3.TCGA-DD-A1ED-11A-11D-A153-05.gdc_hg38.txt	f744bf5d-cf9c-430d-9ae1-5f58a9586615	0ff6364a-e6f4-47ca-a7e7-14705bf0a8df	Solid Tissue Normal	Liver	68.55454739597307
cfbc2efe-bc4a-4ce8-bf97-17e6fdf5c28a	jhu-usc.edu_LIHC.HumanMethylation450.1.lvl-3.TCGA-BC-A10U-11A-11D-A132-05.gdc_hg38.txt	e0fd6db2-23ce-44eb-87a2-1f8e3cee2d64	23103931-cc29-4f89-ae9c-79d53401ecea	Solid Tissue Normal	Liver	69.28283165681931
b409437e-84c9-42ec-967b-8dcd3c7b9eea	jhu-usc.edu_LIHC.HumanMethylation450.1.lvl-3.TCGA-DD-A11C-11A-11D-A132-05.gdc_hg38.txt	f115356f-bccb-4718-9fd1-73bca239cbe4	023a1ad1-fb16-437e-9806-5063b47f76bd	Solid Tissue Normal	Liver	69.55114691081529
9638113a-e98d-4888-9d3f-f58c5670c75f	jhu-usc.edu_LIHC.HumanMethylation450.5.lvl-3.TCGA-BD-A2L6-11A-21D-A20Z-05.gdc_hg38.txt	6049cd94-d7bf-4d5e-8f78-6aab65c58fa4	13a97cee-76b0-46a1-b728-d87b2248311e	Solid Tissue Normal	Liver	69.78660723575054
a3c3c3bf-27f6-4fa2-8f5d-6375ed63c9d9	jhu-usc.edu_LIHC.HumanMethylation450.3.lvl-3.TCGA-EP-A26S-11A-12D-A16X-05.gdc_hg38.txt	5e0097a1-7d93-48b7-aad7-5f6c7af55596	b7d6621c-8bce-4a01-8588-9d7761d9372b	Solid Tissue Normal	Liver	70.30133445770201
c036bdfe-927c-4a95-a04c-620ef19783ef	jhu-usc.edu_LIHC.HumanMethylation450.3.lvl-3.TCGA-FV-A23B-11A-11D-A16X-05.gdc_hg38.txt	cf3e04fe-9fc4-4293-a7c0-b46510f590e9	c95ed407-bcc2-44aa-bc59-bf7549f2d665	Solid Tissue Normal	Liver	70.60524255151378
1f0f062a-0558-4a6b-9d97-c536d0dc01b0	jhu-usc.edu_LIHC.HumanMethylation450.2.lvl-3.TCGA-DD-A1E9-11A-11D-A153-05.gdc_hg38.txt	786c9b43-92d7-4d5e-8c86-e96f5759fd34	8153a862-0790-4a33-80db-ed47fedcd4ef	Solid Tissue Normal	Liver	70.66000076661501
ada3da75-a733-4413-929e-c8479808fc0b	jhu-usc.edu_LIHC.HumanMethylation450.2.lvl-3.TCGA-DD-A1EJ-11A-11D-A153-05.gdc_hg38.txt	617875bb-9eaf-4436-ac52-7b23e526df90	52292ffc-0902-4d97-b461-20723987a177	Solid Tissue Normal	Liver	71.21032082838228
395c2220-21b2-4802-9c82-f6fafe3b07bc	jhu-usc.edu_LIHC.HumanMethylation450.1.lvl-3.TCGA-BC-A10Q-11A-11D-A132-05.gdc_hg38.txt	5d3bf988-3331-4412-bc17-b8f4650a8623	dfa15fbe-bb14-40ce-afc6-70694112e3e2	Solid Tissue Normal	Liver	72.28084393361114
901001b1-877c-4b29-93f1-e5755e784ac4	jhu-usc.edu_LIHC.HumanMethylation450.1.lvl-3.TCGA-DD-A1EB-11A-11D-A132-05.gdc_hg38.txt	759a494f-c699-4dd6-9553-45265c667dae	68015cc7-d3a1-4c90-b8fb-5d14143d9960	Solid Tissue Normal	Liver	72.47523559722048
4066dd05-a746-4a6e-b135-62d7928acf53	jhu-usc.edu_LIHC.HumanMethylation450.1.lvl-3.TCGA-DD-A11B-11A-11D-A132-05.gdc_hg38.txt	8a77f4b1-8b1d-419b-8d1e-73bf2041303a	1b1b1af0-b19b-4086-b1b7-669fa0b88235	Solid Tissue Normal	Liver	73.53206914867403
e5b37414-f4d9-4440-8ece-86b7640ec0f8	jhu-usc.edu_LIHC.HumanMethylation450.1.lvl-3.TCGA-DD-A1EE-11A-11D-A132-05.gdc_hg38.txt	d9fd7e08-27aa-4081-96fe-86b7ec06d3df	654af137-70d9-4ee4-9f69-793e352d30f8	Solid Tissue Normal	Liver	73.53480705942908
94a9039c-db86-493b-ae75-a569af3c4d39	jhu-usc.edu_LIHC.HumanMethylation450.3.lvl-3.TCGA-G3-A25X-11A-11D-A16X-05.gdc_hg38.txt	02081a6a-2c8f-431e-a6ee-91501046981f	08428220-abd4-484e-85ca-3673454c837e	Solid Tissue Normal	Liver	73.89073545758703
ad737794-b97e-4424-b8e9-9c041156b0c4	jhu-usc.edu_LIHC.HumanMethylation450.6.lvl-3.TCGA-BD-A3EP-11A-12D-A22H-05.gdc_hg38.txt	708114ce-2aa0-48f9-a23f-780add9da784	de302b98-250d-42fe-9945-11e1b2bbd3c6	Solid Tissue Normal	Liver	75.9934509174739
79963a1f-f9b4-4413-8ba4-8fa446353b03	jhu-usc.edu_LIHC.HumanMethylation450.5.lvl-3.TCGA-DD-A3A2-11A-11D-A20Z-05.gdc_hg38.txt	b25d09df-dc59-4a79-8e1b-38e525232901	357c1c08-f368-4cae-8f20-9be241b30479	Solid Tissue Normal	Liver	76.4698473888545
8cc23036-da2c-434a-9adf-239089717a85	jhu-usc.edu_LIHC.HumanMethylation450.1.lvl-3.TCGA-BC-A10T-11A-11D-A132-05.gdc_hg38.txt	055e602f-5d95-432d-afcc-627f1f032464	8a9cde9a-c38c-423e-bc14-354ee26468c9	Solid Tissue Normal	Liver	76.50817813942537
1ec44ac8-c485-47c2-913f-ac0fd4ae6ceb	jhu-usc.edu_LIHC.HumanMethylation450.1.lvl-3.TCGA-BC-A10Y-11A-11D-A132-05.gdc_hg38.txt	297d707f-df19-4e78-9008-b2f568068eb4	6533648f-1353-4253-b65b-d472aacf5751	Solid Tissue Normal	Liver	76.79565876870677
0bfba1ce-c581-4c00-ac6c-967753e60b7d	jhu-usc.edu_LIHC.HumanMethylation450.5.lvl-3.TCGA-DD-A1EG-11A-11D-A20Z-05.gdc_hg38.txt	47e4251c-0035-411a-b2dc-ddbae8ee757a	6c79f64b-63fe-46f5-bf7b-77208231b0f2	Solid Tissue Normal	Liver	76.95719550325538
72293127-7de4-4350-9e0b-f89c030acb85	jhu-usc.edu_LIHC.HumanMethylation450.5.lvl-3.TCGA-DD-A39V-11A-11D-A20Z-05.gdc_hg38.txt	bee5bcfe-cbfd-4cfc-8214-dc83f557c678	dd056692-4e2a-4e45-a4d0-357af9754f0e	Solid Tissue Normal	Liver	77.35693047349429
6fdf2ec9-b282-4a66-96c8-c98a9038be54	jhu-usc.edu_LIHC.HumanMethylation450.1.lvl-3.TCGA-DD-A118-11A-11D-A132-05.gdc_hg38.txt	ba0e5d15-cdac-4fc0-97e7-ef81d921d5d4	7d914d07-f250-4c7a-8fa2-df14e708936e	Solid Tissue Normal	Liver	77.77309290826356
7dd69e50-8e91-471d-9de3-7d3a88b63f52	jhu-usc.edu_LIHC.HumanMethylation450.5.lvl-3.TCGA-DD-A39X-11A-11D-A20Z-05.gdc_hg38.txt	4b14715b-84e2-4ff9-9db6-998f42fe9fa8	0d0a10b4-7b99-4043-a129-89844f258156	Solid Tissue Normal	Liver	78.10711802038101
4ebf9480-966c-4ac4-9e4e-3341cf80b5c5	jhu-usc.edu_LIHC.HumanMethylation450.3.lvl-3.TCGA-G3-A25W-11A-12D-A16X-05.gdc_hg38.txt	1467d6a9-e66e-49dc-a1ef-161ba83c4432	06ac44e9-1226-4202-828b-6f224766d7ac	Solid Tissue Normal	Liver	79.4486942903609
2907aed8-200d-40e5-9f62-5e7d22003ec4	jhu-usc.edu_LIHC.HumanMethylation450.4.lvl-3.TCGA-ES-A2HS-11A-11D-A17Z-05.gdc_hg38.txt	d263d674-cce4-4a57-b379-671fa9e5416e	728aedb3-551a-4c16-9be3-7733a9539e9e	Solid Tissue Normal	Liver	80.13317197912616
af0aa432-ca0e-4237-a2a2-ae51a32552a7	jhu-usc.edu_LIHC.HumanMethylation450.1.lvl-3.TCGA-BC-A112-11A-11D-A132-05.gdc_hg38.txt	675a507a-0d99-4b2c-8ee3-6cd19cc7ba5e	a2c17e87-d8bc-4160-88ae-e3e894d013e4	Solid Tissue Normal	Liver	80.79848429260599
e3d0441c-a778-47a0-b498-36ab90172563	jhu-usc.edu_LIHC.HumanMethylation450.1.lvl-3.TCGA-BC-A10S-11A-11D-A132-05.gdc_hg38.txt	e68d61e9-5b70-49c0-bdaf-f4bef849155a	592ef526-176a-42e0-bbeb-fb62d369a343	Solid Tissue Normal	Liver	81.7047327525312
3cf4786e-237c-4b17-a46a-4749dda1f890	jhu-usc.edu_LUSC.HumanMethylation450.2.lvl-3.TCGA-33-4566-11A-01D-1440-05.gdc_hg38.txt	041b3323-0894-44df-9da9-8d8b90fab5ba	fad202a4-11f2-467c-8311-aca60cecf16b	Solid Tissue Normal	Lung	40.09122718635863
1397e1c4-60b3-4054-a5ac-b0e2dd78b416	jhu-usc.edu_LUAD.HumanMethylation450.3.lvl-3.TCGA-38-4632-11A-01D-1756-05.gdc_hg38.txt	84f43782-7249-46c3-9241-51e8933fa720	875333ab-9048-462d-aaa2-693ad127e3cc	Solid Tissue Normal	Lung	42.21310802153093
ad80c3ce-d1dd-4fb1-888b-a93895a71a4a	jhu-usc.edu_LUSC.HumanMethylation450.2.lvl-3.TCGA-39-5016-11A-01D-1440-05.gdc_hg38.txt	ccef4338-4167-46cc-b16e-db902430c51c	17919a6e-3106-49fa-9fea-8f06c595d617	Solid Tissue Normal	Lung	44.64437277202512
672538c5-dbef-4965-927e-a6eba343473f	jhu-usc.edu_LUAD.HumanMethylation450.3.lvl-3.TCGA-73-4676-11A-01D-1756-05.gdc_hg38.txt	d68673cd-08ca-404c-ad04-0774c51a6bfb	195a5afb-b79f-44d2-9d12-884487630c2b	Solid Tissue Normal	Lung	45.84905350425197
9e6744e3-d573-4ef3-8d28-1809fe6f0482	jhu-usc.edu_LUAD.HumanMethylation450.3.lvl-3.TCGA-50-5930-11A-01D-1756-05.gdc_hg38.txt	4cddb392-fc4b-4400-a44f-2e92a78b3e97	368e23f0-e573-4547-bf5a-14080baf737b	Solid Tissue Normal	Lung	47.196105595742
16645ad1-b939-4d2e-93cd-1a4798f9d31e	jhu-usc.edu_LUAD.HumanMethylation450.3.lvl-3.TCGA-50-6593-11A-01D-1756-05.gdc_hg38.txt	2ee7cf16-ecac-4175-a280-c7c8c38cdcc9	e10568fe-0436-43f2-9f0f-48f9903868c4	Solid Tissue Normal	Lung	49.69855602586778
d0f5f17b-2e99-4225-befb-47e22c090ee8	jhu-usc.edu_LUSC.HumanMethylation450.3.lvl-3.TCGA-18-5595-11A-01D-1633-05.gdc_hg38.txt	5311ca13-cd6f-484f-acfe-0e1ec2654229	628b1bc3-825b-4d0e-a4cd-57eeaf98e798	Solid Tissue Normal	Lung	50.95525706244079
268d8008-982e-4301-93f0-ee777d055b19	jhu-usc.edu_LUAD.HumanMethylation450.1.lvl-3.TCGA-44-2668-11A-01D-1551-05.gdc_hg38.txt	275b1d31-bc89-4e56-9861-626afb8bbcc0	bab43415-d413-40be-a4c0-2c40a52afe6a	Solid Tissue Normal	Lung	51.62604519743074
19a57899-cdc9-4155-bd76-b773f5cc8322	jhu-usc.edu_LUSC.HumanMethylation450.1.lvl-3.TCGA-43-3394-11A-01D-1551-05.gdc_hg38.txt	2eec798f-3161-403e-937f-b340a6a3c865	ce8612ab-3149-4a6a-b424-29c0c21c9b8b	Solid Tissue Normal	Lung	52.86905668022845
4fe0eb58-ebe6-4912-8fbe-e109489c28d5	jhu-usc.edu_LUAD.HumanMethylation450.2.lvl-3.TCGA-44-5643-11A-01D-1626-05.gdc_hg38.txt	57f5e960-b2d3-41ed-a062-dc21aba0e07b	27fceec1-3298-4cdd-a4e6-8f5cf34604f0	Solid Tissue Normal	Lung	53.186654327815525
d0f00800-089c-44dc-9107-f7fa6dae303e	jhu-usc.edu_LUAD.HumanMethylation450.1.lvl-3.TCGA-44-2665-11A-01D-1551-05.gdc_hg38.txt	e8d3015b-0b27-4cd5-b6a4-931b587d8a12	fb79c491-7b01-42ae-8369-8364e442e31b	Solid Tissue Normal	Lung	55.71374595473686
c830654a-eca9-434f-a975-bd332d773ab5	jhu-usc.edu_LUSC.HumanMethylation450.2.lvl-3.TCGA-33-4582-11A-01D-1440-05.gdc_hg38.txt	a12ff145-5c2b-4c83-b290-b391a32328e2	0d3c11b5-856e-4d41-b94a-b2e32f9c5792	Solid Tissue Normal	Lung	55.85885522475509
d9249e05-b004-4a39-be7c-9d659b9d2810	jhu-usc.edu_LUSC.HumanMethylation450.3.lvl-3.TCGA-18-5592-11A-11D-1633-05.gdc_hg38.txt	558c83ec-e426-4073-98e8-2a08bdaa70e0	2c89b366-c394-4067-bbb0-f24f5920ecaa	Solid Tissue Normal	Lung	57.550884071382804
1e4f14f7-a2ac-4449-bde1-03ca8d9b3e77	jhu-usc.edu_LUSC.HumanMethylation450.2.lvl-3.TCGA-33-4586-11A-01D-1440-05.gdc_hg38.txt	69cb1538-12d7-4c0a-97f4-0cd616504dbf	376dfd27-68e8-4a1a-9c4f-5064279b2a9e	Solid Tissue Normal	Lung	57.901336648030615
d9da30f2-acec-4085-b89f-75d04efffabb	jhu-usc.edu_LUAD.HumanMethylation450.2.lvl-3.TCGA-50-5936-11A-01D-1626-05.gdc_hg38.txt	5af84779-8d50-4ba9-a61c-04bd7de3f812	ef42ae4c-a108-468e-beed-437cf3cf2962	Solid Tissue Normal	Lung	58.14774861598611
9d0a7034-8d6e-4f40-b27f-ec53f56f5805	jhu-usc.edu_LUAD.HumanMethylation450.3.lvl-3.TCGA-44-6144-11A-01D-1756-05.gdc_hg38.txt	5e244ef2-6bd6-4947-9b33-82d5b7c3dc36	22302e92-fdfa-462a-9249-efdaa26ee5ed	Solid Tissue Normal	Lung	58.27095459996386
d6b7ca34-faed-4baa-80bc-3a8db6859548	jhu-usc.edu_LUSC.HumanMethylation450.3.lvl-3.TCGA-22-5485-11A-01D-1633-05.gdc_hg38.txt	ab2b1ec0-6b7f-4c17-a1a4-ebb14f64bade	305f72a8-069b-410b-bbe4-4ecb761c748d	Solid Tissue Normal	Lung	58.832226304751366
1754d039-e0f9-43cb-96db-1e6530c64d64	jhu-usc.edu_LUAD.HumanMethylation450.4.lvl-3.TCGA-44-6778-11A-01D-1856-05.gdc_hg38.txt	2d27ed82-5872-4628-b6b3-a3deecceb0df	5d5cc436-6e57-4d23-a164-7f5153c2e666	Solid Tissue Normal	Lung	59.48111115370083
48830b6d-e082-4f22-9645-6239b2f72162	jhu-usc.edu_LUAD.HumanMethylation450.1.lvl-3.TCGA-44-2656-11A-01D-1551-05.gdc_hg38.txt	5f9a1c1a-b228-4da6-b906-73b4abf47b47	42ca54fc-c1ae-41cd-bca1-7fe9810db460	Solid Tissue Normal	Lung	59.593365494658336
e5b0f1ef-1e05-43aa-bf32-e83bc4542d58	jhu-usc.edu_LUAD.HumanMethylation450.3.lvl-3.TCGA-44-6148-11A-01D-1756-05.gdc_hg38.txt	ace83cb7-28bc-44ba-a600-8a6155e08a42	8994c8c4-9ea0-46cb-b4a5-0055d7da5bfa	Solid Tissue Normal	Lung	60.611868295541036
b2d5fe45-529c-4d8a-9276-225cbbc20f2c	jhu-usc.edu_LUAD.HumanMethylation450.2.lvl-3.TCGA-44-5645-11A-01D-1626-05.gdc_hg38.txt	feaf6024-f488-4636-bd99-7fd770cc3d15	ddeacccf-0953-4952-8a4e-c2617f2e7bcc	Solid Tissue Normal	Lung	61.523592576976355
a2a5d515-2247-4992-a9b7-1563d5af82eb	jhu-usc.edu_LUAD.HumanMethylation450.3.lvl-3.TCGA-44-6145-11A-01D-1756-05.gdc_hg38.txt	420fd4eb-e667-4f53-811c-b128d261acf8	6144d666-8f77-4efe-95f1-f9e5c4e5e056	Solid Tissue Normal	Lung	62.27378012386308
b06e7440-d4c2-4a66-a0d3-3b7d94338c59	jhu-usc.edu_LUSC.HumanMethylation450.2.lvl-3.TCGA-33-4589-11A-01D-1440-05.gdc_hg38.txt	49809601-4f30-419d-89c1-fb7195f5c610	49f975ea-a1cf-4a9b-bf13-030c68cc99e4	Solid Tissue Normal	Lung	62.298421320658626
c634161b-266e-4c07-8afd-6258ef648331	jhu-usc.edu_LUAD.HumanMethylation450.3.lvl-3.TCGA-50-6591-11A-01D-1756-05.gdc_hg38.txt	76a1f269-62ce-4ae1-a08b-8af43f853e5a	9b132e4f-7e35-4cc5-8711-43ad62b906d0	Solid Tissue Normal	Lung	63.15538738699273
f603f274-eb82-4da3-a72c-af6a663d5f76	jhu-usc.edu_LUAD.HumanMethylation450.3.lvl-3.TCGA-44-6146-11A-01D-1756-05.gdc_hg38.txt	ded52bac-fedf-43e0-be97-e261a84383ad	0c0b610e-fe4c-406d-a5ed-5cc3b11dabf5	Solid Tissue Normal	Lung	64.0068776318167
11241d3c-fae0-4673-8aad-074d355ce870	jhu-usc.edu_LUSC.HumanMethylation450.3.lvl-3.TCGA-22-5489-11A-01D-1633-05.gdc_hg38.txt	546a0c7c-38cc-4b72-a622-b3a7c51f4cf0	df6a7005-92ed-4701-bd59-7b5f09715f9d	Solid Tissue Normal	Lung	64.66397621303136
9b3f1789-959f-498b-8c15-f49254a66f0a	jhu-usc.edu_LUAD.HumanMethylation450.1.lvl-3.TCGA-44-2655-11A-01D-1551-05.gdc_hg38.txt	298662ad-dbff-4344-9b80-d744c258c292	07b5663f-9a54-4462-b6c1-6fc8116b8714	Solid Tissue Normal	Lung	65.31012315122575
3b3a486e-3315-4515-ba5a-2ae795ac31d5	jhu-usc.edu_LUSC.HumanMethylation450.2.lvl-3.TCGA-39-5037-11A-01D-1440-05.gdc_hg38.txt	171901e0-24ca-4cbd-9553-2f1b34b28e73	02eb85cc-a597-4eaa-9614-c94c0f035929	Solid Tissue Normal	Lung	65.34845390179662
5280f029-a8e3-4da8-a8ae-43784a62592c	jhu-usc.edu_LUAD.HumanMethylation450.1.lvl-3.TCGA-44-2662-11A-01D-1551-05.gdc_hg38.txt	a6afb5f5-02c7-4710-b3d3-d4aa934d8d49	ccda26c1-a6d6-4317-8cf8-8a87e15ce12e	Solid Tissue Normal	Lung	65.74818887203553
0cfa9400-d76c-4634-8b73-388439ca168c	jhu-usc.edu_LUSC.HumanMethylation450.2.lvl-3.TCGA-18-3417-11A-01D-1440-05.gdc_hg38.txt	cdd5283d-f3ce-4cfe-b0c7-c5e121679c3c	e28cbc9a-aa60-4bfb-8d89-8c33ee97f560	Solid Tissue Normal	Lung	65.76187842581083
06b137c3-9c31-4dfb-8119-9c1107547ef7	jhu-usc.edu_LUSC.HumanMethylation450.3.lvl-3.TCGA-22-5477-11A-11D-1633-05.gdc_hg38.txt	f83937db-9c5a-4e27-9627-c92d90610c6a	bd15f523-45c4-4d7c-a3cc-4fb56abb0e54	Solid Tissue Normal	Lung	65.86044321299302
d324bea2-6b60-4902-abfe-102e93ce4293	jhu-usc.edu_LUSC.HumanMethylation450.3.lvl-3.TCGA-22-5480-11A-01D-1633-05.gdc_hg38.txt	c5273909-84f8-4d94-b7d9-7ed786aa0ff0	396932ab-c4b3-4526-9201-9222f5f062a5	Solid Tissue Normal	Lung	66.38064625645463
7e347d30-de3c-4aca-93f3-1ab7d1ac2ab8	jhu-usc.edu_LUAD.HumanMethylation450.2.lvl-3.TCGA-05-5420-11A-01D-1626-05.gdc_hg38.txt	bd9c9d21-9797-4fae-9413-c3f56dfe0cae	8b119d1c-6d21-4bbd-8a00-12da7b97d6c4	Solid Tissue Normal	Lung	67.00215199785347
0f1ed0c8-224d-4262-b656-62167f8c768c	jhu-usc.edu_LUSC.HumanMethylation450.3.lvl-3.TCGA-22-5472-11A-11D-1633-05.gdc_hg38.txt	5d7f9648-e83a-41ee-a90c-5ae7c3bfa9be	bd3bf142-7c14-4538-8a76-3c6e140fa01a	Solid Tissue Normal	Lung	67.02953110540409
0024adf5-ef9d-4711-bfab-8cf5c39b8a89	jhu-usc.edu_LUAD.HumanMethylation450.3.lvl-3.TCGA-44-6147-11A-01D-1756-05.gdc_hg38.txt	d990632b-b55a-4893-9c3d-5ac0fb6bb6f8	889aec8e-14ba-48d9-8fe1-f2416e82b333	Solid Tissue Normal	Lung	67.43747980790818
d5f0e6da-6507-421f-943f-f2df0dbfe860	jhu-usc.edu_LUSC.HumanMethylation450.2.lvl-3.TCGA-39-5029-11A-01D-1440-05.gdc_hg38.txt	5ad6a227-a4a3-463a-ac69-2fa35133b3fd	2f39e89c-a8f7-4df8-a0f5-ef9990c2133c	Solid Tissue Normal	Lung	67.66198848982319
9b9dc808-1cac-4a29-a306-c23c06d873f7	jhu-usc.edu_LUSC.HumanMethylation450.4.lvl-3.TCGA-39-5019-11A-01D-1818-05.gdc_hg38.txt	ee4505bb-fe1e-49b2-b2da-01524bfc6e0f	14a4a93a-e24d-46f2-bee3-18bd792ef95a	Solid Tissue Normal	Lung	70.51762940735183
069b64a1-7b52-4767-882c-8aa8a5e7804d	jhu-usc.edu_LUSC.HumanMethylation450.2.lvl-3.TCGA-39-5011-11A-01D-1440-05.gdc_hg38.txt	78424b32-7e33-4d2a-bdcd-5916d215598a	5845fe49-f2cc-436b-9ec8-65e775eae111	Solid Tissue Normal	Lung	70.60524255151378
ed30ca98-dc04-40d7-ac43-e9a335679a9f	jhu-usc.edu_LUSC.HumanMethylation450.2.lvl-3.TCGA-39-5021-11A-01D-1440-05.gdc_hg38.txt	1cca2548-51d4-45c7-a73e-5984353cf279	e7020168-1afe-4361-800a-8979aafca12a	Solid Tissue Normal	Lung	70.89819900230532
3a1b9c5e-e735-44fd-ad7e-0f809b2f6edd	jhu-usc.edu_LUSC.HumanMethylation450.1.lvl-3.TCGA-43-3920-11B-01D-1551-05.gdc_hg38.txt	8b9ccb03-20ac-4f00-9a78-3c89ccc061cc	9293e197-e38a-4e19-a7d0-1b45d1ad48bd	Solid Tissue Normal	Lung	71.34721636613533
c6544d9f-1f28-4128-9748-d93a5a8f6a5e	jhu-usc.edu_LUAD.HumanMethylation450.3.lvl-3.TCGA-50-6592-11A-01D-1756-05.gdc_hg38.txt	6c1516a2-6916-4d9b-949d-4f5abb97b94c	09918b81-4696-4cba-a45a-5fe7407c2337	Solid Tissue Normal	Lung	71.70862058580339
76063b3e-fa30-46ca-8d98-6e018e3f3db4	jhu-usc.edu_LUAD.HumanMethylation450.3.lvl-3.TCGA-50-5933-11A-01D-1756-05.gdc_hg38.txt	e535fb19-2411-4e71-a3cd-08aec4f0fd4c	7a0ea814-f0de-4bc4-a81a-daa000559369	Solid Tissue Normal	Lung	72.21787198624473
67ade094-20fa-48d8-b000-e7fdd6481f7b	jhu-usc.edu_LUSC.HumanMethylation450.2.lvl-3.TCGA-39-5035-11A-01D-1440-05.gdc_hg38.txt	1620b6ce-e530-4b49-96ba-e62bd1103e61	ba10f90b-66e1-44cd-b6c0-08c448a9d688	Solid Tissue Normal	Lung	72.2342994507751
4cea8ed2-8671-40b2-9310-225751043614	jhu-usc.edu_LUAD.HumanMethylation450.3.lvl-3.TCGA-38-4631-11A-01D-1756-05.gdc_hg38.txt	ff565f35-43c7-4694-b7d0-70f440732b1c	2483621a-4db3-41ab-aa33-b9427ea8a0af	Solid Tissue Normal	Lung	72.65867561780956
68785d4b-b91d-4cba-a8c2-bf88c1d88ce5	jhu-usc.edu_LUSC.HumanMethylation450.2.lvl-3.TCGA-39-5034-11A-01D-1440-05.gdc_hg38.txt	847a8d1b-2179-43fe-ad99-d22d7951dd98	be5dcf02-8097-4a97-af32-6a9b02c079d3	Solid Tissue Normal	Lung	73.05293476653834
098554fc-cdf5-4981-ad37-520732657487	jhu-usc.edu_LUSC.HumanMethylation450.2.lvl-3.TCGA-22-4613-11A-01D-1440-05.gdc_hg38.txt	fbb61993-0b38-43a4-892e-229156590d62	2c8877f9-ee7f-4216-97ad-d2939a13daa4	Solid Tissue Normal	Lung	73.16245119674079
458f5299-aa21-4f7e-bd05-8897a9f04729	jhu-usc.edu_LUSC.HumanMethylation450.2.lvl-3.TCGA-33-4583-11A-01D-1440-05.gdc_hg38.txt	638049ac-1dd4-486a-a1bc-28f11b2fbbad	f728a4d9-53d4-43a5-abc1-4016d388efa8	Solid Tissue Normal	Lung	73.37327032488048
170ad032-a2be-481c-b5a8-472cd6bd5ff0	jhu-usc.edu_LUSC.HumanMethylation450.3.lvl-3.TCGA-22-5492-11A-01D-1633-05.gdc_hg38.txt	6290720a-78cc-4f1b-b315-5a878e5115cd	422a46b2-a67c-4a7e-923f-9b651ced96f8	Solid Tissue Normal	Lung	73.48004884432787
a7cc8993-7d53-451a-a722-3ce874ad93b9	jhu-usc.edu_LUSC.HumanMethylation450.2.lvl-3.TCGA-22-4599-11A-01D-1440-05.gdc_hg38.txt	d234a28f-d641-4601-b464-22151d47ddd0	e5e4ead7-f2d8-4d72-aedc-393ee002a081	Solid Tissue Normal	Lung	73.71824708001817
6fe33029-9a6b-4a7f-8cd9-14308643d229	jhu-usc.edu_LUSC.HumanMethylation450.2.lvl-3.TCGA-22-4601-11A-01D-1440-05.gdc_hg38.txt	e183bc1d-af10-4dfe-816a-c56ff26824bb	5f99343b-e8ea-4b41-b36d-cd5c8fd918d0	Solid Tissue Normal	Lung	73.7511020090789
7ce01f6e-fe7e-4a0c-889d-2a8132e8f1e4	jhu-usc.edu_LUSC.HumanMethylation450.2.lvl-3.TCGA-39-5036-11A-01D-1440-05.gdc_hg38.txt	99e5b0e0-6012-4473-b04d-5bdfe367c8ba	3ebd3dcd-b4f1-449c-8b2f-86f90643676b	Solid Tissue Normal	Lung	73.82228768871049
033719fd-3ad3-497d-8a66-f56a8c9a6117	jhu-usc.edu_LUSC.HumanMethylation450.2.lvl-3.TCGA-18-4721-11A-01D-1440-05.gdc_hg38.txt	1a50cb47-4a02-40be-aa02-4cef765dba3d	19f0cb8c-2e57-4310-967f-a9890f1605db	Solid Tissue Normal	Lung	74.13167160403239
15ab2847-c929-439c-88f7-f7d4e68b5423	jhu-usc.edu_LUSC.HumanMethylation450.3.lvl-3.TCGA-22-5491-11A-01D-1633-05.gdc_hg38.txt	c069f618-5980-4e2c-8fc8-e496b0a4c5e1	4cdeafe4-a6db-498f-a019-6e3a9dc35b2f	Solid Tissue Normal	Lung	74.3205874461316
f038f7f0-8556-4a7f-a0f5-e6e6b35ca3b7	jhu-usc.edu_LUSC.HumanMethylation450.3.lvl-3.TCGA-22-5474-11A-01D-1633-05.gdc_hg38.txt	31a3d319-8f98-4223-9bea-e2ca0089a529	9101d953-1eb6-4808-aa44-a7b04e0ef412	Solid Tissue Normal	Lung	74.66556420126929
73fd24fd-e376-4d9f-930a-feb11667c392	jhu-usc.edu_LUAD.HumanMethylation450.3.lvl-3.TCGA-49-4488-11A-01D-1756-05.gdc_hg38.txt	b5a8c70c-9be7-4923-945c-32807605402a	d721bfe0-90e3-415e-b9f3-1a270efa5fbb	Solid Tissue Normal	Lung	74.83257675732801
fc5a8954-7e2a-42e8-906b-93d3d4e5ebb7	jhu-usc.edu_LUAD.HumanMethylation450.3.lvl-3.TCGA-50-5932-11A-01D-1756-05.gdc_hg38.txt	0e7847d9-d1d0-4980-8f44-c428f36b83f0	ebcba7f2-ce13-4bae-97cd-91a6b1dcd465	Solid Tissue Normal	Lung	75.16660186944546
2ce048c7-986b-44fa-b851-b42bab730fb5	jhu-usc.edu_LUSC.HumanMethylation450.2.lvl-3.TCGA-39-5028-11A-01D-1440-05.gdc_hg38.txt	8996edd4-6fb8-4481-80cb-c12522063bfe	d9b6a10e-ab02-47d9-a6c2-bb0c80238d29	Solid Tissue Normal	Lung	75.8592932904759
518780de-9395-4712-8398-612c4bd5110f	jhu-usc.edu_LUAD.HumanMethylation450.3.lvl-3.TCGA-50-5931-11A-01D-1756-05.gdc_hg38.txt	0ebe60d2-3a5b-41a5-a3f2-8e50a72dc2d1	12ccd581-a921-41bc-bcee-4e9be54532cc	Solid Tissue Normal	Lung	75.93047897010749
01b0e614-4561-43ee-9f6a-d8ccadde57d1	jhu-usc.edu_LUSC.HumanMethylation450.3.lvl-3.TCGA-22-5471-11A-01D-1633-05.gdc_hg38.txt	b3ed1f7d-5862-4e5c-bf9a-e6cfa43dd279	bece6b8e-5d6c-4dd6-85a3-9b3a9c670aa7	Solid Tissue Normal	Lung	75.97428554218847
65c30b02-9ca3-4f49-b657-77462428156f	jhu-usc.edu_LUSC.HumanMethylation450.2.lvl-3.TCGA-39-5039-11A-01D-1440-05.gdc_hg38.txt	a9ba49ad-a77c-432a-83e1-f02fa14c3848	ffb83f21-06d9-4e52-a2d0-e85c13f4037f	Solid Tissue Normal	Lung	76.06189868635042
38094013-2079-490a-9c4f-c9ba124ce7af	jhu-usc.edu_LUSC.HumanMethylation450.2.lvl-3.TCGA-39-5031-11A-01D-1440-05.gdc_hg38.txt	9430c7ac-afb5-4fca-a92d-6268523367f4	9f20b4bc-ee09-42ef-9392-68054a7a2cfe	Solid Tissue Normal	Lung	76.95171968174525
1f28e715-c31c-43e9-a9d9-7c2c3e65cd36	jhu-usc.edu_LUSC.HumanMethylation450.3.lvl-3.TCGA-43-5668-11A-01D-1633-05.gdc_hg38.txt	302794e9-ada7-4b5e-9638-0889004bdf43	f5ad138c-1714-41e9-9c2d-c88050bec407	Solid Tissue Normal	Lung	78.40007447117253
b03a563e-e337-470e-bb33-af194b7c47ee	jhu-usc.edu_LUSC.HumanMethylation450.3.lvl-3.TCGA-22-5473-11A-11D-1633-05.gdc_hg38.txt	618ddeb6-3d60-4f5a-9370-82242e6725ee	eea9575a-c842-4a95-9e47-3a3b12533f25	Solid Tissue Normal	Lung	78.9230154253892
832246f0-79ef-40c6-ba07-59b44e642404	jhu-usc.edu_LUSC.HumanMethylation450.4.lvl-3.TCGA-34-5929-11A-01D-1818-05.gdc_hg38.txt	ad80dde4-13b6-4e7f-91c5-697b5e16fb5c	ea34663c-f40e-4a3e-9ac0-65d5e9eef12b	Solid Tissue Normal	Lung	78.9722978189803
36233345-05c2-4a86-b301-733b44531bf3	jhu-usc.edu_LUAD.HumanMethylation450.3.lvl-3.TCGA-50-6594-11A-01D-1756-05.gdc_hg38.txt	e4e03b13-95a6-4ed1-8da2-66c517dd1516	8504fd86-a70a-4cba-9ec8-25c9e60ca549	Solid Tissue Normal	Lung	79.19133067938517
50ce898b-290e-4fc3-b428-a9a5305be246	jhu-usc.edu_LUSC.HumanMethylation450.3.lvl-3.TCGA-22-5478-11A-11D-1633-05.gdc_hg38.txt	8455fc46-28fc-4979-bb97-b8171120c604	4daf4a91-bc36-40c8-8fca-ea61b6706775	Solid Tissue Normal	Lung	79.33917786015847
e558b311-8bfa-4fae-b7b9-1a74502d6fa2	jhu-usc.edu_LUAD.HumanMethylation450.3.lvl-3.TCGA-73-4658-11A-01D-1756-05.gdc_hg38.txt	0e18e1b8-3e7a-43ff-bb86-f097eb9babc5	afb91740-2668-46d7-ba01-bb26153ad1c7	Solid Tissue Normal	Lung	80.79027056034082
8c20bea0-0c6e-412a-9736-11825f1aac3d	jhu-usc.edu_LUSC.HumanMethylation450.3.lvl-3.TCGA-22-5482-11A-01D-1633-05.gdc_hg38.txt	3f038ee5-25bc-448e-9ab1-86f50f950edd	dd5e3a1e-2adf-4eee-ac6b-c6efad97724a	Solid Tissue Normal	Lung	81.1982192628449
6f7d0e65-140d-43f3-9553-76e0a9a64dde	jhu-usc.edu_LUSC.HumanMethylation450.2.lvl-3.TCGA-39-5030-11A-01D-1440-05.gdc_hg38.txt	b586c7f9-7796-45d2-b930-47263d6ffc64	865a1b5a-6d94-4e06-b5a0-ac11e2221679	Solid Tissue Normal	Lung	81.8443662010393
02c19c11-f6d5-43ad-a959-38f2a93108b7	jhu-usc.edu_LUAD.HumanMethylation450.4.lvl-3.TCGA-49-6745-11A-01D-1856-05.gdc_hg38.txt	36be2a07-e71c-4b12-83d8-506376da8f5e	9c7875ad-ab71-4d48-b2e3-e4c7a46393e9	Solid Tissue Normal	Lung	82.50146478225395
e7441209-833d-4c2c-9bcc-fae5b1c7f3ff	jhu-usc.edu_LUSC.HumanMethylation450.4.lvl-3.TCGA-43-6771-11A-01D-1818-05.gdc_hg38.txt	3510e568-5fa1-4dd0-bd44-ed4c7363e736	b0818bee-c32c-405c-ba09-956091fbe09b	Solid Tissue Normal	Lung	85.01760476615503
837a7f00-beb0-4af3-a315-9299d2c9223d	jhu-usc.edu_LUAD.HumanMethylation450.2.lvl-3.TCGA-50-5939-11A-01D-1626-05.gdc_hg38.txt	1a762ac4-b6ef-4ea1-889a-0fda1df26765	12b79b4f-c28c-418e-a1e7-e622f33fdcc2	Solid Tissue Normal	Lung	85.52138034508627
50b10650-9ace-478d-9b0a-872185550c79	jhu-usc.edu_LUAD.HumanMethylation450.3.lvl-3.TCGA-50-5935-11A-01D-1756-05.gdc_hg38.txt	7d689c5f-365d-4e69-8ae6-971d96d56df1	100430c8-1446-45c8-af36-b6dbb3ddd0c1	Solid Tissue Normal	Lung	86.54535896747909
0548ba53-90fc-4969-9f9f-434f8fe3f23f	jhu-usc.edu_PAAD.HumanMethylation450.5.lvl-3.TCGA-HV-A5A3-11A-11D-A26Q-05.gdc_hg38.txt	9e5ebd9a-2e65-482a-a967-294c4673fc2d	d4f66f06-9289-45c1-b9eb-aaef991a4bb6	Solid Tissue Normal	Pancreas	50.58290119975249
83bdc247-ac7b-4efb-b463-ac47bed2d7c6	jhu-usc.edu_PAAD.HumanMethylation450.1.lvl-3.TCGA-FZ-5920-11A-01D-1744-05.gdc_hg38.txt	9bfc0071-8687-4e03-96a6-e3cbc15f4b7f	a1d138fb-bba7-44d2-8071-c14470634e4c	Solid Tissue Normal	Pancreas	52.80608473286205
2a1559b2-9346-4bfe-b127-82c795d8bde0	jhu-usc.edu_PAAD.HumanMethylation450.4.lvl-3.TCGA-H6-8124-11A-01D-2399-05.gdc_hg38.txt	0fc0fe04-ddc5-4b20-a3fc-5f2fcdff6782	7e4e5633-6f83-4b46-b6eb-64b3f2866ba3	Solid Tissue Normal	Pancreas	56.78700697072078
362007af-e491-4ec7-898c-4af148fd5121	jhu-usc.edu_PAAD.HumanMethylation450.1.lvl-3.TCGA-FZ-5919-11A-02D-1744-05.gdc_hg38.txt	3bb71258-24da-4449-9e48-d7bfc1c149e8	ff03311b-d20d-49ee-8de4-d4487c3f2633	Solid Tissue Normal	Pancreas	59.168989327623876
a3af0583-3965-41b5-a641-59bf8d4badad	jhu-usc.edu_PAAD.HumanMethylation450.8.lvl-3.TCGA-YB-A89D-11A-11D-A368-05.gdc_hg38.txt	fe9894b8-1cf6-43dc-8cc5-3322b781e2f5	b84b58c7-95b8-4162-8e61-414f8fe422c6	Solid Tissue Normal	Pancreas	59.66455117428992
7ef1bd8d-69a3-4932-9a21-75e3c04225a7	jhu-usc.edu_PAAD.HumanMethylation450.1.lvl-3.TCGA-FZ-5923-11A-01D-1744-05.gdc_hg38.txt	9f1e5f92-7fc1-41d7-919f-f7d8e50c2c90	7ebe2e36-4692-4b4b-a75d-b75972f664c2	Solid Tissue Normal	Pancreas	71.77706835467991
c17dd47f-8620-468b-8d3b-10ee9e6582cf	jhu-usc.edu_PAAD.HumanMethylation450.1.lvl-3.TCGA-FZ-5926-11A-01D-1744-05.gdc_hg38.txt	6bbef151-b691-485c-aa88-da509e5ef102	735dd13d-33a5-4fac-bc55-3f37e9b16e57	Solid Tissue Normal	Pancreas	73.59777900679549
ac0f0a57-7056-4b60-b42e-2c10a9538533	jhu-usc.edu_PAAD.HumanMethylation450.1.lvl-3.TCGA-FZ-5922-11A-01D-1744-05.gdc_hg38.txt	3445471e-3c18-4ec8-8f71-be8292355b68	a46fb053-616d-41e4-b38b-2bccf17125c0	Solid Tissue Normal	Pancreas	81.13250940472344
54be7f24-4dea-40cd-b791-0f766786cfe2	jhu-usc.edu_PAAD.HumanMethylation450.1.lvl-3.TCGA-FZ-5924-11A-01D-1744-05.gdc_hg38.txt	10637d3a-bfd6-4971-b087-b50609c7e628	4fcfd545-c259-4a9d-a393-7135795048a8	Solid Tissue Normal	Pancreas	83.70066969297068
1e1f5862-9794-4210-9a6c-f22982947ea6	jhu-usc.edu_PAAD.HumanMethylation450.5.lvl-3.TCGA-H6-A45N-11A-12D-A26Q-05.gdc_hg38.txt	a00c5af8-5504-46a0-9acc-b32190dbac10	758b70f6-8064-4f43-aabe-e5f968fe2955	Solid Tissue Normal	Pancreas	88.91365177060688
c969f393-6662-4897-8a93-d60af80192ff	jhu-usc.edu_PRAD.HumanMethylation450.3.lvl-3.TCGA-EJ-7125-11A-01D-1963-05.gdc_hg38.txt	8f1a9432-db9e-45e3-bf8c-e4071d49ea34	aca312ab-6dbd-4183-8b22-8f37834f3426	Solid Tissue Normal	Prostate	44.97018415187738
7d34c9b3-706f-449f-b839-54b1448e4d1d	jhu-usc.edu_PRAD.HumanMethylation450.1.lvl-3.TCGA-CH-5769-11A-01D-1578-05.gdc_hg38.txt	b41d906b-2fef-45c9-8b3a-c52b5856950e	a7b76662-8380-4f35-9307-99c0acacb904	Solid Tissue Normal	Prostate	48.75397681537172
c11845a4-1696-45c3-b8ea-0c066aa3b03e	jhu-usc.edu_PRAD.HumanMethylation450.3.lvl-3.TCGA-G9-6351-11A-01D-1963-05.gdc_hg38.txt	c3834f6c-79ec-4a6d-afa0-bd5d93b7a8f0	f59b9c65-46e8-4cc3-aa71-8844f6c2273c	Solid Tissue Normal	Prostate	51.26190306700762
cf20bd3b-51a5-4cbf-936b-2df81ebb7313	jhu-usc.edu_PRAD.HumanMethylation450.4.lvl-3.TCGA-EJ-7792-11A-01D-2116-05.gdc_hg38.txt	847ee47b-680e-49f4-be5c-e7ed4eba2af8	28689d40-03e5-4e17-aba1-f2d571535eed	Solid Tissue Normal	Prostate	53.26331582895724
6e604c93-105d-4577-933f-b1778b9f6d3f	jhu-usc.edu_PRAD.HumanMethylation450.2.lvl-3.TCGA-G9-6384-11A-01D-1787-05.gdc_hg38.txt	ecd51696-efa6-4f7b-a98d-c53992620492	a279d5aa-51f7-4e75-9e14-b206b97ec4bd	Solid Tissue Normal	Prostate	53.717809014297366
f9681a99-cda4-4f83-b7d5-6c6a24a32a51	jhu-usc.edu_PRAD.HumanMethylation450.4.lvl-3.TCGA-HC-7819-11A-01D-2116-05.gdc_hg38.txt	d838b1df-d748-4c6e-9f13-4a16422eadc4	d1fd7be0-6daa-4f1f-a198-3dca7a797e49	Solid Tissue Normal	Prostate	53.83553917676499
16821336-4b82-44ff-812c-0f4396659b76	jhu-usc.edu_PRAD.HumanMethylation450.4.lvl-3.TCGA-EJ-7785-11A-01D-2116-05.gdc_hg38.txt	86a6a5e0-ffd7-489e-bfd7-0a862164d1d3	2def2a53-d2e8-46f0-8b07-f32dbf1833a4	Solid Tissue Normal	Prostate	54.591202545161835
9a8551a7-d320-435a-95cb-aab0866003b0	jhu-usc.edu_PRAD.HumanMethylation450.4.lvl-3.TCGA-HC-7737-11A-02D-2116-05.gdc_hg38.txt	aa87ef38-e22c-436a-9f2d-cbd291063148	73f875cb-bcfc-43ba-ab97-4e94caf836d4	Solid Tissue Normal	Prostate	55.092240213338
19f2d4a2-39d4-44d3-b6c9-e84ce1534b13	jhu-usc.edu_PRAD.HumanMethylation450.2.lvl-3.TCGA-G9-6332-11A-01D-1787-05.gdc_hg38.txt	7c7b9fe6-10e6-42df-a902-9a39a78a778e	c46022f8-b122-4367-836b-ec1ae641a87d	Solid Tissue Normal	Prostate	55.21270828656069
892cf971-b3f9-43ee-8b05-84817cdcfdba	jhu-usc.edu_PRAD.HumanMethylation450.1.lvl-3.TCGA-CH-5765-11A-01D-1578-05.gdc_hg38.txt	98de6eda-3a96-4cc1-9bf3-643f4bd6e87a	716eb429-d7af-4d4f-bd8d-afcff1a323ee	Solid Tissue Normal	Prostate	55.754814616062774
261f6056-1496-4427-bf4a-9ec226a27510	jhu-usc.edu_PRAD.HumanMethylation450.1.lvl-3.TCGA-CH-5766-11A-01D-1578-05.gdc_hg38.txt	09e15f2e-fc45-4aba-86d6-2a5dd97ae173	a5c77ab6-6e98-4a3d-81c8-f3d5fabd31d2	Solid Tissue Normal	Prostate	55.83147611720448
6ef171c7-47ff-490d-b9f2-6d41ec55983f	jhu-usc.edu_PRAD.HumanMethylation450.2.lvl-3.TCGA-G9-6362-11A-01D-1787-05.gdc_hg38.txt	6a5e7727-4af9-461c-8144-f93e49fb5279	f228ef91-ecfb-4d1e-8e6a-b43d2185270e	Solid Tissue Normal	Prostate	57.90407455878568
6b47d690-3473-4662-b8fa-a87de6c821ab	jhu-usc.edu_PRAD.HumanMethylation450.3.lvl-3.TCGA-G9-6353-11A-02D-1963-05.gdc_hg38.txt	a2eb3174-e616-4908-9408-72a1d60eef22	bcc94953-ce79-428e-99c1-632e42c1b9bc	Solid Tissue Normal	Prostate	58.10120413315007
c4469180-eb0a-4d3f-ac9b-b90ea3b3affb	jhu-usc.edu_PRAD.HumanMethylation450.4.lvl-3.TCGA-HC-7742-11A-01D-2116-05.gdc_hg38.txt	16c0bc9a-a8b7-40a1-a6bf-e5acdab022a6	0730216b-c201-443c-9092-81e23fd13c6c	Solid Tissue Normal	Prostate	58.3804710301663
2b137734-91ed-4932-8f90-a42471f6a1d6	jhu-usc.edu_PRAD.HumanMethylation450.3.lvl-3.TCGA-EJ-7123-11A-01D-1963-05.gdc_hg38.txt	b0606cff-c826-40b6-8768-94560bb846e6	9519be01-d78d-462c-8a95-34149538afeb	Solid Tissue Normal	Prostate	59.524917725781805
13ebb5d4-295b-473a-a5c0-1ee0297065af	jhu-usc.edu_PRAD.HumanMethylation450.2.lvl-3.TCGA-G9-6356-11A-01D-1787-05.gdc_hg38.txt	9b10fa22-3a5b-49cf-81d9-22158ca6a707	1d7ffbe7-6139-412b-8739-8082a63a2b33	Solid Tissue Normal	Prostate	60.261415718893225
81db07c2-d575-4cfc-b3bf-58fbc00b1a60	jhu-usc.edu_PRAD.HumanMethylation450.1.lvl-3.TCGA-CH-5762-11A-01D-1578-05.gdc_hg38.txt	b95300f1-994c-4de7-ac5b-964d7ea4e358	d4ffafdc-ee83-43df-aa3b-7326503c6438	Solid Tissue Normal	Prostate	60.420214542686765
6573e214-8890-4a06-b16a-3af7d8db2cc5	jhu-usc.edu_PRAD.HumanMethylation450.2.lvl-3.TCGA-G9-6367-11A-01D-1787-05.gdc_hg38.txt	6c15d54f-3804-44cb-830e-8bac1fa03169	9f751c9d-ad41-4f02-b7f8-12423857d418	Solid Tissue Normal	Prostate	60.71590890423335
e69b4a3c-578d-4ba6-93ac-ae6d452cbca0	jhu-usc.edu_PRAD.HumanMethylation450.4.lvl-3.TCGA-HC-7752-11A-01D-2116-05.gdc_hg38.txt	ac6e4536-7d86-4ebf-a2d4-0558edf513c2	9b84601b-ee05-4c15-afe3-7bfa7ca5ffac	Solid Tissue Normal	Prostate	61.23611194769495
d59be121-ec49-4127-9b51-85a8df6a581d	jhu-usc.edu_PRAD.HumanMethylation450.1.lvl-3.TCGA-CH-5761-11A-01D-1578-05.gdc_hg38.txt	2fc91628-6898-4d9d-931b-45d793450207	854a481b-71a2-4f23-80aa-e91e9f4069b1	Solid Tissue Normal	Prostate	61.41955196828404
220a01e2-72f2-4f8e-a4a9-78936ce76b67	jhu-usc.edu_PRAD.HumanMethylation450.3.lvl-3.TCGA-G9-6342-11A-02D-1963-05.gdc_hg38.txt	56aeaeeb-d549-405a-bf32-e355c2366428	00e41e6a-9fe7-44f9-978b-7b05b179506a	Solid Tissue Normal	Prostate	61.52633048773142
16f390ef-6d42-4d75-8e57-00f62798879d	jhu-usc.edu_PRAD.HumanMethylation450.4.lvl-3.TCGA-EJ-7327-11A-01D-2116-05.gdc_hg38.txt	fc43473e-1be5-4a5e-ac25-1c12ca33fb99	e90ab72a-4bbb-4c37-b48a-8a1a85d79d04	Solid Tissue Normal	Prostate	61.534544219996604
b7b73bcf-73d8-4507-90f4-85e3d1cd5bcc	jhu-usc.edu_PRAD.HumanMethylation450.2.lvl-3.TCGA-G9-6496-11A-01D-1787-05.gdc_hg38.txt	aac5503d-cf55-490d-a630-5fc255016058	ce2b7e17-424e-4954-8a68-19d7f98d2e7e	Solid Tissue Normal	Prostate	61.88225888588935
5c55af29-f91f-489a-a33a-da7076330c00	jhu-usc.edu_PRAD.HumanMethylation450.4.lvl-3.TCGA-HC-7211-11A-01D-2116-05.gdc_hg38.txt	710aadb2-1976-41f4-8a8a-bbb6b3283018	ec3870c9-4930-4af7-b2eb-1e16c9ec9f14	Solid Tissue Normal	Prostate	62.33675207122948
5a0c6f8f-cca1-40c4-8af4-d7ffb3a53908	jhu-usc.edu_PRAD.HumanMethylation450.4.lvl-3.TCGA-EJ-7786-11A-01D-2116-05.gdc_hg38.txt	b87ab14e-64b3-4699-923b-41aaf738dce7	9d499039-37ca-4300-ae95-04bbe007c0d2	Solid Tissue Normal	Prostate	62.40519984010601
b9fb2ab7-979a-4bee-9970-fb84802c01cc	jhu-usc.edu_PRAD.HumanMethylation450.1.lvl-3.TCGA-CH-5771-11A-01D-1578-05.gdc_hg38.txt	3bac387d-1199-4842-863c-8bcc09efbf3f	3acd8328-76f7-4f43-9660-394b95748c3d	Solid Tissue Normal	Prostate	63.2484763526648
812e6d61-7f74-4d3b-bee5-87b75bc44227	jhu-usc.edu_PRAD.HumanMethylation450.4.lvl-3.TCGA-EJ-7784-11A-01D-2116-05.gdc_hg38.txt	790f98c4-0a6e-4145-84fb-b28724bd47a5	4bc71292-60bb-4b63-86c1-0fe021083804	Solid Tissue Normal	Prostate	63.47298503457981
d0022e94-80b2-4eca-8bee-86fe1f0b48f5	jhu-usc.edu_PRAD.HumanMethylation450.1.lvl-3.TCGA-CH-5772-11A-01D-1578-05.gdc_hg38.txt	222a8cfc-3d32-48c2-baab-ebf25d7c8156	ecf9f8be-7830-4626-8617-694c68ef4074	Solid Tissue Normal	Prostate	63.50310205288548
179794f3-a1d7-48c7-8806-3842d0903c84	jhu-usc.edu_PRAD.HumanMethylation450.4.lvl-3.TCGA-EJ-7331-11A-01D-2116-05.gdc_hg38.txt	b805256f-3e54-4330-aeff-d4e787e43bec	b424b73a-2dfa-473f-ab56-ab382cd1cdef	Solid Tissue Normal	Prostate	64.22591049222159
bdcbeb69-4d6f-4472-9329-79921d375dbd	jhu-usc.edu_PRAD.HumanMethylation450.2.lvl-3.TCGA-G9-6363-11A-01D-1787-05.gdc_hg38.txt	c0dabc00-b14e-456b-8eea-39ba512dea8a	b5b3871c-078c-46a7-ac50-ef916d4a6781	Solid Tissue Normal	Prostate	64.28614452883293
a80d45ba-b772-4cd2-882b-d0a0f411ea4d	jhu-usc.edu_PRAD.HumanMethylation450.4.lvl-3.TCGA-EJ-7781-11A-01D-2116-05.gdc_hg38.txt	8840bbf2-fe25-4f05-9d0f-098da87042d6	33283111-9a2f-4d5e-92a5-3435846404f7	Solid Tissue Normal	Prostate	65.53736974389582
5d3b3b91-ed94-4de1-9212-002e11fc5941	jhu-usc.edu_PRAD.HumanMethylation450.4.lvl-3.TCGA-HC-7745-11A-01D-2116-05.gdc_hg38.txt	69b0052e-39bb-4dab-99a6-523cce8b4c5e	6641a298-1dbd-445d-a4ab-95ceb98e1427	Solid Tissue Normal	Prostate	65.92341516035943
09f95e9f-a160-4019-af1e-5aff86ab77d7	jhu-usc.edu_PRAD.HumanMethylation450.4.lvl-3.TCGA-EJ-7789-11A-01D-2116-05.gdc_hg38.txt	e041f72c-2a5b-4fa9-88c7-4c691e74bd68	1f4ff2c7-3fbb-46a1-99cf-68d2c33c5175	Solid Tissue Normal	Prostate	66.0028145722562
34468c46-cbf0-4fdb-a6f1-85244845ab4e	jhu-usc.edu_PRAD.HumanMethylation450.3.lvl-3.TCGA-G9-6333-11A-01D-1963-05.gdc_hg38.txt	df84b710-5819-4e37-b515-a01f78f0b8f0	64bf32c9-9466-404a-a147-e7a0b9e91e34	Solid Tissue Normal	Prostate	66.39159789947486
84dcd8a5-ecae-4647-aeb7-d0486a31e4e2	jhu-usc.edu_PRAD.HumanMethylation450.1.lvl-3.TCGA-CH-5764-11A-01D-1578-05.gdc_hg38.txt	9a252640-7e22-42f9-917b-dd54a0ec8ead	ed73f136-42e8-4100-b432-d10370d07e8b	Solid Tissue Normal	Prostate	66.41350118551536
ad90a9ce-bb70-44bf-a663-a9fa04bf1342	jhu-usc.edu_PRAD.HumanMethylation450.2.lvl-3.TCGA-CH-5767-11B-01D-1787-05.gdc_hg38.txt	fcbbc85a-d75b-4280-b6fb-643c8643e2f7	8dc53431-44ab-485e-b4e6-c3d06509506d	Solid Tissue Normal	Prostate	66.49563850816719
dc072b62-88e0-4597-bde3-624946ef805b	jhu-usc.edu_PRAD.HumanMethylation450.1.lvl-3.TCGA-CH-5763-11A-01D-1578-05.gdc_hg38.txt	20f71991-0257-47c1-ae58-a64c83eaf8fe	18e79a01-07a2-4cd5-b700-71d41724e041	Solid Tissue Normal	Prostate	66.75026420838786
458f5f80-e690-457e-8679-cc5cc9af380a	jhu-usc.edu_PRAD.HumanMethylation450.2.lvl-3.TCGA-G9-6494-11A-01D-1787-05.gdc_hg38.txt	c1e3225f-8e06-40eb-b4f9-10fc01f44098	0c459149-0dfe-4206-b50b-db79180ebb57	Solid Tissue Normal	Prostate	66.75300211914292
11835286-9af2-433a-aa16-d8348d300b8c	jhu-usc.edu_PRAD.HumanMethylation450.3.lvl-3.TCGA-G9-6499-11A-02D-1963-05.gdc_hg38.txt	8c0d4ed2-f07e-4249-9294-85222d5f0936	acd5ceef-c5cf-4e95-9394-c50fdbc70c8d	Solid Tissue Normal	Prostate	66.77216749442834
295d3c5b-5cc3-46f2-b927-0cd9b1d160ea	jhu-usc.edu_PRAD.HumanMethylation450.2.lvl-3.TCGA-G9-6385-11A-01D-1787-05.gdc_hg38.txt	dd265aee-7f8f-4620-9ada-9de2e7a996b6	e82a04cf-e81e-43c6-9cd9-0e29fa0f00ae	Solid Tissue Normal	Prostate	66.80228451273402
9370dc12-87dc-4ad5-9b46-1d65e8b2d479	jhu-usc.edu_PRAD.HumanMethylation450.4.lvl-3.TCGA-EJ-7794-11A-01D-2116-05.gdc_hg38.txt	92b4c656-694e-4978-affe-3fbc16d8b95e	aeec3005-25d7-45fc-a9ff-014d57960216	Solid Tissue Normal	Prostate	67.01857946238384
3f14be81-1d5a-421a-b8a9-99735a9f9ba6	jhu-usc.edu_PRAD.HumanMethylation450.2.lvl-3.TCGA-G9-6373-11A-01D-1787-05.gdc_hg38.txt	bb6b8212-29d5-4eb8-8c0e-6e373c09ce3f	c3a509c6-35a6-4d17-a9fd-0aa8884b33a0	Solid Tissue Normal	Prostate	68.1383849612038
c5ad201d-3f17-43e6-9237-b8564d4f0275	jhu-usc.edu_PRAD.HumanMethylation450.2.lvl-3.TCGA-G9-6348-11A-01D-1787-05.gdc_hg38.txt	90811d39-d677-4955-8b62-ed36dfe86a5b	8ad78c4f-c84c-4f9e-88c9-42a05eb65498	Solid Tissue Normal	Prostate	68.27254258820179
9916fe49-79cf-4e00-8ff4-423ee533946e	jhu-usc.edu_PRAD.HumanMethylation450.4.lvl-3.TCGA-EJ-7328-11A-01D-2116-05.gdc_hg38.txt	c176fe2e-00e6-4041-8680-aec5b90107cb	42b7d14f-09e5-4d91-bb98-5fe35907a6a9	Solid Tissue Normal	Prostate	70.51762940735183
db29044b-82ee-43e0-b061-078c82bb40ea	jhu-usc.edu_PRAD.HumanMethylation450.4.lvl-3.TCGA-EJ-7782-11A-01D-2116-05.gdc_hg38.txt	90cba332-6646-4eb4-87ce-000ea4a841a4	1426b4bf-f4a5-477c-bbbb-e0e656549764	Solid Tissue Normal	Prostate	71.08985275515958
6a3d26df-00bb-42e5-bf2d-e49a88f65f8e	jhu-usc.edu_PRAD.HumanMethylation450.4.lvl-3.TCGA-EJ-7317-11A-01D-2116-05.gdc_hg38.txt	a3508946-63fd-40ef-98d0-38f3b0c92d4f	68fc3693-0910-4ee8-8997-99c6333b65f4	Solid Tissue Normal	Prostate	71.36090591991064
d675b75b-9c8b-4fd7-a038-3fa73600783d	jhu-usc.edu_PRAD.HumanMethylation450.2.lvl-3.TCGA-G9-6365-11A-01D-1787-05.gdc_hg38.txt	3b08bfe0-2e9e-4c2a-a0e3-f2c837451f48	6845076e-e940-4437-8618-81db4a447544	Solid Tissue Normal	Prostate	71.75242715788436
25080b72-3b58-4b28-a683-2306532e20ff	jhu-usc.edu_PRAD.HumanMethylation450.1.lvl-3.TCGA-CH-5768-11A-01D-1578-05.gdc_hg38.txt	4b013862-e655-4a6f-af4f-0b291c1242b5	f6c61a22-a711-416d-9e65-6a1b957e5b2e	Solid Tissue Normal	Prostate	72.49987679401602
f86023ae-d1be-430a-aad8-51f520e21fad	jhu-usc.edu_PRAD.HumanMethylation450.4.lvl-3.TCGA-HC-7820-11A-01D-2116-05.gdc_hg38.txt	29c1cbf3-06c9-4281-848c-05d77b2f2eb1	a3cd3599-7c18-491d-be09-6fc7e526c9b1	Solid Tissue Normal	Prostate	72.76271622650188
5ea059e0-9b12-4674-b67f-851b6540bb0c	jhu-usc.edu_PRAD.HumanMethylation450.2.lvl-3.TCGA-G9-6364-11A-01D-1787-05.gdc_hg38.txt	54f5ebea-8b54-468a-b0a7-937cc0c19cdd	f8d8b417-5945-42a5-850a-fbc04b4f0e61	Solid Tissue Normal	Prostate	72.83663981688852
a022bb34-4666-49e2-a67c-10dad11ac151	jhu-usc.edu_SARC.HumanMethylation450.3.lvl-3.TCGA-FX-A48G-11A-12D-A24W-05.gdc_hg38.txt	b02976ce-24e5-44ba-af08-5b40b1d03fc2	12bfd446-2ee5-4664-a492-c023d134f60f	Solid Tissue Normal	Soft Tissue	56.8280756320467
d76a45a6-10eb-40e7-913d-f6e11820b324	jhu-usc.edu_SARC.HumanMethylation450.3.lvl-3.TCGA-K1-A42X-11A-11D-A24W-05.gdc_hg38.txt	db940aab-c3af-407a-801b-93217d48ab8f	9bdc3867-2115-4351-af5f-a52a2c20ae5d	Solid Tissue Normal	Soft Tissue	62.09581592478411
18e3ef10-0992-448d-8284-f47aa8a6ed4a	jhu-usc.edu_SARC.HumanMethylation450.3.lvl-3.TCGA-KF-A41W-11A-11D-A24W-05.gdc_hg38.txt	eee23025-9048-4a92-a971-5f06bf2350ae	ca0f032b-a34c-4a92-a403-bc7dc6eca8e9	Solid Tissue Normal	Soft Tissue	71.10080439817983
a36143c0-4ab2-426f-9243-a6ea9ca0cd24	jhu-usc.edu_SARC.HumanMethylation450.3.lvl-3.TCGA-IF-A4AJ-11A-12D-A24W-05.gdc_hg38.txt	9e81666b-55ce-4205-a4a1-c170ad59f63d	4e8c570c-3cbe-4878-8b2c-b966868dd60d	Solid Tissue Normal	Soft Tissue	80.68349204089343
2d4101f3-11ec-4479-aadf-1cfca0a83483	jhu-usc.edu_STAD.HumanMethylation450.2.lvl-3.TCGA-BR-6566-11A-01D-1801-05.gdc_hg38.txt	bfee2087-5d5f-4452-9096-5c7ff9daef04	43f0421c-6578-4d77-9314-ef0305c7efbd	Solid Tissue Normal	Stomach	64.0780633114483
763d9c06-9088-4f39-8b0e-77197246de51	jhu-usc.edu_STAD.HumanMethylation450.2.lvl-3.TCGA-BR-6452-11A-01D-1801-05.gdc_hg38.txt	4298bcdc-ba44-45e5-baf3-006e57ba2b6e	27988b3e-cde1-4f4b-82a1-6d8ad08db8e9	Solid Tissue Normal	Stomach	78.92575333614425
dffa723d-09f3-4f2e-a55d-0f8dbad5e252	jhu-usc.edu_THYM.HumanMethylation450.1.lvl-3.TCGA-X7-A8D7-11A-11D-A424-05.gdc_hg38.txt	a21a9863-3ad7-44df-8063-c32400820dc1	8cc1e08d-75b6-48da-90df-e6af23cb4c35	Solid Tissue Normal	Thymus	46.9852864676023
e5420060-f7b2-44b2-ab40-7150d1826e6e	jhu-usc.edu_THYM.HumanMethylation450.1.lvl-3.TCGA-X7-A8D6-11A-22D-A424-05.gdc_hg38.txt	9cfa1dad-df62-4e0e-8fda-7d4a4e55384c	66c564ba-b42d-4be9-9e5f-bf93984569eb	Solid Tissue Normal	Thymus	48.655412028189524
2b21c1d6-b3f7-41c0-b83e-ccda3bd8b920	jhu-usc.edu_THCA.HumanMethylation450.14.lvl-3.TCGA-EL-A3ZG-11A-13D-A23O-05.gdc_hg38.txt	090cfe66-e1a0-4444-b7bd-ce1c8b9b65af	286c69b0-75ba-48d6-a26b-26077f101bbb	Solid Tissue Normal	Thyroid	15.365155157402489
c9877026-9d48-475b-b43a-8be55ae682f3	jhu-usc.edu_THCA.HumanMethylation450.5.lvl-3.TCGA-E8-A2JQ-11A-11D-A19K-05.gdc_hg38.txt	6a1e65a4-8bbe-4645-b2c9-0950b0acabf9	f69ff5fb-7e0b-4b16-9fc9-498379b11562	Solid Tissue Normal	Thyroid	18.30019548682791
071c83f9-ce4f-4b48-b3a0-76f9ec23ce08	jhu-usc.edu_THCA.HumanMethylation450.14.lvl-3.TCGA-EL-A3ZP-11A-11D-A23O-05.gdc_hg38.txt	25fe8c65-4175-489f-b5d0-ef527e753dac	ea859a83-00c3-40b2-97c1-fb24ad027ea6	Solid Tissue Normal	Thyroid	19.441904271688358
25c2e240-ad0e-4875-8352-6d4c9a4400ed	jhu-usc.edu_THCA.HumanMethylation450.2.lvl-3.TCGA-DO-A1JZ-11A-11D-A13Z-05.gdc_hg38.txt	36232f2e-9da5-42d2-90f2-3d1589133229	169f045f-1739-4b0b-9bdc-028aaca420f8	Solid Tissue Normal	Thyroid	23.41187486652685
eb597a76-a6e2-4e00-ba73-9e9409729492	jhu-usc.edu_THCA.HumanMethylation450.9.lvl-3.TCGA-EL-A3N2-11A-11D-A211-05.gdc_hg38.txt	3c8f6d77-04ee-457e-8e16-e568c424a679	34d4cc10-b868-4e85-96a5-8680fc729e34	Solid Tissue Normal	Thyroid	24.611079777243578
b375f427-beaa-4e56-81ba-cc0e1a52696f	jhu-usc.edu_THCA.HumanMethylation450.5.lvl-3.TCGA-H2-A2K9-11A-11D-A17Y-05.gdc_hg38.txt	c033df1d-6755-48bb-b323-279e9790d8a2	25d8a79e-15fd-4c8a-a7f6-05d78973b757	Solid Tissue Normal	Thyroid	25.24627507241774
20acb9f2-3118-4452-aa5e-78fd46eb9f44	jhu-usc.edu_THCA.HumanMethylation450.4.lvl-3.TCGA-ET-A25N-11A-01D-A16P-05.gdc_hg38.txt	57db2f77-c805-4328-8b19-a1bf2c996c1d	ebccfb5f-c0a8-4263-aaff-b5dd83585191	Solid Tissue Normal	Thyroid	28.006089113519256
cea518c6-bd1b-4089-86a6-bb2f529baa4a	jhu-usc.edu_THCA.HumanMethylation450.12.lvl-3.TCGA-H2-A3RI-11A-11D-A223-05.gdc_hg38.txt	44098bab-ef64-4695-918c-501874bec9e4	bf193c4f-fbac-41bc-b1af-19b6ce856f0f	Solid Tissue Normal	Thyroid	29.996550232448623
bbb55950-7d02-42b6-aa78-e25e8b7a8bf8	jhu-usc.edu_THCA.HumanMethylation450.6.lvl-3.TCGA-BJ-A2N8-11A-11D-A18G-05.gdc_hg38.txt	56e0bfd3-6382-41e3-afaa-6f587fb31322	729fc937-192a-4eb7-b357-b8f0d2da1f08	Solid Tissue Normal	Thyroid	30.18272816379277
6623e7e4-49d3-4c5d-b652-217ee8d61ef7	jhu-usc.edu_THCA.HumanMethylation450.6.lvl-3.TCGA-BJ-A2N7-11A-11D-A18G-05.gdc_hg38.txt	54f8cef4-ccfd-4315-9b86-f98321bde207	cbab7a72-11f7-4dfe-80f8-1b1ef1cf0055	Solid Tissue Normal	Thyroid	30.63174552762278
23f4cc67-ff30-48be-8b7b-53097dddc116	jhu-usc.edu_THCA.HumanMethylation450.2.lvl-3.TCGA-EM-A1CU-11A-11D-A13Z-05.gdc_hg38.txt	9ebed2e5-a61b-4f2a-9b9f-1693b660ea5f	4e80f403-0e10-4725-854d-f023c12ee1e2	Solid Tissue Normal	Thyroid	31.403836360549988
2eb51c8c-bac9-4e12-9781-0fca0bdb7cc7	jhu-usc.edu_THCA.HumanMethylation450.13.lvl-3.TCGA-BJ-A28X-11A-11D-A22G-05.gdc_hg38.txt	0bf42a8c-0b31-4254-ab35-af562aa6e86b	b30f5b13-8cc9-48a0-93ea-3d49ce8a7d0d	Solid Tissue Normal	Thyroid	32.12938271064116
5a281179-a0ff-49a1-b625-55fbb50f82ce	jhu-usc.edu_THCA.HumanMethylation450.2.lvl-3.TCGA-EM-A1CV-11A-11D-A13Z-05.gdc_hg38.txt	b8989340-7811-4e27-a879-ec0d193715e7	762eddb5-1b47-4b79-b20a-1edfb07c0705	Solid Tissue Normal	Thyroid	32.668751129388184
b94604df-1d30-4fb4-8aa0-6620903f42cb	jhu-usc.edu_THCA.HumanMethylation450.4.lvl-3.TCGA-BJ-A28W-11A-11D-A16P-05.gdc_hg38.txt	1a0c8fe8-a0f6-4266-80af-79539c538fed	a6d37f61-beca-46ea-a59a-62257475ac77	Solid Tissue Normal	Thyroid	32.85219114997727
61516123-5cc0-4909-ad05-6797a12f6e21	jhu-usc.edu_THCA.HumanMethylation450.4.lvl-3.TCGA-GE-A2C6-11A-11D-A16P-05.gdc_hg38.txt	8b5cbb35-6ddc-4784-993b-179de3699f28	7deedeba-f05b-453c-9df1-eeb20b0ec72e	Solid Tissue Normal	Thyroid	33.041106992076486
c0bdbd4d-0e10-4cf4-bec0-8c844b2eb533	jhu-usc.edu_THCA.HumanMethylation450.14.lvl-3.TCGA-EL-A3ZL-11A-11D-A23O-05.gdc_hg38.txt	8add4b0a-efa5-4270-b2a5-c163d749f123	e2475d48-628b-4095-b101-865d79a4b0ed	Solid Tissue Normal	Thyroid	34.63183314076694
3e8be392-6816-4d6c-820c-e90162206ce2	jhu-usc.edu_THCA.HumanMethylation450.9.lvl-3.TCGA-EL-A3GZ-11A-11D-A211-05.gdc_hg38.txt	39c3153b-5c03-49c4-ae12-09d01f3babc4	2fa2dd09-593a-4cde-97c7-61cdb8ba2bfe	Solid Tissue Normal	Thyroid	34.67563971284792
1ee45b15-581f-4545-897c-29dbab674647	jhu-usc.edu_THCA.HumanMethylation450.4.lvl-3.TCGA-BJ-A28T-11A-11D-A16P-05.gdc_hg38.txt	e5ff0da1-6d30-4606-a04c-159a2913458f	a9d8f797-8a53-4be5-b957-0f1f6d080390	Solid Tissue Normal	Thyroid	34.76599076776493
0ace383d-f323-4c56-bced-d68b0babf183	jhu-usc.edu_THCA.HumanMethylation450.12.lvl-3.TCGA-EL-A3T6-11A-11D-A223-05.gdc_hg38.txt	77038d13-de93-4357-9dda-af1a3e2c02a9	90507baa-b716-4bcf-a18e-9d8ae97d809a	Solid Tissue Normal	Thyroid	34.982285717414754
0e6058b7-dc55-412e-a8a3-cdd4309be436	jhu-usc.edu_THCA.HumanMethylation450.13.lvl-3.TCGA-EL-A3T8-11A-11D-A22G-05.gdc_hg38.txt	a29ceeca-6198-4d69-afd2-252f76f2a21d	989e9202-c08e-4bbf-85b3-1e278a475cb7	Solid Tissue Normal	Thyroid	36.38683393476106
445dcf22-b3ad-4d59-96d6-ad84e3f08493	jhu-usc.edu_THCA.HumanMethylation450.11.lvl-3.TCGA-EL-A3H7-11A-11D-A21B-05.gdc_hg38.txt	4923c241-0764-4055-99cf-c4720c58a3d0	faa51172-60ec-48d8-9224-36bfda1d27e0	Solid Tissue Normal	Thyroid	36.7071694931032
1449383c-76cd-478c-86f2-62c04cadc347	jhu-usc.edu_THCA.HumanMethylation450.13.lvl-3.TCGA-EL-A3T1-11A-11D-A22G-05.gdc_hg38.txt	5acaa0e9-9169-4a95-811d-16c6880a6c06	97d0e1bb-1459-4124-b25a-48195f2ad8b5	Solid Tissue Normal	Thyroid	38.399198339730916
0307f121-3c79-4011-b83e-969e523d5fbd	jhu-usc.edu_THCA.HumanMethylation450.4.lvl-3.TCGA-BJ-A28R-11A-11D-A16P-05.gdc_hg38.txt	3f0615a1-ed60-4cbb-9f9c-5f2c18ef7df9	524a39ee-8fa3-418e-98a2-a6a90e9c8064	Solid Tissue Normal	Thyroid	38.45121864407707
0edbb537-c40a-4184-a87e-e613aeec5917	jhu-usc.edu_THCA.HumanMethylation450.2.lvl-3.TCGA-EM-A1CW-11A-12D-A13Z-05.gdc_hg38.txt	66990135-f339-4195-855b-a95ab74b4fe4	22eb9f00-6869-4d8f-b657-dfd64f81e9e9	Solid Tissue Normal	Thyroid	39.05082109943544
77d15404-dea5-40ea-bcba-2e25c5faee21	jhu-usc.edu_THCA.HumanMethylation450.4.lvl-3.TCGA-ET-A25J-11A-01D-A16P-05.gdc_hg38.txt	52b6215e-6dc4-412c-931a-2ffe3e949da3	618a1c29-5c26-46db-83d5-4799f9043cd3	Solid Tissue Normal	Thyroid	40.63880933737084
d4d498da-146d-444d-a7df-4216a709894c	jhu-usc.edu_THCA.HumanMethylation450.14.lvl-3.TCGA-EL-A3ZK-11A-11D-A23O-05.gdc_hg38.txt	3443f0b8-e826-4f25-84d9-ded19925ebc4	3d8b7654-b403-4360-80dc-8273ca90c2dc	Solid Tissue Normal	Thyroid	41.3999485272778
146da212-15a2-4f2e-9bb6-7691747a019b	jhu-usc.edu_THCA.HumanMethylation450.13.lvl-3.TCGA-EL-A3TA-11A-12D-A22G-05.gdc_hg38.txt	28a69b75-c8a3-4cb0-a08c-ceba42fb8ced	d4355111-3abb-40f0-bdb7-b9eaa39dc771	Solid Tissue Normal	Thyroid	42.070736662267755
5e7cc2bf-9ecf-4501-8b37-0614dfe9ffe6	jhu-usc.edu_THCA.HumanMethylation450.6.lvl-3.TCGA-BJ-A2N9-11A-11D-A18G-05.gdc_hg38.txt	8c09b8fa-7ce6-448e-b68c-eda0bafd4114	1e63d4b3-1b49-4bb9-b64f-001273aae120	Solid Tissue Normal	Thyroid	42.1939426462455
923384ed-9a52-4b37-af71-c30e94be8c4c	jhu-usc.edu_THCA.HumanMethylation450.14.lvl-3.TCGA-EL-A3ZH-11A-11D-A23O-05.gdc_hg38.txt	bd588bc5-c0d0-4050-8ecc-e910e526c36e	149b46a3-75de-44e1-ba73-bdc4ff379c7f	Solid Tissue Normal	Thyroid	42.944130193132224
5dbfa754-16d8-4f32-93bb-2088d162a3f3	jhu-usc.edu_THCA.HumanMethylation450.11.lvl-3.TCGA-ET-A3DP-11A-22D-A21B-05.gdc_hg38.txt	1a18a10b-7016-44bf-bbff-6e2d77ba87c9	18a58e3e-f18e-45cf-86bc-1851abb9b3de	Solid Tissue Normal	Thyroid	43.46707114734888
2a6eec6e-cce4-418c-90c8-bb60ec5a33cc	jhu-usc.edu_THCA.HumanMethylation450.13.lvl-3.TCGA-EL-A3T0-11A-12D-A22G-05.gdc_hg38.txt	c603deff-fe10-4be5-99d7-182a290201d3	861f94ce-45ff-4588-addb-e1ea48878c2e	Solid Tissue Normal	Thyroid	45.99142486351515
d57186d2-0f8b-4922-b596-7fafe9bf4f5a	jhu-usc.edu_THCA.HumanMethylation450.6.lvl-3.TCGA-ET-A2N5-11B-11D-A18G-05.gdc_hg38.txt	74ceb538-ad66-49dc-81a2-6867efe79634	7d818f01-49a6-4ba8-9f1c-c77398adbdd0	Solid Tissue Normal	Thyroid	46.919576609480835
9c906ab7-0256-4e88-96a4-0fa526e3e84e	jhu-usc.edu_THCA.HumanMethylation450.13.lvl-3.TCGA-EL-A3TB-11A-11D-A22G-05.gdc_hg38.txt	0bb0685e-c618-44e0-9f1c-3b5acf19f58d	a09d0be0-fd41-4b30-b488-9a9f2abef8e7	Solid Tissue Normal	Thyroid	47.078375433274374
5d2cf643-35b5-4e43-bca7-5180e7303c09	jhu-usc.edu_THCA.HumanMethylation450.3.lvl-3.TCGA-EM-A1YE-11A-11D-A14Z-05.gdc_hg38.txt	b3126b21-fd84-4e3d-bb16-b7834044d5be	e632b443-cf6a-4592-96c6-c3493ec86fea	Solid Tissue Normal	Thyroid	47.3576423302906
389bbb92-589c-433d-a0b0-19e2c98f5c62	jhu-usc.edu_THCA.HumanMethylation450.13.lvl-3.TCGA-EL-A3T7-11A-21D-A22G-05.gdc_hg38.txt	03bb1867-9cb9-49ea-8504-707325545f19	b1640709-8b2f-4cca-a2c0-55a1b4a1884b	Solid Tissue Normal	Thyroid	47.3713318840659
b73a4537-0f00-4389-b69a-3c97a05fa648	jhu-usc.edu_THCA.HumanMethylation450.12.lvl-3.TCGA-BJ-A3PU-11A-11D-A223-05.gdc_hg38.txt	57fa975b-608c-48fd-b515-dfb145b13028	4cccc34b-daf6-41ca-9bf8-f1614525eac9	Solid Tissue Normal	Thyroid	52.03946972144496
fd8a5011-5dfa-4a9d-ae21-f638b9616153	jhu-usc.edu_THCA.HumanMethylation450.3.lvl-3.TCGA-EM-A1YD-11A-11D-A14Z-05.gdc_hg38.txt	b5efe349-b8d1-4b10-95d7-24b2233c1afb	8a3659a8-2a85-4bab-8bf3-55795922474c	Solid Tissue Normal	Thyroid	53.02237968251187
43498f0b-b4d6-492c-8bd2-aab7ad40fc96	jhu-usc.edu_THCA.HumanMethylation450.9.lvl-3.TCGA-EL-A3N3-11A-11D-A211-05.gdc_hg38.txt	33085b15-1e3a-47ff-9b12-e6c4442320f1	00a02e62-e1ab-467a-91b3-5f526dd2251a	Solid Tissue Normal	Thyroid	53.42485256350584
f0c2b2a0-8229-4167-b277-8f1d62d4459f	jhu-usc.edu_THCA.HumanMethylation450.9.lvl-3.TCGA-EL-A3MW-11A-11D-A211-05.gdc_hg38.txt	deb4f007-978c-4bfb-a149-1fbc5005772f	ef3dd880-7be4-46a8-93c2-7cba1a9cd24d	Solid Tissue Normal	Thyroid	55.26746650166191
f75be7ad-ac93-49b1-b92d-f3a1b8b9c7bc	jhu-usc.edu_THCA.HumanMethylation450.2.lvl-3.TCGA-EM-A1CS-11A-21D-A13Z-05.gdc_hg38.txt	7c7a3dc2-b44d-448c-8bb8-c0cb0631b7a6	e92bdb0d-969a-4d98-ada8-5dfec68119b5	Solid Tissue Normal	Thyroid	55.53578175565789
9c027dc4-b677-4070-8078-8389afe6e04f	jhu-usc.edu_THCA.HumanMethylation450.13.lvl-3.TCGA-EL-A3T2-11A-11D-A22G-05.gdc_hg38.txt	e62c667d-e457-477e-89bd-e94bf1555cda	8a476795-0e05-4da6-bbe1-ff7304da1b39	Solid Tissue Normal	Thyroid	55.861593135510155
c3786477-4b58-4607-9b9a-efa32c82d010	jhu-usc.edu_THCA.HumanMethylation450.9.lvl-3.TCGA-EL-A3H2-11A-11D-A211-05.gdc_hg38.txt	405fbe40-5934-431a-8806-325ac0d788ed	77200abe-4a09-4a4a-bb45-60d9b96d4998	Solid Tissue Normal	Thyroid	58.22441011712782
29b12a10-d1d5-44e6-82b9-117b90afa622	jhu-usc.edu_THCA.HumanMethylation450.10.lvl-3.TCGA-FY-A3TY-11A-12D-A231-05.gdc_hg38.txt	8453b1ad-800a-4e7c-b102-eb756908b20a	53ba15c0-780e-4153-a612-046f1b24b4b3	Solid Tissue Normal	Thyroid	61.75631499115654
6aead419-1d9e-4942-89de-0795442fbf6f	jhu-usc.edu_THCA.HumanMethylation450.10.lvl-3.TCGA-EM-A3ST-11A-11D-A231-05.gdc_hg38.txt	be8b9f7c-5bf7-43b4-9e3f-5a2fff8c72ab	d5932dd7-b777-427f-8b55-3ec369fd76a3	Solid Tissue Normal	Thyroid	62.94456825885303
c8964565-042a-476e-93a7-156ab221fbf7	jhu-usc.edu_THCA.HumanMethylation450.13.lvl-3.TCGA-EL-A3T3-11A-11D-A22G-05.gdc_hg38.txt	01433d96-32aa-4e64-8314-ac58d1e05060	6435ea21-7214-40c5-9ccb-a1f22685a728	Solid Tissue Normal	Thyroid	63.08967752887126
345c6788-deee-43f1-81bd-1851c7b644dd	jhu-usc.edu_THCA.HumanMethylation450.7.lvl-3.TCGA-ET-A3DW-11A-11D-A19K-05.gdc_hg38.txt	9975cd8b-612a-412c-97f7-9ace7763324e	424de829-9efd-4689-ac5d-24485a5d5ecf	Solid Tissue Normal	Thyroid	64.62290755170544
84508e37-8cbb-4d02-826d-ee4f535bbfe9	jhu-usc.edu_THCA.HumanMethylation450.11.lvl-3.TCGA-EL-A3MX-11A-11D-A21B-05.gdc_hg38.txt	1097ffdf-98d4-403e-8d63-eef4b5dbe907	ea2c873a-ea52-4920-8d20-554d5fa8ddc1	Solid Tissue Normal	Thyroid	66.19720623586554
d55befb1-baa6-47da-88d8-074d74a9fd81	jhu-usc.edu_THCA.HumanMethylation450.11.lvl-3.TCGA-EL-A3H1-11A-11D-A21B-05.gdc_hg38.txt	8a84f2a6-d968-433b-ab28-c7892a869d38	8d54a2ed-03f1-4a23-bdd2-f3395f5d3716	Solid Tissue Normal	Thyroid	66.60789284912468
6925f0be-1958-4a8c-937e-e6d8935fae06	jhu-usc.edu_THCA.HumanMethylation450.12.lvl-3.TCGA-BJ-A3PR-11A-11D-A223-05.gdc_hg38.txt	3c13c880-e3e3-4c49-b486-c4388f8c33f3	fd036ec5-3ffb-40b1-8002-943be0e2532e	Solid Tissue Normal	Thyroid	69.99468845313518
6c8e1bf4-b4fd-4795-93c8-68a0605a6f74	jhu-usc.edu_THCA.HumanMethylation450.5.lvl-3.TCGA-BJ-A290-11A-11D-A17Y-05.gdc_hg38.txt	bf20a894-0f12-44d4-9e12-c41f65e28b87	3cd2d4bd-8256-42fa-8272-db379d598007	Solid Tissue Normal	Thyroid	70.6463112128397
40a31adc-9cd5-4a59-a31f-bc3006c2501e	jhu-usc.edu_THCA.HumanMethylation450.3.lvl-3.TCGA-EM-A1YC-11A-11D-A14Z-05.gdc_hg38.txt	1780d814-e472-4bd0-98db-8dbcf68718d7	0ad2a2b3-c1bb-4597-b28e-a6385f93d09c	Solid Tissue Normal	Thyroid	71.57720086956046
cd0a3906-6b05-428b-8331-2d9a0359a38c	jhu-usc.edu_THCA.HumanMethylation450.6.lvl-3.TCGA-ET-A2MY-11B-11D-A18G-05.gdc_hg38.txt	eab52a35-305a-4915-ae27-53c39ba215fc	eb15422b-cafd-4af2-973e-8c997a911170	Solid Tissue Normal	Thyroid	72.2972713981415
a470227b-90bc-464e-9619-f35a4d89eff0	jhu-usc.edu_THCA.HumanMethylation450.2.lvl-3.TCGA-EM-A1CT-11A-11D-A13Z-05.gdc_hg38.txt	73c499b7-d508-4a99-870b-7483a64ac1ac	290be61a-84ef-4bed-8e37-b432cba6c88e	Solid Tissue Normal	Thyroid	76.50817813942537
7404b3bb-2f10-47a6-9f13-2fb6b936e9b6	jhu-usc.edu_THCA.HumanMethylation450.7.lvl-3.TCGA-BJ-A2NA-11A-11D-A19K-05.gdc_hg38.txt	5749926a-9488-4a3d-b6af-c73070ace391	f9d35f8e-ada4-4cc6-8227-28565ee531d2	Solid Tissue Normal	Thyroid	77.06397402270275
c9535e82-0294-4844-952c-1a8d8c45d0a2	jhu-usc.edu_THCA.HumanMethylation450.14.lvl-3.TCGA-EL-A3ZO-11A-12D-A23O-05.gdc_hg38.txt	8a728a44-be51-43b1-bf8e-2344aa4069db	3bfa52af-cb40-45d8-9bdc-591985aae7fb	Solid Tissue Normal	Thyroid	79.19133067938517
18803ed0-3516-4ff9-8cde-1e5626912281	jhu-usc.edu_THCA.HumanMethylation450.11.lvl-3.TCGA-EL-A3MY-11A-12D-A21B-05.gdc_hg38.txt	b9413cbc-f373-4424-b112-e5af63f4b070	7746be87-7ad0-48a7-84fb-08a81b220bdb	Solid Tissue Normal	Thyroid	81.33237688984289
7e168bdc-a14b-49c7-80e5-f4303af09beb	jhu-usc.edu_UCEC.HumanMethylation450.14.lvl-3.TCGA-AX-A2HA-11A-11D-A18O-05.gdc_hg38.txt	94bc7e3c-bfae-4148-8995-8ab104370a8f	9d84dff8-6c19-4881-93c6-56c98a3049b5	Solid Tissue Normal	Uterus	35.98162314301203
47df734f-1681-427d-88da-b8e6f012c42f	jhu-usc.edu_UCEC.HumanMethylation450.18.lvl-3.TCGA-BK-A4ZD-11A-12D-A27Y-05.gdc_hg38.txt	a24e32e7-0ac4-481f-a69f-f42b1f1e3eef	1c4d225e-e065-4e26-9413-78f54a7e0cf5	Solid Tissue Normal	Uterus	42.53618149062813
e8eeaab1-3620-44c7-a3b5-cd2d3a61f6a7	jhu-usc.edu_UCEC.HumanMethylation450.17.lvl-3.TCGA-AJ-A3NE-11A-11D-A22B-05.gdc_hg38.txt	6436be59-08e6-4db6-9d8d-fbecfbc00b7c	1dcf33e9-4c9b-4b2b-914e-15e6be5dcd07	Solid Tissue Normal	Uterus	46.42675267356985
f461e2d7-65ad-4cb5-87a3-798d5df6e36b	jhu-usc.edu_UCEC.HumanMethylation450.3.lvl-3.TCGA-BK-A13C-11A-11D-A123-05.gdc_hg38.txt	badde2a2-91b8-4f92-9993-a854f408c887	ce73d0aa-bb3d-4aa3-8ed3-e9912cf25d38	Solid Tissue Normal	Uterus	47.41240054539182
2a03ad81-9585-4038-879a-bc725bc53065	jhu-usc.edu_UCEC.HumanMethylation450.1.lvl-3.TCGA-AX-A0J0-11A-11D-A27Y-05.gdc_hg38.txt	06731fda-e0ba-49d4-9d61-9c6cab663097	1c7b41fc-daa7-4a6e-b553-aff73e8ebac6	Solid Tissue Normal	Uterus	47.82034924789591
f871d766-6bb8-4734-b59d-ebd9761e2e96	jhu-usc.edu_UCEC.HumanMethylation450.3.lvl-3.TCGA-AX-A0IZ-11A-11D-A27Y-05.gdc_hg38.txt	e6ffcb81-f76d-40ee-ac9b-f71ed0c6c92d	11285dc5-8742-477a-8692-af1b6e2c1434	Solid Tissue Normal	Uterus	53.016903861001744
c74217a8-e044-4f04-b9e0-aa3408ab1f06	jhu-usc.edu_UCEC.HumanMethylation450.12.lvl-3.TCGA-AX-A2HC-11A-11D-A17F-05.gdc_hg38.txt	82851d79-abe1-4fa0-8f28-86b2a9656dc6	53e8e07e-18f9-4c9b-9783-a5b67ceddcf7	Solid Tissue Normal	Uterus	53.34819106236413
396bd1bb-01fb-4214-a674-8d6dfc04686f	jhu-usc.edu_UCEC.HumanMethylation450.14.lvl-3.TCGA-EO-A22R-11A-11D-A18O-05.gdc_hg38.txt	55e27e15-5a84-463f-a26e-2d5ad16ba29a	508bf716-46f9-44dc-8e39-09261dfb073e	Solid Tissue Normal	Uterus	56.41191319727742
aa9763f1-9708-4998-afbd-7f202c9e1dc9	jhu-usc.edu_UCEC.HumanMethylation450.14.lvl-3.TCGA-EO-A22T-11A-11D-A18O-05.gdc_hg38.txt	9695d28b-ca9d-42c9-bfef-9d234e257b05	63170b0e-78cf-45d9-af9d-ce986ac66991	Solid Tissue Normal	Uterus	56.42286484029766
a06b87cc-ed04-4665-a752-1b608a3e72ef	jhu-usc.edu_UCEC.HumanMethylation450.7.lvl-3.TCGA-E6-A1M0-11A-11D-A145-05.gdc_hg38.txt	abcd9bfe-3511-46e3-97fe-cb0c068fb491	e3dcde4e-5def-4b89-97b4-047b8288919b	Solid Tissue Normal	Uterus	56.480360966153945
a863de0b-d1aa-4b2e-a146-6728f621602f	jhu-usc.edu_UCEC.HumanMethylation450.19.lvl-3.TCGA-AX-A05Y-11A-11D-A27Y-05.gdc_hg38.txt	82790b63-1c88-49b8-b09f-8b42f0a93c2b	cbe0bd4a-02b7-43e7-b08e-2b0f13560eaf	Solid Tissue Normal	Uterus	57.233286423795725
a0f2fdb4-1d7a-48b0-8c5d-74beec678cba	jhu-usc.edu_UCEC.HumanMethylation450.11.lvl-3.TCGA-BG-A2AE-11A-11D-A16G-05.gdc_hg38.txt	479ee788-aefe-440d-9e45-3acbcd581272	f384eb3f-92ab-4327-87eb-45b5f72a1580	Solid Tissue Normal	Uterus	57.68504169838079
d352ef53-2f16-4d95-bc43-60083fa5ed2e	jhu-usc.edu_UCEC.HumanMethylation450.5.lvl-3.TCGA-AX-A1CK-11A-11D-A138-05.gdc_hg38.txt	03680874-bc46-4805-9a01-f02a24a46948	45effb44-0b5f-4081-a202-d85969c72f2b	Solid Tissue Normal	Uterus	58.043708007293795
c64d74ab-7b04-4487-8338-547dcc926bce	jhu-usc.edu_UCEC.HumanMethylation450.14.lvl-3.TCGA-EO-A22S-11A-11D-A18O-05.gdc_hg38.txt	30d3a824-a35a-4c47-91eb-ad2217f390de	8f2d3495-8ce7-4f6e-a41d-8cfae5750937	Solid Tissue Normal	Uterus	58.394160583941606
8cf85256-be8a-4aa2-9011-0bb40b3380fc	jhu-usc.edu_UCEC.HumanMethylation450.5.lvl-3.TCGA-AX-A1CJ-11A-11D-A138-05.gdc_hg38.txt	210ae0ca-30cb-48ee-ae34-9228dbb7ee19	abaf757b-f79f-40bd-96e3-e2c0f63061f0	Solid Tissue Normal	Uterus	59.28945740084656
8354fe69-1eef-446c-86f4-2b907ea83052	jhu-usc.edu_UCEC.HumanMethylation450.12.lvl-3.TCGA-BG-A0MA-11A-11D-A17F-05.gdc_hg38.txt	ccc915fc-752a-44d0-8cff-0d1e7b58c280	f85bc60b-ab07-4b24-820b-6860b198e910	Solid Tissue Normal	Uterus	60.33260139852481
8ca7c6c9-6296-4632-8b16-edb331488b34	jhu-usc.edu_UCEC.HumanMethylation450.14.lvl-3.TCGA-AJ-A2QL-11A-11D-A18O-05.gdc_hg38.txt	635f5364-1934-4130-9641-a1a6caff2e59	9002fc6c-26de-4b8f-8985-a4814cd3daf7	Solid Tissue Normal	Uterus	60.39009752438109
b226f77e-4a8c-44db-a8c1-f88042cfd2cd	jhu-usc.edu_UCEC.HumanMethylation450.5.lvl-3.TCGA-AX-A1CI-11A-11D-A138-05.gdc_hg38.txt	cad6c89d-f722-470b-93bc-e8b24c033f0f	fba80122-d8b2-4d8d-a032-9767e8160f9f	Solid Tissue Normal	Uterus	61.82750067078813
41b79cc5-8d37-4a25-8212-4d9e203e9286	jhu-usc.edu_UCEC.HumanMethylation450.17.lvl-3.TCGA-BG-A3EW-11A-22D-A22B-05.gdc_hg38.txt	44dcbef9-4ff8-425d-895e-127f7f5c4d4d	a31554af-d77a-4862-8aed-4581fb2bd877	Solid Tissue Normal	Uterus	62.16426369366064
b530c4a1-6b46-4738-9bea-5f0b3d3baf3c	jhu-usc.edu_UCEC.HumanMethylation450.11.lvl-3.TCGA-DI-A1NN-11A-21D-A16G-05.gdc_hg38.txt	553fab81-fde1-4f15-8900-1fcef7c5cd63	944a102f-3475-45aa-9e30-4b92d1449f00	Solid Tissue Normal	Uterus	63.04313304603523
025a71ff-361e-4b76-bad3-cceb525b0a7e	jhu-usc.edu_UCEC.HumanMethylation450.11.lvl-3.TCGA-BG-A2AD-11A-11D-A16G-05.gdc_hg38.txt	7d188988-d02b-4874-b3af-925c6173f51f	49adc60f-211b-4547-84f6-094257767409	Solid Tissue Normal	Uterus	63.147173654727546
c2e0889e-2796-4a96-9e19-e81e33586acf	jhu-usc.edu_UCEC.HumanMethylation450.17.lvl-3.TCGA-AJ-A3NC-11A-11D-A22B-05.gdc_hg38.txt	df404299-c2eb-4edd-9a9a-c20619b0f7c6	c8fb94dd-c535-48f4-9419-aac2bf47bbb4	Solid Tissue Normal	Uterus	63.93842986294018
6b9289d9-ddf4-4b5c-99cf-f0cbfbcad7b8	jhu-usc.edu_UCEC.HumanMethylation450.15.lvl-3.TCGA-DI-A2QY-11A-11D-A19Z-05.gdc_hg38.txt	dd23fc95-047a-46eb-858f-c411bc337aa0	6524a6d3-a9f0-4a46-ac0b-7beb0cd1b915	Solid Tissue Normal	Uterus	64.06163584691794
4c533100-1b66-4ab0-be11-2df4db654c17	jhu-usc.edu_UCEC.HumanMethylation450.12.lvl-3.TCGA-AX-A2H8-11A-11D-A17F-05.gdc_hg38.txt	98d62bf5-889b-40f9-b4da-fc29313acf9e	da0474b3-48ab-4398-ae4b-f15e27e99b2d	Solid Tissue Normal	Uterus	64.19853138467099
b5ec911e-e5b9-4f2c-97e8-5b92edbd938b	jhu-usc.edu_UCEC.HumanMethylation450.14.lvl-3.TCGA-AX-A2H4-11A-11D-A18O-05.gdc_hg38.txt	2dcab8f6-8f1d-4f26-a08a-8d80b56a2890	afa79b18-2ac6-4179-9c8c-5fa4d1d09a7e	Solid Tissue Normal	Uterus	66.35052923814895
8db1bc9b-8b28-4745-b783-5746e50a68b5	jhu-usc.edu_UCEC.HumanMethylation450.14.lvl-3.TCGA-DI-A2QU-11A-11D-A18O-05.gdc_hg38.txt	6e54d197-a5e5-41a1-b9b8-d2a76b58a31d	e9fa66f5-282c-416a-9dcf-46714ea12fcf	Solid Tissue Normal	Uterus	67.04595856993446
d140d63b-e668-489b-9e48-6446a0bf4fbf	jhu-usc.edu_UCEC.HumanMethylation450.12.lvl-3.TCGA-AX-A2H5-11A-11D-A17F-05.gdc_hg38.txt	9793e609-348f-4aa6-9705-ec236604f085	c88e3901-f3ee-436a-ba80-143c8eab7d69	Solid Tissue Normal	Uterus	67.78245656304587
cab114df-83dc-447a-840a-a029e2bec37c	jhu-usc.edu_UCEC.HumanMethylation450.10.lvl-3.TCGA-DI-A1NO-11A-11D-A161-05.gdc_hg38.txt	7aaf991a-6cf7-4a53-9235-d0bc73208152	d3e93d76-6565-454a-a085-4492024350e9	Solid Tissue Normal	Uterus	68.43681723350545
d0af9845-d1b1-486f-94aa-6974d2446594	jhu-usc.edu_UCEC.HumanMethylation450.14.lvl-3.TCGA-BG-A2L7-11A-11D-A18O-05.gdc_hg38.txt	3339b46e-702e-46a2-baf4-0e5610791689	214a09bb-ce52-4055-b036-065e8cb7ac7d	Solid Tissue Normal	Uterus	68.69691875523625
b9321b79-02e6-48b6-afe7-49c5c9957dd3	jhu-usc.edu_UCEC.HumanMethylation450.5.lvl-3.TCGA-AX-A1CF-11A-11D-A138-05.gdc_hg38.txt	ca311bb9-f50f-4d7b-a18f-a0c5c5011c57	20dcf91a-0529-4e96-99a2-362a41fbe4a4	Solid Tissue Normal	Uterus	69.269142103044
b267e734-fe7b-4d46-8bb5-80052ac8b7f1	jhu-usc.edu_UCEC.HumanMethylation450.12.lvl-3.TCGA-AX-A2HD-11A-11D-A17F-05.gdc_hg38.txt	26bc3b4c-b0bc-4d05-9dbf-334f27f1cb89	a8def1a0-a136-47f4-9ad9-60ebcf9b726b	Solid Tissue Normal	Uterus	69.81398634330115
55cdfbd3-0ede-45db-ae82-c001da8b2f83	jhu-usc.edu_UCEC.HumanMethylation450.17.lvl-3.TCGA-BG-A3PP-11A-11D-A22B-05.gdc_hg38.txt	65b6c8b0-ae4a-410a-8e35-f7d8abeecfc6	9f92080f-f6e0-42db-a02b-b3069664f6d0	Solid Tissue Normal	Uterus	82.75882839322969
41a3a6c4-1bca-4351-bba3-174bfe2602ba	jhu-usc.edu_UCEC.HumanMethylation450.14.lvl-3.TCGA-AX-A2H7-11A-11D-A18O-05.gdc_hg38.txt	e8858e3a-f7e0-4e71-875f-6273e5cb169d	a1780432-860e-4bff-9b66-a1e25c0076fe	Solid Tissue Normal	Uterus	87.886935237459
a734dfb0-eb02-4eac-83f8-dea891fe0771	jhu-usc.edu_UCEC.HumanMethylation450.17.lvl-3.TCGA-AJ-A3NH-11A-11D-A22B-05.gdc_hg38.txt	6985142f-a646-4b89-a60b-0801a3820bbd	7186180a-688a-4fcc-9a67-166eff032e4b	Solid Tissue Normal	Uterus	89.99786442961104
