# Supplementary material for: The genomic loci of specific human tRNA genes exhibit ageing-related DNA hypermethylation
Source: Nat Commun. 2021 May 11;12:2655. doi: 10.1038/s41467-021-22639-6 (PMC8113476; doi:10.1038/s41467-021-22639-6)
Supplement: Supplementary file 13 — Source Data [file 41467_2021_22639_MOESM13_ESM.zip]

Archive with 2 entries (2 files):
- source_data.xlsx
- __MACOSX/._source_data.xlsx
