# Supplementary material for: The genomic loci of specific human tRNA genes exhibit ageing-related DNA hypermethylation
Source: Nat Commun. 2021 May 11;12:2655. doi: 10.1038/s41467-021-22639-6 (PMC8113476; doi:10.1038/s41467-021-22639-6)
Supplement: Supplementary file 13 — Source Data [file 41467_2021_22639_MOESM13_ESM.zip › source_data.xlsx]

## Sheet: prop_age_enrich_figure2a
referenceSet

## Sheet: permutation_figure2b
perm

## Sheet: gviz_figure3
seqnames

## Sheet: clusters_figure4a
cluster

## Sheet: heyn_figure4b
tRNAname

## Sheet: targetedBiSseq_figure5a
pos

## Sheet: tRNA_iMet_CAT_1_4_CpG_figure5b
tRNAname

## Sheet: DNAmAgeVsChronAge_figure5c
ChronAge

## Sheet: 450karray_figure6
tRNAname

## Sheet: chromseg_figure7a
MNEMONIC

[truncated: 12 more sheets: sixcelltypeswstyRNAs_figure7b, mouse_sig_hyper_data_figure8, iMet_mapability_supp_figure1, sixcelltypetRNAs_supp_figure2, sixcelltypetRNAs_supp_figure4, tumour_vs_normal_figure5a, tumour_vs_normal_figure5b, tumour_vs_normal_figure5c, tumour_vs_normal_figure5d, tumourVnorm_heatmap_figure6, fetal_tRNA_meth_figure7, tRNAClusterBinSize_figure9]
